# Supplementary material for: The lncRNA TUG1 modulates proliferation in trophoblast cells via epigenetic suppression of RND3
Source: Cell Death Dis. 2017 Oct 12;8(10):e3104–. doi: 10.1038/cddis.2017.503 (PMC5682669; doi:10.1038/cddis.2017.503)
Supplement: Supplementary Table 1 [file cddis2017503x2.xlsx]

## Sheet: 工作表1
Supplementary table S1	sequence(5'-3')
GAPDH F	GGGAGCCAAAAGGGTCAT
GAPDH R	GAGTCCTTCCACGATACCAA
EZH2 F	TGCACATCCTGACTTCTGTG
EZH2 R	AAGGGCATTCACCAACTCC
PLK3-F	AGCGCCTACGCTGTCAAAG
PLK3-R	CTCAAAGTGGTGCGAAAAACG
KLF2 F	ACCTGTTGTGTGCATTGGAA
KLF2 R	CCTCCTTGCCTGAGACACTT
RND3 F	GCTCCATGTCTTCGCCAAG
RND3 R	AAAACTGGCCGTGTAATTCTCA
TFPI2 F	CTGGGGCTGTCGATTCTGC
TFPI2 R	TCTCCGCGTTATTTCCTGTTG
PLK3-F1	TATCCCCAACTCCCCCTCAG
PLK3-R1	TCAGACTCACGAGGGCAAAC
PLK3-F2	CTATCCCCAACTCCCCCTCA
PLK3-R2	CAGACTCACGAGGGCAAACT
RND3-F1	CTGTACCCACCCCTCGAAAC
RND3-R1	GGTCACGGTAGTAGACTGGC
KLF2-F1	AGTAAAGGAACCCAGCCTGC
KLF2-R1	CCCAACCTCAATAAGCCCGT
KLF2-F2	TCCCATCCATCCAGGGTTCT
KLF2-R2	TCAGAGACTCTCAGGGGAGC
si-EZH2	GAGGUUCAGACGAGCUGAUUU
TUG1 probe sequences	5 ATCTACCTCCAGTGTTCCTGCCGCATCGTGAC 3
si-TUG1 1#	sense 5′-GGGAUAUAGCCAGAGAACAAUUCUA-3′, antisense 5′-UAGAAUUGUUCUCUGGCUAUAUCCC-3′
si-TUG1 2#	sense 5′-GCUUGGCUUCUAUUCUGAAUCCUUU-3′, antisense 5′-AAAGGAUUCAGAAUAGAAGCCAAGC-3′
si-TUG1 3#	sense 5′-CAGCUGUUACCAUUCAACUUCUUAA-3′, antisense 5′-UUAAGAAGUUGAAUGGUAACAGCUG-3′
si-RND3 1#	GGACACUUCGGGUUCUCCUUACUAU
si-RND3 2#	CCCUGAUUCGGAUGCUGUGCUGAUU
si-RND3 3#	CAAACAGAUUGGAGCAGCUACUUAU
