# Supplementary material for: The lncRNA TUG1 modulates proliferation in trophoblast cells via epigenetic suppression of RND3
Source: Cell Death Dis. 2017 Oct 12;8(10):e3104–. doi: 10.1038/cddis.2017.503 (PMC5682669; doi:10.1038/cddis.2017.503)
Supplement: Supplementary Table 2 [file cddis2017503x3.xlsx]

## Sheet: NC-2-VS-SI-TUG1.GeneDiffExpFilt
geneID	geneLength	NC-2-Expression	SI-TUG1-Expression	NC-2-FPKM	SI-TUG1-FPKM	log2 Ratio(SI-TUG1/NC-2)	Up-Down-Regulation(SI-TUG1/NC-2)	P-value	FDR	Symbol	Description	KEGG Orthology	GO Component	GO Function	GO Process	Blast nr
100529241	4279	0	293.59	0.01	14.38	10.4898	Up	9.33678e-91	6.42155e-88	HSPE1-MOB4	HSPE1-MOB4 readthrough	K04078	-	-	-	gi|513020945|ref|XP_004871754.1|/3.63875e-154/PREDICTED: 10 kDa heat shock protein, mitochondrial-like isoform X1 [Heterocephalus glaber]
730755	880	0	20.6	0.01	5.07	8.98584	Up	7.06038e-07	1.18771e-05	KRTAP2-3	keratin associated protein 2-3	K03129;K00933	GO:0045095//keratin filament	-	-	gi|15082232|ref|NP_149440.1|/9.64697e-84/keratin-associated protein 2-4 [Homo sapiens]
414060	2105	0	47.3	0.01	4.75	8.89178	Up	3.57388e-15	1.87965e-13	TBC1D3C	TBC1 domain family, member 3C	K08395;K06236;K11837	GO:0005886//plasma membrane	GO:0005097	-	gi|599044928|ref|NP_001116863.3|/0/TBC1 domain family member 3 [Homo sapiens]
100534611	1022	0	14.01	0.01	2.95	8.20457	Up	4.92396e-05	0.000523485	TM4SF19-TCTEX1D2	TM4SF19-TCTEX1D2 readthrough (NMD candidate)	-	GO:0016021//integral component of membrane	-	-	gi|325974475|ref|NP_001191826.1|/1.11874e-128/transmembrane 4 L6 family member 19 isoform 2 [Homo sapiens]
100271849	1472	0	18.6	0.01	2.69	8.07146	Up	2.90618e-06	4.30201e-05	MEF2B	myocyte enhancer factor 2B	K09261	GO:0005634//nucleus;GO:0005667//transcription factor complex	GO:0003677//DNA binding;GO:0003700//transcription factor activity, sequence-specific DNA binding;GO:0042826//histone deacetylase binding;GO:0046983//protein dimerization activity	GO:0006355//regulation of transcription, DNA-templated;GO:0007517//muscle organ development	gi|635037237|ref|XP_007994064.1|/0/PREDICTED: myocyte-specific enhancer factor 2B isoform X2 [Chlorocebus sabaeus]
100529855	3418	0	32.74	0.01	2.01	7.65105	Up	1.45163e-10	4.66032e-09	ZNF625-ZNF20	ZNF625-ZNF20 readthrough (NMD candidate)	K09228	GO:0005634//nucleus	GO:0003677//DNA binding;GO:0003700//transcription factor activity, sequence-specific DNA binding;GO:0046872//metal ion binding	GO:0006355//regulation of transcription, DNA-templated	gi|395750522|ref|XP_002828762.2|/0/PREDICTED: zinc finger protein 20 [Pongo abelii]
101060351	2065	0	14.82	0.01	1.52	7.24793	Up	4.92396e-05	0.000523174	TBC1D3K	TBC1 domain family, member 3K	K08395;K06236;K11837	GO:0005886//plasma membrane	GO:0005097	-	gi|612339349|ref|NP_001278393.1|/0/TBC1 domain family member-like [Homo sapiens]
445328	2474	0	16.95	0.01	1.44	7.16993	Up	1.19624e-05	0.000151281	ARHGEF35	Rho guanine nucleotide exchange factor (GEF) 35	K04573	-	GO:0005089//Rho guanyl-nucleotide exchange factor activity;GO:0005515//protein binding;GO:0005525//GTP binding	GO:0002408//myeloid dendritic cell chemotaxis;GO:0030036//actin cytoskeleton organization;GO:0032321;GO:0071803//positive regulation of podosome assembly	gi|47077655|dbj|BAD18708.1|/0/FLJ00261 protein [Homo sapiens]
727751	2856	0	16.56	0.01	1.22	6.93074	Up	1.19624e-05	0.000151388	LOC727751	golgin A2 pseudogene	K01528	-	-	-	gi|13194590|gb|AAK15476.1|/3.25258e-72/colon cancer-associated antigen AgSK1-2HT-ECS [Homo sapiens]
84210	3511	0	15.54	0.01	0.93	6.53916	Up	2.42698e-05	0.00028163	ANKRD20A1	ankyrin repeat domain 20 family, member A1	K15502	GO:0005886//plasma membrane	-	-	gi|156104901|ref|NP_115626.2|/0/ankyrin repeat domain-containing protein 20A1 [Homo sapiens]
100533483	4838	0	17.97	0.01	0.78	6.2854	Up	5.89618e-06	8.10419e-05	DYX1C1-CCPG1	DYX1C1-CCPG1 readthrough (NMD candidate)	K05286	GO:0016021//integral component of membrane	-	GO:0008284//positive regulation of cell proliferation;GO:0045787//positive regulation of cell cycle;GO:0045944//positive regulation of transcription from RNA polymerase II promoter;GO:2001106//regulation of Rho guanyl-nucleotide exchange factor activity	gi|325053640|ref|NP_001191379.1|/0/cell cycle progression protein 1 isoform 2 [Homo sapiens]
653489	5873	0	15.55	0.01	0.55	5.78136	Up	2.42698e-05	0.000281813	RGPD3	RANBP2-like and GRIP domain containing 3	K12172	GO:0005643//nuclear pore;GO:0005737//cytoplasm	GO:0008536//Ran GTPase binding	GO:0000042//protein targeting to Golgi	gi|221307607|ref|NP_001137485.1|/0/ranBP2-like and GRIP domain-containing protein 3 [Homo sapiens]
386593	4293	2.45	86.07	0.12	4.2	5.12928	Up	3.82924e-24	3.80414e-22	CHKB-CPT1B	CHKB-CPT1B readthrough (NMD candidate)	K08765	GO:0005741//mitochondrial outer membrane;GO:0016021//integral component of membrane	GO:0004095//carnitine O-palmitoyltransferase activity	GO:0006635//fatty acid beta-oxidation;GO:0006853//carnitine shuttle	gi|13359213|dbj|BAB33340.1|/0/KIAA1670 protein [Homo sapiens]
4312	2081	2	48	0.22	4.88	4.47131	Up	6.00448e-13	2.50285e-11	MMP1	matrix metallopeptidase 1	K01388	GO:0005578//proteinaceous extracellular matrix	GO:0004222//metalloendopeptidase activity;GO:0005509//calcium ion binding;GO:0008270//zinc ion binding	GO:0006508//proteolysis;GO:0007596//blood coagulation;GO:0016032//viral process;GO:0022617//extracellular matrix disassembly;GO:0030574//collagen catabolic process;GO:0044267//cellular protein metabolic process;GO:0050900//leukocyte migration	gi|58176727|pdb|1SU3|A/0/Chain A, X-Ray Structure Of Human Prommp-1: New Insights Into Collagenase Action
3885	1713	1	17	0.12	2.11	4.13614	Up	5.97162e-05	0.000619041	KRT34	keratin 34, type I	K07604	GO:0005615//extracellular space;GO:0005882//intermediate filament	GO:0005198//structural molecule activity	GO:0008544//epidermis development	gi|14917119|ref|NP_066293.2|/0/keratin, type I cuticular Ha4 [Homo sapiens]
100288695	2327.46	1.56	34.65	0.27	3.14	3.53973	Up	6.61198e-10	1.92253e-08	LIMS4	LIM and senescent cell antigen-like domains 3-like	K05760	GO:0005829//cytosol;GO:0005886//plasma membrane;GO:0005925//focal adhesion;GO:0048471//perinuclear region of cytoplasm	GO:0005515//protein binding;GO:0008270//zinc ion binding	GO:0007160//cell-matrix adhesion;GO:0007163//establishment or maintenance of cell polarity;GO:0007569//cell aging;GO:0016337//single organismal cell-cell adhesion;GO:0034329//cell junction assembly;GO:0043009//chordate embryonic development;GO:0045216//cell-cell junction organization;GO:0045892//negative regulation of transcription, DNA-templated;GO:0071560//cellular response to transforming grow…	gi|530368981|ref|XP_005263620.1|/0/PREDICTED: LIM and senescent cell antigen-like-containing domain protein 3-like isoform X1 [Homo sapiens]
654342	613	7.18	64.22	2.51	23.13	3.20401	Up	3.02174e-13	1.31471e-11	LOC654342	lymphocyte-specific protein 1 pseudogene	K14957	GO:0005886//plasma membrane;GO:0015629//actin cytoskeleton;GO:0070062//extracellular exosome	GO:0003779//actin binding;GO:0004871//signal transducer activity	GO:0006928//movement of cell or subcellular component;GO:0006968//cellular defense response	gi|397481255|ref|XP_003811864.1|/2.03356e-52/PREDICTED: uncharacterized protein LOC100971766 [Pan paniscus]
57214	7128	26	211	0.74	6.18	3.06201	Up	1.32302e-38	2.54389e-36	CEMIP	cell migration inducing protein, hyaluronan binding	K10955;K09666	GO:0005576//extracellular region;GO:0005634//nucleus;GO:0005783//endoplasmic reticulum;GO:0005886//plasma membrane;GO:0005905//coated pit;GO:0030665//clathrin-coated vesicle membrane	GO:0004415//hyalurononglucosaminidase activity;GO:0005515//protein binding;GO:0005540//hyaluronic acid binding;GO:0046923//ER retention sequence binding	GO:0010800//positive regulation of peptidyl-threonine phosphorylation;GO:0030335//positive regulation of cell migration;GO:0051281//positive regulation of release of sequestered calcium ion into cytosol;GO:0090314//positive regulation of protein targeting to membrane;GO:1900020//positive regulation of protein kinase C activity	gi|426380061|ref|XP_004056702.1|/0/PREDICTED: protein KIAA1199 homolog isoform 2 [Gorilla gorilla gorilla]
100462983	1383	3.7	28.22	0.56	4.35	2.95752	Up	1.75546e-06	2.73204e-05	MTRNR2L3	MT-RNR2-like 3	-	-	-	-	gi|345543|pir||JC1348/4.6945e-13/hypothetical 18K protein - goldfish mitochondrion
11082	2089	9	65	0.89	6.58	2.88621	Up	3.3663e-12	1.29176e-10	ESM1	endothelial cell-specific molecule 1	K08785;K08784;K08786	GO:0005576//extracellular region	GO:0005171//hepatocyte growth factor receptor binding;GO:0005178//integrin binding;GO:0005520//insulin-like growth factor binding	GO:0001558//regulation of cell growth;GO:0002040//sprouting angiogenesis;GO:0008284//positive regulation of cell proliferation;GO:1902204//positive regulation of hepatocyte growth factor receptor signaling pathway	gi|426384687|ref|XP_004058888.1|/3.00578e-91/PREDICTED: endothelial cell-specific molecule 1 isoform 2 [Gorilla gorilla gorilla]
9884	5177	17.27	99	0.68	4	2.55639	Up	5.21388e-16	2.96925e-14	LRRC37A	leucine rich repeat containing 37A	K09187	GO:0016021//integral component of membrane	-	-	gi|289547512|ref|NP_055649.4|/0/leucine-rich repeat-containing protein 37A precursor [Homo sapiens]
51622	1834	33.01	183.94	3.71	21.26	2.51865	Up	1.47382e-27	1.78074e-25	CCZ1	CCZ1 vacuolar protein trafficking and biogenesis associated homolog (S. cerevisiae)	K08269	GO:0005765//lysosomal membrane	-	-	gi|37674289|ref|NP_932765.1|/0/vacuolar fusion protein CCZ1 homolog B [Homo sapiens]
1846	5625	13	72	0.47	2.68	2.5115	Up	1.14208e-11	4.23708e-10	DUSP4	dual specificity phosphatase 4	K04459	GO:0005654//nucleoplasm	GO:0004725//protein tyrosine phosphatase activity;GO:0008330//protein tyrosine/threonine phosphatase activity;GO:0017017//MAP kinase tyrosine/serine/threonine phosphatase activity	GO:0000188//inactivation of MAPK activity;GO:0001706//endoderm formation;GO:0002755//MyD88-dependent toll-like receptor signaling pathway;GO:0034134//toll-like receptor 2 signaling pathway;GO:0034138//toll-like receptor 3 signaling pathway;GO:0034142//toll-like receptor 4 signaling pathway;GO:0034146//toll-like receptor 5 signaling pathway;GO:0034162//toll-like receptor 9 signaling pathway;GO:003…	gi|16950652|ref|NP_476499.1|/3.39646e-175/dual specificity protein phosphatase 4 isoform 2 [Homo sapiens]
4681	2106.13	8.34	36.59	0.78	3.67	2.23423	Up	1.00649e-05	0.000130043	NBL1	neuroblastoma 1, DAN family BMP antagonist	K03260;K06236;K13911	GO:0005615//extracellular space	GO:0016015//morphogen activity;GO:0036122//BMP binding;GO:0042803//protein homodimerization activity	GO:0035582//sequestering of BMP in extracellular matrix;GO:0038098//sequestering of BMP from receptor via BMP binding;GO:0045666//positive regulation of neuron differentiation;GO:0048263//determination of dorsal identity;GO:0048812//neuron projection morphogenesis;GO:0090027//negative regulation of monocyte chemotaxis	gi|426328104|ref|XP_004024842.1|/5.89156e-112/PREDICTED: neuroblastoma suppressor of tumorigenicity 1 isoform 2 [Gorilla gorilla gorilla]
5649	11565.3	18	77	0.32	1.39	2.11894	Up	1.86211e-10	5.86236e-09	RELN	reelin	K06249	GO:0005578//proteinaceous extracellular matrix;GO:0005615//extracellular space;GO:0005737//cytoplasm;GO:0030425//dendrite	GO:0004712//protein serine/threonine/tyrosine kinase activity;GO:0008236//serine-type peptidase activity;GO:0046872//metal ion binding;GO:0070326//very-low-density lipoprotein particle receptor binding	GO:0007155//cell adhesion;GO:0007411//axon guidance;GO:0007616//long-term memory;GO:0008306//associative learning;GO:0010001//glial cell differentiation;GO:0010976//positive regulation of neuron projection development;GO:0014068//positive regulation of phosphatidylinositol 3-kinase signaling;GO:0021511//spinal cord patterning;GO:0021517//ventral spinal cord development;GO:0021766//hippocampus dev…	gi|27436940|ref|NP_774959.1|/0/reelin isoform b precursor [Homo sapiens]
100527964	2673	11	44	0.84	3.47	2.04647	Up	3.2716e-06	4.75246e-05	LHX4-AS1	LHX4 antisense RNA 1	K09374	GO:0005634//nucleus	GO:0003700//transcription factor activity, sequence-specific DNA binding;GO:0008270//zinc ion binding;GO:0043565//sequence-specific DNA binding	GO:0001890//placenta development;GO:0006355//regulation of transcription, DNA-templated;GO:0008045//motor neuron axon guidance;GO:0009887//organ morphogenesis;GO:0021526//medial motor column neuron differentiation;GO:0043066//negative regulation of apoptotic process	gi|402857945|ref|XP_003893496.1|/1.26711e-58/PREDICTED: uncharacterized protein LOC101024155 [Papio anubis]
4488	2224	9	34	0.83	3.23	1.96035	Up	7.2342e-05	0.000734177	MSX2	msh homeobox 2	K09341	GO:0005634//nucleus;GO:0005667//transcription factor complex;GO:0005737//cytoplasm	GO:0000978//RNA polymerase II core promoter proximal region sequence-specific DNA binding;GO:0000982//transcription factor activity, RNA polymerase II core promoter proximal region sequence-specific binding;GO:0003712//transcription cofactor activity;GO:0008134//transcription factor binding	GO:0000122//negative regulation of transcription from RNA polymerase II promoter;GO:0002063//chondrocyte development;GO:0002076//osteoblast development;GO:0003148//outflow tract septum morphogenesis;GO:0003198//epithelial to mesenchymal transition involved in endocardial cushion formation;GO:0003416//endochondral bone growth;GO:0008285//negative regulation of cell proliferation;GO:0009952//anteri…	gi|27886557|ref|NP_002440.2|/1.16267e-150/homeobox protein MSX-2 [Homo sapiens]
7980	2443.02	200	744	16.81	64.23	1.93393	Up	7.494e-78	4.46692e-75	TFPI2	tissue factor pathway inhibitor 2	K03909	GO:0005578//proteinaceous extracellular matrix	GO:0004867//serine-type endopeptidase inhibitor activity;GO:0005201//extracellular matrix structural constituent	GO:0007596//blood coagulation;GO:0010951//negative regulation of endopeptidase activity	gi|635114779|ref|XP_007980333.1|/5.72902e-160/PREDICTED: tissue factor pathway inhibitor 2 [Chlorocebus sabaeus]
6029	299	24.92	89.01	19.14	70.33	1.87755	Up	1.3741e-10	4.42731e-09	RN7SL1	RNA, 7SL, cytoplasmic 1	-	-	-	-	gi|594691438|ref|XP_007193055.1|/2.80009e-52/PREDICTED: uncharacterized protein LOC103017900 [Balaenoptera acutorostrata scammoni]
503637	2107	13.35	47.46	1.3	4.76	1.87245	Up	4.58912e-06	6.4464e-05	DUXAP8	double homeobox A pseudogene 8	K09228;K09332	-	-	-	gi|426345654|ref|XP_004040519.1|/1.50617e-56/PREDICTED: double homeobox protein A-like, partial [Gorilla gorilla gorilla]
390	2715.94	500	1600	37.43	124.05	1.72865	Up	1.30663e-140	1.29807e-137	RND3	Rho family GTPase 3	K07859	GO:0000139//Golgi membrane;GO:0005886//plasma membrane	GO:0003924//GTPase activity;GO:0005515//protein binding;GO:0005525//GTP binding	GO:0006184;GO:0007155//cell adhesion;GO:0007264//small GTPase mediated signal transduction;GO:0030036//actin cytoskeleton organization	gi|4885069|ref|NP_005159.1|/5.63712e-137/rho-related GTP-binding protein RhoE precursor [Homo sapiens]
8061	1685.99	548	1708	68.9	215.09	1.64236	Up	2.37662e-145	2.49992e-142	FOSL1	FOS-like antigen 1	K04502	GO:0005634//nucleus;GO:0005829//cytosol;GO:0042734//presynaptic membrane;GO:0043005//neuron projection	GO:0000977//RNA polymerase II regulatory region sequence-specific DNA binding;GO:0003700//transcription factor activity, sequence-specific DNA binding;GO:0005515//protein binding	GO:0001701//in utero embryonic development;GO:0006357//regulation of transcription from RNA polymerase II promoter;GO:0006935//chemotaxis;GO:0006968//cellular defense response;GO:0007296//vitellogenesis;GO:0007565//female pregnancy;GO:0007612//learning;GO:0008284//positive regulation of cell proliferation;GO:0008285//negative regulation of cell proliferation;GO:0009612//response to mechanical sti…	gi|635012143|ref|XP_007978753.1|/4.2787e-94/PREDICTED: fos-related antigen 1 isoform X2 [Chlorocebus sabaeus]
8614	5361	46	138	1.74	5.38	1.62852	Up	1.21414e-12	4.88994e-11	STC2	stanniocalcin 2	-	GO:0005576//extracellular region;GO:0005783//endoplasmic reticulum;GO:0005794//Golgi apparatus	GO:0005179//hormone activity	GO:0006874//cellular calcium ion homeostasis;GO:0006979//response to oxidative stress;GO:0007166//cell surface receptor signaling pathway;GO:0007267//cell-cell signaling;GO:0007566//embryo implantation;GO:0030968//endoplasmic reticulum unfolded protein response;GO:0033280//response to vitamin D;GO:0040015//negative regulation of multicellular organism growth;GO:0043434//response to peptide hormon…	gi|4507267|ref|NP_003705.1|/1.34436e-177/stanniocalcin-2 precursor [Homo sapiens]
57476	7636	124	371.05	3.3	10.14	1.61952	Up	2.26318e-31	3.37252e-29	GRAMD1B	GRAM domain containing 1B	-	GO:0016021//integral component of membrane	-	-	gi|6330416|dbj|BAA86515.1|/0/KIAA1201 protein [Homo sapiens]
3090	3174	19	54	1.26	3.58	1.50654	Up	1.98306e-05	0.000236565	HIC1	hypermethylated in cancer 1	K09228;K10500	GO:0000785//chromatin	GO:0003700//transcription factor activity, sequence-specific DNA binding;GO:0042826//histone deacetylase binding;GO:0043565//sequence-specific DNA binding;GO:0046872//metal ion binding	GO:0000122//negative regulation of transcription from RNA polymerase II promoter;GO:0007275//multicellular organism development;GO:0008630//intrinsic apoptotic signaling pathway in response to DNA damage;GO:0030178//negative regulation of Wnt signaling pathway;GO:0043517//positive regulation of DNA damage response, signal transduction by p53 class mediator	gi|148237270|ref|NP_001091672.1|/0/hypermethylated in cancer 1 protein isoform 2 [Homo sapiens]
2784	1760	17	47	2	5.66	1.5008	Up	9.5968e-05	0.000939814	GNB3	guanine nucleotide binding protein (G protein), beta polypeptide 3	K07825	GO:0005886//plasma membrane;GO:0043005//neuron projection;GO:0044297//cell body	GO:0003924//GTPase activity;GO:0004871//signal transducer activity;GO:0051020//GTPase binding	GO:0006112//energy reserve metabolic process;GO:0006184;GO:0007186//G-protein coupled receptor signaling pathway;GO:0007268//synaptic transmission;GO:0008217//regulation of blood pressure;GO:0071377//cellular response to glucagon stimulus	gi|513016353|ref|XP_004869508.1|/0/PREDICTED: guanine nucleotide-binding protein G(I)/G(S)/G(T) subunit beta-3 [Heterocephalus glaber]
3020	1077	93.6	255.45	18.16	50.99	1.48945	Up	9.06988e-20	6.99084e-18	H3F3A	H3 histone, family 3A	K11253	GO:0000788//nuclear nucleosome;GO:0001740//Barr body;GO:0005654//nucleoplasm;GO:0005700//polytene chromosome;GO:0070062//extracellular exosome	GO:0000979//RNA polymerase II core promoter sequence-specific DNA binding;GO:0000980//RNA polymerase II distal enhancer sequence-specific DNA binding;GO:0031492//nucleosomal DNA binding;GO:0046982//protein heterodimerization activity	GO:0001649//osteoblast differentiation;GO:0006336//DNA replication-independent nucleosome assembly;GO:0006997//nucleus organization;GO:0007140//male meiosis;GO:0007155//cell adhesion;GO:0007420//brain development;GO:0007596//blood coagulation;GO:0008360//regulation of cell shape;GO:0009725//response to hormone;GO:0030307//positive regulation of cell growth;GO:0042692//muscle cell differentiation;…	gi|335291702|ref|XP_003356567.1|/1.05105e-80/PREDICTED: histone H3-like centromeric protein cpar-1-like [Sus scrofa]
51463	2150	19.45	52.72	1.86	5.18	1.47765	Up	4.56314e-05	0.000490668	GPR89B	G protein-coupled receptor 89B	-	GO:0016021//integral component of membrane;GO:0030660//Golgi-associated vesicle membrane;GO:0032580//Golgi cisterna membrane	GO:0004871//signal transducer activity;GO:0008308//voltage-gated anion channel activity	GO:0015031//protein transport;GO:0043123//positive regulation of I-kappaB kinase/NF-kappaB signaling;GO:0043588//skin development;GO:0044070//regulation of anion transport;GO:0051452//intracellular pH reduction	gi|7706704|ref|NP_057418.1|/0/Golgi pH regulator B [Homo sapiens]
3914	4295.29	174	458	8.17	22.34	1.45122	Up	2.34846e-32	3.62027e-30	LAMB3	laminin, beta 3	K06244	GO:0005610//laminin-5 complex	GO:0005198//structural molecule activity;GO:0032403//protein complex binding	GO:0007155//cell adhesion;GO:0008544//epidermis development;GO:0022617//extracellular matrix disassembly;GO:0031581//hemidesmosome assembly;GO:0050873//brown fat cell differentiation	gi|62868215|ref|NP_000219.2|/0/laminin subunit beta-3 precursor [Homo sapiens]
100630923	2911	29.15	77.27	2.05	5.58	1.44464	Up	1.14208e-06	1.83823e-05	LOC100630923	LOC100289561-PRKRIP1 readthrough	K09228	GO:0005730//nucleolus;GO:0070062//extracellular exosome	GO:0003725//double-stranded RNA binding;GO:0004860//protein kinase inhibitor activity;GO:0019901//protein kinase binding	GO:0003014//renal system process;GO:0006469//negative regulation of protein kinase activity	gi|33338102|gb|AAQ13673.1|AF178686_1/6.72333e-125/MSTP147 protein [Homo sapiens]
100505385	2384	24.12	62.03	2.08	5.49	1.40022	Up	1.95149e-05	0.000233421	IQCJ-SCHIP1	IQCJ-SCHIP1 readthrough	K04514;K13911;K14398	-	-	-	gi|308199419|ref|NP_001184043.1|/0/IQ motif containing J-schwannomin interacting protein 1 fusion protein isoform 2 [Homo sapiens]
93100	1723	21	55	2.57	6.77	1.39739	Up	4.8844e-05	0.000519898	NAPRT	nicotinate phosphoribosyltransferase	K00763	GO:0005829//cytosol;GO:0070062//extracellular exosome	GO:0004514//nicotinate-nucleotide diphosphorylase (carboxylating) activity;GO:0004516//nicotinate phosphoribosyltransferase activity;GO:0016874//ligase activity	GO:0006769//nicotinamide metabolic process;GO:0006979//response to oxidative stress;GO:0009435//NAD biosynthetic process;GO:0019358//nicotinate nucleotide salvage	gi|558472750|ref|NP_001273758.1|/0/nicotinate phosphoribosyltransferase isoform 2 [Homo sapiens]
4502	466	114.8	293.83	53.93	141.98	1.39653	Up	1.46429e-20	1.17948e-18	MT2A	metallothionein 2A	K14739	GO:0005634//nucleus;GO:0005829//cytosol;GO:0048471//perinuclear region of cytoplasm	GO:0005515//protein binding;GO:0008144//drug binding;GO:0008270//zinc ion binding	GO:0006878//cellular copper ion homeostasis;GO:0035690//cellular response to drug;GO:0036016//cellular response to interleukin-3;GO:0036018//cellular response to erythropoietin;GO:0045926//negative regulation of growth;GO:0060333//interferon-gamma-mediated signaling pathway;GO:0071294//cellular response to zinc ion	gi|635116499|ref|XP_007981228.1|/1.20948e-47/PREDICTED: metallothionein-2-like [Chlorocebus sabaeus]
5054	3207	159.41	405.71	10.15	26.59	1.3894	Up	1.86528e-27	2.23859e-25	SERPINE1	serpin peptidase inhibitor, clade E (nexin, plasminogen activator inhibitor type 1), member 1	K03982	GO:0005615//extracellular space;GO:0005886//plasma membrane;GO:0031012//extracellular matrix;GO:0031093//platelet alpha granule lumen	GO:0002020//protease binding;GO:0004867//serine-type endopeptidase inhibitor activity;GO:0005102//receptor binding	GO:0001300//chronological cell aging;GO:0002576//platelet degranulation;GO:0006367//transcription initiation from RNA polymerase II promoter;GO:0007179//transforming growth factor beta receptor signaling pathway;GO:0010469//regulation of receptor activity;GO:0010757//negative regulation of plasminogen activation;GO:0010951//negative regulation of endopeptidase activity;GO:0014912//negative regula…	gi|635139637|ref|XP_008016670.1|/0/PREDICTED: plasminogen activator inhibitor 1 isoform X2 [Chlorocebus sabaeus]
85450	6545.71	157	398	4.9	12.7	1.37397	Up	8.10994e-27	9.41701e-25	ITPRIP	inositol 1,4,5-trisphosphate receptor interacting protein	K03129;K13911;K06236	GO:0005886//plasma membrane	GO:0004860//protein kinase inhibitor activity	GO:0006469//negative regulation of protein kinase activity;GO:1902042//negative regulation of extrinsic apoptotic signaling pathway via death domain receptors	gi|12698053|dbj|BAB21845.1|/0/KIAA1754 protein [Homo sapiens]
26585	4039.55	128	323	6.49	16.76	1.36873	Up	6.54298e-22	5.67969e-20	GREM1	gremlin 1, DAN family BMP antagonist	K01645	GO:0005615//extracellular space;GO:0009986//cell surface	GO:0005125//cytokine activity;GO:0016015//morphogen activity;GO:0030297//transmembrane receptor protein tyrosine kinase activator activity;GO:0036122//BMP binding;GO:0043184//vascular endothelial growth factor receptor 2 binding;GO:0043395//heparan sulfate proteoglycan binding;GO:0048018//receptor agonist activity	GO:0002042//cell migration involved in sprouting angiogenesis;GO:0002092//positive regulation of receptor internalization;GO:0003257//positive regulation of transcription from RNA polymerase II promoter involved in myocardial precursor cell differentiation;GO:0003337//mesenchymal to epithelial transition involved in metanephros morphogenesis;GO:0006915//apoptotic process;GO:0007171//activation of…	gi|544442243|ref|XP_005559125.1|/4.26902e-93/PREDICTED: gremlin-1 isoform X3 [Macaca fascicularis]
79930	2078.92	23	59	2.35	6	1.3523	Up	3.44764e-05	0.000384356	DOK3	docking protein 3	K14752	GO:0005737//cytoplasm;GO:0005886//plasma membrane	GO:0005158//insulin receptor binding	GO:0007265//Ras protein signal transduction	gi|578811245|ref|XP_006714983.1|/0/PREDICTED: docking protein 3 isoform X6 [Homo sapiens]
50486	978	30	74	6.43	16.32	1.34375	Up	6.75122e-06	9.13893e-05	G0S2	G0/G1 switch 2	K15009;K03260;K06236	GO:0005739//mitochondrion;GO:0005811//lipid particle	GO:0005515//protein binding	GO:0044255//cellular lipid metabolic process;GO:0044281//small molecule metabolic process;GO:2001238//positive regulation of extrinsic apoptotic signaling pathway	gi|488528049|ref|XP_004455833.1|/2.0521e-48/PREDICTED: uncharacterized protein LOC101438973 [Dasypus novemcinctus]
2118	2130.09	69	162	6.4	16.07	1.32823	Up	1.51177e-10	4.84471e-09	ETV4	ets variant 4	K15592	GO:0005730//nucleolus	GO:0000981//RNA polymerase II transcription factor activity, sequence-specific DNA binding;GO:0043565//sequence-specific DNA binding	GO:0006357//regulation of transcription from RNA polymerase II promoter;GO:0008045//motor neuron axon guidance;GO:0033600//negative regulation of mammary gland epithelial cell proliferation;GO:0045893//positive regulation of transcription, DNA-templated;GO:0048863//stem cell differentiation;GO:0060762//regulation of branching involved in mammary gland duct morphogenesis	gi|602288|gb|AAA95991.1|/0/adenovirus E1A enhancer binding protein, partial [Homo sapiens]
9510	4670	52	126	2.27	5.65	1.31556	Up	6.62788e-09	1.60162e-07	ADAMTS1	ADAM metallopeptidase with thrombospondin type 1 motif, 1	K08617	GO:0005604//basement membrane;GO:0031410//cytoplasmic vesicle	GO:0004222//metalloendopeptidase activity;GO:0008201//heparin binding;GO:0008270//zinc ion binding	GO:0001542//ovulation from ovarian follicle;GO:0001822//kidney development;GO:0006508//proteolysis;GO:0007229//integrin-mediated signaling pathway;GO:0008285//negative regulation of cell proliferation;GO:0060347//heart trabecula formation	gi|7243073|dbj|BAA92584.1|/0/KIAA1346 protein [Homo sapiens]
55636	11589	104	250	1.82	4.5	1.30599	Up	4.3767e-16	2.55765e-14	CHD7	chromodomain helicase DNA binding protein 7	K14437	GO:0005634//nucleus	GO:0003677//DNA binding;GO:0003682//chromatin binding;GO:0004386//helicase activity;GO:0005515//protein binding;GO:0005524//ATP binding	GO:0001501//skeletal system development;GO:0001701//in utero embryonic development;GO:0003007//heart morphogenesis;GO:0006355//regulation of transcription, DNA-templated;GO:0006364//rRNA processing;GO:0007417//central nervous system development;GO:0007512//adult heart development;GO:0007605//sensory perception of sound;GO:0007628//adult walking behavior;GO:0008015//blood circulation;GO:0016568//c…	gi|54112403|ref|NP_060250.2|/0/chromodomain-helicase-DNA-binding protein 7 [Homo sapiens]
80380	2418	41	98	3.48	8.55	1.29684	Up	4.38622e-07	7.74278e-06	PDCD1LG2	programmed cell death 1 ligand 2	K06708	GO:0005576//extracellular region;GO:0005886//plasma membrane;GO:0012505//endomembrane system;GO:0016021//integral component of membrane	-	GO:0006955//immune response;GO:0031295//T cell costimulation;GO:0042102//positive regulation of T cell proliferation;GO:0042130//negative regulation of T cell proliferation	gi|297684467|ref|XP_002819857.1|/5.19956e-160/PREDICTED: programmed cell death 1 ligand 2 [Pongo abelii]
1263	2369	29	69	2.51	6.15	1.2929	Up	2.50202e-05	0.000289212	PLK3	polo-like kinase 3	K08862	GO:0005730//nucleolus;GO:0005795//Golgi stack;GO:0005813//centrosome;GO:0030425//dendrite;GO:0043025//neuronal cell body	GO:0002039//p53 binding;GO:0004674//protein serine/threonine kinase activity;GO:0005524//ATP binding	GO:0000082//G1/S transition of mitotic cell cycle;GO:0000084//mitotic S phase;GO:0000086//G2/M transition of mitotic cell cycle;GO:0000122//negative regulation of transcription from RNA polymerase II promoter;GO:0000302//response to reactive oxygen species;GO:0000910//cytokinesis;GO:0006468//protein phosphorylation;GO:0006970//response to osmotic stress;GO:0006974//cellular response to DNA damage…	gi|41872374|ref|NP_004064.2|/0/serine/threonine-protein kinase PLK3 [Homo sapiens]
3589	2310.24	132.08	304.74	11.38	27.84	1.29066	Up	6.01058e-18	4.19848e-16	IL11	interleukin 11	K05417	GO:0005615//extracellular space;GO:0005737//cytoplasm	GO:0005125//cytokine activity;GO:0005142//interleukin-11 receptor binding;GO:0008083//growth factor activity	GO:0008284//positive regulation of cell proliferation;GO:0030183//B cell differentiation;GO:0030219//megakaryocyte differentiation;GO:0033138//positive regulation of peptidyl-serine phosphorylation;GO:0043410//positive regulation of MAPK cascade;GO:0045444//fat cell differentiation;GO:0045944//positive regulation of transcription from RNA polymerase II promoter;GO:0046888//negative regulation of …	gi|488590121|ref|XP_004480339.1|/1.27306e-110/PREDICTED: LOW QUALITY PROTEIN: interleukin-11 [Dasypus novemcinctus]
5329	1532.49	123	283.93	16.39	39.42	1.26611	Up	8.7411e-17	5.42737e-15	PLAUR	plasminogen activator, urokinase receptor	K03985	GO:0005576//extracellular region;GO:0005788//endoplasmic reticulum lumen;GO:0005789//endoplasmic reticulum membrane;GO:0005887//integral component of plasma membrane;GO:0019898//extrinsic component of membrane;GO:0031225//anchored component of membrane	GO:0016301//kinase activity;GO:0019899//enzyme binding;GO:0030377//urokinase plasminogen activator receptor activity	GO:0006501//C-terminal protein lipidation;GO:0006928//movement of cell or subcellular component;GO:0006935//chemotaxis;GO:0016255//attachment of GPI anchor to protein;GO:0016310//phosphorylation;GO:0030162//regulation of proteolysis;GO:0038195//urokinase plasminogen activator signaling pathway;GO:0042730//fibrinolysis	gi|53829381|ref|NP_001005377.1|/5.97541e-176/urokinase plasminogen activator surface receptor isoform 3 precursor [Homo sapiens]
201164	2591	29.02	66.55	2.29	5.41	1.24028	Up	7.48866e-05	0.00075828	PLD6	phospholipase D family, member 6	K11447;K01539;K08857;K00939;K00591	GO:0005741//mitochondrial outer membrane;GO:0016021//integral component of membrane	GO:0004519//endonuclease activity;GO:0035755//cardiolipin hydrolase activity;GO:0042803//protein homodimerization activity;GO:0046872//metal ion binding	GO:0006655//phosphatidylglycerol biosynthetic process;GO:0007126//meiotic nuclear division;GO:0007286//spermatid development;GO:0008053//mitochondrial fusion;GO:0016042//lipid catabolic process;GO:0030719//P granule organization;GO:0034587//piRNA metabolic process;GO:0043046//DNA methylation involved in gamete generation;GO:0044281//small molecule metabolic process	gi|397474737|ref|XP_003808818.1|/1.06307e-150/PREDICTED: mitochondrial cardiolipin hydrolase [Pan paniscus]
8864	6342	34.26	77.05	1.1	2.54	1.20732	Up	2.02942e-05	0.00024129	PER2	period circadian clock 2	K02633	GO:0005634//nucleus;GO:0048471//perinuclear region of cytoplasm	GO:0000989//transcription factor activity, transcription factor binding;GO:0004871//signal transducer activity	GO:0000122//negative regulation of transcription from RNA polymerase II promoter;GO:0042754//negative regulation of circadian rhythm;GO:0050767//regulation of neurogenesis;GO:0051726//regulation of cell cycle	gi|6683645|dbj|BAA20804.2|/0/KIAA0347 protein [Homo sapiens]
595	4304	370	827	17.51	40.26	1.20117	Up	1.14124e-43	2.79557e-41	CCND1	cyclin D1	K04503	GO:0000307//cyclin-dependent protein kinase holoenzyme complex;GO:0005829//cytosol;GO:0005923//bicellular tight junction;GO:0016020//membrane;GO:0017053//transcriptional repressor complex	GO:0003714//transcription corepressor activity;GO:0004672//protein kinase activity;GO:0008134//transcription factor binding;GO:0016538//cyclin-dependent protein serine/threonine kinase regulator activity;GO:0019901//protein kinase binding;GO:0032403//protein complex binding;GO:0042826//histone deacetylase binding;GO:0070064//proline-rich region binding	GO:0000122//negative regulation of transcription from RNA polymerase II promoter;GO:0000320//re-entry into mitotic cell cycle;GO:0001889//liver development;GO:0007219//Notch signaling pathway;GO:0007595//lactation;GO:0010039//response to iron ion;GO:0010165//response to X-ray;GO:0010243//response to organonitrogen compound;GO:0010971//positive regulation of G2/M transition of mitotic cell cycle;G…	gi|410045519|ref|XP_003952008.1|/2.27935e-180/PREDICTED: LOW QUALITY PROTEIN: G1/S-specific cyclin-D1 [Pan troglodytes]
200424	11405	189	422	3.36	7.71	1.19827	Up	4.84332e-23	4.55833e-21	TET3	tet methylcytosine dioxygenase 3	K13097	-	-	-	gi|566559863|ref|NP_001274420.1|/0/methylcytosine dioxygenase TET3 [Homo sapiens]
58489	2408	65	145	5.54	12.7	1.19687	Up	7.5117e-09	1.79099e-07	ABHD17C	abhydrolase domain containing 17C	K06889	-	GO:0016787//hydrolase activity	-	gi|151301175|ref|NP_067037.1|/0/alpha/beta hydrolase domain-containing protein 17C [Homo sapiens]
8663	3121.8	640.19	1435.01	42.26	96.63	1.19318	Up	6.54406e-75	3.6569e-72	EIF3C	eukaryotic translation initiation factor 3, subunit C	K03252	GO:0005829//cytosol;GO:0005852//eukaryotic translation initiation factor 3 complex;GO:0016020//membrane;GO:0016282//eukaryotic 43S preinitiation complex;GO:0033290//eukaryotic 48S preinitiation complex	GO:0003743//translation initiation factor activity;GO:0031369//translation initiation factor binding;GO:0044822//poly(A) RNA binding	GO:0001731//formation of translation preinitiation complex;GO:0006446//regulation of translational initiation	gi|557128994|ref|NP_001273407.1|/0/eukaryotic translation initiation factor 3 subunit C isoform b [Homo sapiens]
10105	2213	645	1427.13	59.85	136.21	1.18641	Up	1.14931e-72	5.40839e-70	PPIF	peptidylprolyl isomerase F	K09565	GO:0005753//mitochondrial proton-transporting ATP synthase complex;GO:0005759//mitochondrial matrix	GO:0003755//peptidyl-prolyl cis-trans isomerase activity;GO:0005515//protein binding;GO:0016018//cyclosporin A binding	GO:0000413//protein peptidyl-prolyl isomerization;GO:0002931//response to ischemia;GO:0006457//protein folding;GO:0010849//regulation of proton-transporting ATPase activity, rotational mechanism;GO:0010940//positive regulation of necrotic cell death;GO:0032780//negative regulation of ATPase activity;GO:0043066//negative regulation of apoptotic process;GO:0070301//cellular response to hydrogen per…	gi|635053674|ref|XP_007961010.1|/2.77439e-120/PREDICTED: peptidyl-prolyl cis-trans isomerase F, mitochondrial [Chlorocebus sabaeus]
11174	7289	50	110	1.39	3.15	1.18027	Up	6.96498e-07	1.17387e-05	ADAMTS6	ADAM metallopeptidase with thrombospondin type 1 motif, 6	K08621	GO:0005578//proteinaceous extracellular matrix	GO:0004222//metalloendopeptidase activity;GO:0008270//zinc ion binding	GO:0006508//proteolysis	gi|64276808|ref|NP_922932.2|/0/A disintegrin and metalloproteinase with thrombospondin motifs 6 preproprotein [Homo sapiens]
5990	4039	32	70	1.61	3.63	1.17291	Up	8.53848e-05	0.00085014	RFX2	regulatory factor X, 2 (influences HLA class II expression)	K09173	GO:0005634//nucleus	GO:0003677//DNA binding	GO:0006355//regulation of transcription, DNA-templated	gi|19743881|ref|NP_000626.2|/0/DNA-binding protein RFX2 isoform a [Homo sapiens]
91768	4267	32	70	1.53	3.44	1.16888	Up	8.53848e-05	0.000849667	CABLES1	Cdk5 and Abl enzyme substrate 1	K09528;K13171	GO:0005634//nucleus;GO:0005829//cytosol	GO:0005515//protein binding;GO:0016538//cyclin-dependent protein serine/threonine kinase regulator activity	GO:0007399//nervous system development;GO:0007596//blood coagulation;GO:0045859//regulation of protein kinase activity;GO:0051302//regulation of cell division;GO:0051726//regulation of cell cycle	gi|635099667|ref|XP_007972655.1|/4.55459e-79/PREDICTED: CDK5 and ABL1 enzyme substrate 1 isoform X2 [Chlorocebus sabaeus]
83931	3760.27	124	269	6.78	15.01	1.14657	Up	1.72921e-14	8.37987e-13	STK40	serine/threonine kinase 40	K08814	GO:0005634//nucleus;GO:0005737//cytoplasm	GO:0004674//protein serine/threonine kinase activity;GO:0005515//protein binding;GO:0005524//ATP binding	GO:0006468//protein phosphorylation	gi|291408788|ref|XP_002720697.1|/0/PREDICTED: serine/threonine kinase 40 [Oryctolagus cuniculus]
10019	4618.26	364.35	772.63	15.99	35.04	1.13183	Up	5.23618e-37	9.36334e-35	SH2B3	SH2B adaptor protein 3	K12459	GO:0005829//cytosol	GO:0004871//signal transducer activity;GO:0032403//protein complex binding;GO:0042301//phosphate ion binding	GO:0007596//blood coagulation;GO:0030154//cell differentiation;GO:0035162//embryonic hemopoiesis;GO:0035556//intracellular signal transduction	gi|611435019|ref|NP_001278353.1|/0/SH2B adapter protein 3 isoform 2 [Homo sapiens]
23034	6584.97	117	241	3.5	7.65	1.1281	Up	6.07804e-12	2.30759e-10	SAMD4A	sterile alpha motif domain containing 4A	-	GO:0005737//cytoplasm;GO:0030054//cell junction;GO:0030425//dendrite;GO:0045202//synapse	GO:0030371//translation repressor activity;GO:0044822//poly(A) RNA binding	GO:0017148//negative regulation of translation;GO:0045727//positive regulation of translation	gi|71051543|gb|AAH21726.2|/0/SAMD4A protein [Homo sapiens]
6446	2435.5	156	333	13.31	28.84	1.11556	Up	4.566e-17	2.89536e-15	SGK1	serum/glucocorticoid regulated kinase 1	K13302	GO:0005634//nucleus;GO:0005739//mitochondrion;GO:0005789//endoplasmic reticulum membrane;GO:0005829//cytosol;GO:0005886//plasma membrane	GO:0004674//protein serine/threonine kinase activity;GO:0005246//calcium channel regulator activity;GO:0005524//ATP binding;GO:0015459//potassium channel regulator activity;GO:0017080//sodium channel regulator activity;GO:0017081//chloride channel regulator activity;GO:0035091//phosphatidylinositol binding	GO:0001558//regulation of cell growth;GO:0006468//protein phosphorylation;GO:0006915//apoptotic process;GO:0006974//cellular response to DNA damage stimulus;GO:0007616//long-term memory;GO:0008217//regulation of blood pressure;GO:0030334//regulation of cell migration;GO:0032411//positive regulation of transporter activity;GO:0034220//ion transmembrane transport;GO:0042127//regulation of cell prol…	gi|635172866|ref|NP_001278924.1|/0/serine/threonine-protein kinase Sgk1 isoform 5 [Homo sapiens]
3576	1718	39	82	4.68	10.13	1.11405	Up	4.34722e-05	0.000471419	CXCL8	chemokine (C-X-C motif) ligand 8	K10030	GO:0005615//extracellular space	GO:0005153//interleukin-8 receptor binding;GO:0008009//chemokine activity	GO:0001525//angiogenesis;GO:0006954//inflammatory response;GO:0006955//immune response;GO:0006987//activation of signaling protein activity involved in unfolded protein response;GO:0007050//cell cycle arrest;GO:0008285//negative regulation of cell proliferation;GO:0019722//calcium-mediated signaling;GO:0030155//regulation of cell adhesion;GO:0031623//receptor internalization;GO:0042119//neutrophi…	gi|10834978|ref|NP_000575.1|/4.16117e-49/interleukin-8 precursor [Homo sapiens]
5606	2164.76	586	1231	55.66	120.16	1.11024	Up	7.10302e-57	2.70247e-54	MAP2K3	mitogen-activated protein kinase kinase 3	K04432	GO:0005654//nucleoplasm;GO:0005829//cytosol	GO:0004702//receptor signaling protein serine/threonine kinase activity;GO:0004708//MAP kinase kinase activity;GO:0004713//protein tyrosine kinase activity;GO:0005524//ATP binding;GO:0019901//protein kinase binding	GO:0000187//activation of MAPK activity;GO:0002755//MyD88-dependent toll-like receptor signaling pathway;GO:0006954//inflammatory response;GO:0034134//toll-like receptor 2 signaling pathway;GO:0034138//toll-like receptor 3 signaling pathway;GO:0034142//toll-like receptor 4 signaling pathway;GO:0034146//toll-like receptor 5 signaling pathway;GO:0034162//toll-like receptor 9 signaling pathway;GO:00…	gi|291414903|ref|XP_002723695.1|/0/PREDICTED: mitogen-activated protein kinase kinase 3-like [Oryctolagus cuniculus]
26973	3400	515.58	1070.09	30.96	66.1	1.09424	Up	1.45634e-48	4.0065e-46	CHORDC1	cysteine and histidine-rich domain (CHORD) containing 1	-	-	GO:0005509//calcium ion binding;GO:0008270//zinc ion binding;GO:0051879//Hsp90 protein binding	GO:0010824//regulation of centrosome duplication;GO:0061077//chaperone-mediated protein folding;GO:1900034//regulation of cellular response to heat;GO:2000299//negative regulation of Rho-dependent protein serine/threonine kinase activity	gi|221316570|ref|NP_001137545.1|/0/cysteine and histidine-rich domain-containing protein 1 isoform b [Homo sapiens]
8728	6554	162	336	5.02	10.71	1.0932	Up	2.72128e-16	1.61132e-14	ADAM19	ADAM metallopeptidase domain 19	K08608	GO:0016021//integral component of membrane	GO:0004222//metalloendopeptidase activity;GO:0008270//zinc ion binding;GO:0017124//SH3 domain binding	GO:0006509//membrane protein ectodomain proteolysis;GO:0007507//heart development	gi|15451844|ref|NP_150377.1|/0/disintegrin and metalloproteinase domain-containing protein 19 preproprotein [Homo sapiens]
2970	3627	92.73	192.19	5.22	11.12	1.09104	Up	4.8748e-10	1.43374e-08	GTF2IP1	general transcription factor IIi, pseudogene 1	K03121	GO:0005634//nucleus;GO:0005737//cytoplasm;GO:0042995//cell projection;GO:0043025//neuronal cell body	GO:0003677//DNA binding;GO:0003700//transcription factor activity, sequence-specific DNA binding;GO:0051019//mitogen-activated protein kinase binding	GO:0006367//transcription initiation from RNA polymerase II promoter;GO:0007165//signal transduction;GO:0009790//embryo development;GO:0016525//negative regulation of angiogenesis;GO:0051481//negative regulation of cytosolic calcium ion concentration	gi|14670354|ref|NP_127494.1|/0/general transcription factor II-I isoform 3 [Homo sapiens]
54877	5567.39	52	107	1.9	4.02	1.0812	Up	4.90364e-06	6.85054e-05	ZCCHC2	zinc finger, CCHC domain containing 2	K03129	GO:0005737//cytoplasm	GO:0003676//nucleic acid binding;GO:0008270//zinc ion binding;GO:0035091//phosphatidylinositol binding	-	gi|170016069|ref|NP_060212.4|/0/zinc finger CCHC domain-containing protein 2 [Homo sapiens]
56652	3359.79	105	226	6.76	14.13	1.06367	Up	3.11076e-12	1.20665e-10	C10orf2	chromosome 10 open reading frame 2	-	GO:0042645//mitochondrial nucleoid	GO:0002020//protease binding;GO:0003697//single-stranded DNA binding;GO:0005524//ATP binding;GO:0043139//5'-3' DNA helicase activity	GO:0006264//mitochondrial DNA replication;GO:0006268//DNA unwinding involved in DNA replication;GO:0006390//transcription from mitochondrial promoter;GO:0008219//cell death;GO:0034214//protein hexamerization;GO:0051260//protein homooligomerization	gi|578819642|ref|XP_006717984.1|/1.35732e-149/PREDICTED: twinkle protein, mitochondrial isoform X2 [Homo sapiens]
23645	2399	284	575	24.28	50.56	1.05823	Up	1.73609e-25	1.8479e-23	PPP1R15A	protein phosphatase 1, regulatory subunit 15A	K14019	GO:0005783//endoplasmic reticulum;GO:0005829//cytosol	GO:0019901//protein kinase binding	GO:0006417//regulation of translation;GO:0006915//apoptotic process;GO:0006974//cellular response to DNA damage stimulus;GO:0007050//cell cycle arrest;GO:0030512//negative regulation of transforming growth factor beta receptor signaling pathway;GO:0030968//endoplasmic reticulum unfolded protein response	gi|157674363|ref|NP_055145.3|/0/protein phosphatase 1 regulatory subunit 15A [Homo sapiens]
9518	1220	42	84	7.17	14.74	1.03969	Up	8.89864e-05	0.000880119	GDF15	growth differentiation factor 15	K05504	GO:0005615//extracellular space	GO:0005125//cytokine activity;GO:0008083//growth factor activity	GO:0007179//transforming growth factor beta receptor signaling pathway;GO:0007267//cell-cell signaling	gi|153792495|ref|NP_004855.2|/1.12592e-177/growth/differentiation factor 15 precursor [Homo sapiens]
8178	4077	98	195	4.9	10.03	1.03347	Up	2.6698e-09	6.94925e-08	ELL	elongation factor RNA polymerase II	K15183	GO:0008023//transcription elongation factor complex;GO:0015030//Cajal body;GO:0016607//nuclear speck	GO:0019902//phosphatase binding	GO:0001701//in utero embryonic development;GO:0006368//transcription elongation from RNA polymerase II promoter;GO:0010923//negative regulation of phosphatase activity;GO:0032786//positive regulation of DNA-templated transcription, elongation;GO:0050434//positive regulation of viral transcription	gi|5729812|ref|NP_006523.1|/0/RNA polymerase II elongation factor ELL [Homo sapiens]
3678	4267	1024	2019	48.89	99.15	1.02007	Up	2.5721e-80	1.58601e-77	ITGA5	integrin, alpha 5 (fibronectin receptor, alpha polypeptide)	K06484	GO:0005737//cytoplasm;GO:0005911//cell-cell junction;GO:0005925//focal adhesion;GO:0008305//integrin complex;GO:0009897//external side of plasma membrane;GO:0032587//ruffle membrane;GO:0045202//synapse;GO:0071062//alphav-beta3 integrin-vitronectin complex	GO:0005154//epidermal growth factor receptor binding;GO:0005161//platelet-derived growth factor receptor binding;GO:0005178//integrin binding;GO:0043184//vascular endothelial growth factor receptor 2 binding;GO:0046872//metal ion binding;GO:0050839//cell adhesion molecule binding	GO:0001525//angiogenesis;GO:0007044//cell-substrate junction assembly;GO:0007157//heterophilic cell-cell adhesion via plasma membrane cell adhesion molecules;GO:0007159//leukocyte cell-cell adhesion;GO:0007229//integrin-mediated signaling pathway;GO:0007411//axon guidance;GO:0007596//blood coagulation;GO:0007613//memory;GO:0010811//positive regulation of cell-substrate adhesion;GO:0016032//viral …	gi|119617187|gb|EAW96781.1|/0/integrin, alpha 5 (fibronectin receptor, alpha polypeptide), isoform CRA_b [Homo sapiens]
83475	1999.56	55	107	5.62	11.32	1.01023	Up	1.81157e-05	0.000218587	DOHH	deoxyhypusine hydroxylase/monooxygenase	K06072	GO:0005829//cytosol	GO:0005515//protein binding;GO:0019135//deoxyhypusine monooxygenase activity;GO:0046872//metal ion binding	GO:0008612//peptidyl-lysine modification to peptidyl-hypusine;GO:0043687//post-translational protein modification;GO:0055114//oxidation-reduction process	gi|13775228|ref|NP_112594.1|/2.03028e-170/deoxyhypusine hydroxylase [Homo sapiens]
2537	842.05	58	114	14.6	29.39	1.00936	Up	7.47226e-06	9.97901e-05	IFI6	interferon, alpha-inducible protein 6	-	GO:0005739//mitochondrion;GO:0005886//plasma membrane;GO:0016021//integral component of membrane	GO:0005515//protein binding	GO:0001836//release of cytochrome c from mitochondria;GO:0043154//negative regulation of cysteine-type endopeptidase activity involved in apoptotic process;GO:0051902//negative regulation of mitochondrial depolarization;GO:0060337//type I interferon signaling pathway;GO:2001240//negative regulation of extrinsic apoptotic signaling pathway in absence of ligand	gi|13259552|ref|NP_002029.3|/7.49474e-67/interferon alpha-inducible protein 6 isoform a precursor [Homo sapiens]
100529067	1794	42.85	0	4.92	0.01	-8.94251	Down	4.17186e-13	1.772e-11	SERF2-C15ORF63	SERF2-C15orf63 readthrough	K11447	GO:0005634//nucleus;GO:0005737//cytoplasm	-	-	gi|119597649|gb|EAW77243.1|/2.09219e-91/hCG2003792, isoform CRA_c [Homo sapiens]
100528022	1213	28.52	0	4.9	0.01	-8.93664	Down	5.60956e-09	1.37036e-07	BLOC1S1-RDH5	BLOC1S1-RDH5 readthrough	K00061	GO:0005788//endoplasmic reticulum lumen;GO:0005789//endoplasmic reticulum membrane;GO:0044297//cell body	GO:0004745//retinol dehydrogenase activity	GO:0007601//visual perception;GO:0007603//phototransduction, visible light;GO:0042572//retinol metabolic process;GO:0055114//oxidation-reduction process	gi|20271410|gb|AAH28298.1|/1.92995e-121/Retinol dehydrogenase 5 (11-cis/9-cis) [Homo sapiens]
202658	1567	14.86	0	1.96	0.01	-7.61471	Down	7.54274e-05	0.0007616	TRIM39-RPP21	TRIM39-RPP21 readthrough	K12015	GO:0005739//mitochondrion;GO:0005829//cytosol	GO:0008270//zinc ion binding;GO:0016874//ligase activity;GO:0042802//identical protein binding	GO:2000059//negative regulation of protein ubiquitination involved in ubiquitin-dependent protein catabolic process;GO:2001235//positive regulation of apoptotic signaling pathway	gi|312283723|ref|NP_001186048.1|/0/TRIM39-RPP21 protein [Homo sapiens]
353376	3203	28.81	0	1.84	0.01	-7.52356	Down	5.60956e-09	1.37223e-07	TICAM2	toll-like receptor adaptor molecule 2	K05409	GO:0005783//endoplasmic reticulum;GO:0005794//Golgi apparatus;GO:0005886//plasma membrane;GO:0016021//integral component of membrane;GO:0031901//early endosome membrane;GO:0031902//late endosome membrane	GO:0004871//signal transducer activity;GO:0005543//phospholipid binding	GO:0006810//transport;GO:0006954//inflammatory response;GO:0032729//positive regulation of interferon-gamma production;GO:0032755//positive regulation of interleukin-6 production;GO:0034138//toll-like receptor 3 signaling pathway;GO:0034144//negative regulation of toll-like receptor 4 signaling pathway;GO:0034145//positive regulation of toll-like receptor 4 signaling pathway;GO:0035666//TRIF-depe…	gi|33386674|ref|NP_067681.1|/1.51106e-133/TIR domain-containing adapter molecule 2 [Homo sapiens]
503639	2398	21.03	0	1.8	0.01	-7.49185	Down	6.50474e-07	1.10045e-05	DUXAP10	double homeobox A pseudogene 10	K09332	-	-	-	gi|426345654|ref|XP_004040519.1|/1.76327e-56/PREDICTED: double homeobox protein A-like, partial [Gorilla gorilla gorilla]
100526760	1879	14.55	0	1.59	0.01	-7.31288	Down	7.54274e-05	0.00076203	ABHD14A-ACY1	ABHD14A-ACY1 readthrough (NMD candidate)	K14677	GO:0005829//cytosol;GO:0070062//extracellular exosome	GO:0004046//aminoacylase activity;GO:0008237//metallopeptidase activity;GO:0046872//metal ion binding	GO:0006508//proteolysis;GO:0006520//cellular amino acid metabolic process	gi|441610164|ref|XP_004087931.1|/0/PREDICTED: alpha/beta hydrolase domain-containing protein 14A [Nomascus leucogenys]
26024	5505	42.72	0	1.58	0.01	-7.30378	Down	4.17186e-13	1.77622e-11	PTCD1	pentatricopeptide repeat domain 1	K12873	GO:0005759//mitochondrial matrix	GO:0000049//tRNA binding;GO:0044822//poly(A) RNA binding	GO:0042780//tRNA 3'-end processing	gi|3327078|dbj|BAA31607.1|/0/KIAA0632 protein [Homo sapiens]
100528021	2282	15.43	0	1.39	0.01	-7.11894	Down	3.82498e-05	0.000419364	ST20-MTHFS	ST20-MTHFS readthrough	K01934	-	GO:0005524//ATP binding;GO:0005542//folic acid binding;GO:0030272//5-formyltetrahydrofolate cyclo-ligase activity	GO:0009396//folic acid-containing compound biosynthetic process;GO:0015942//formate metabolic process;GO:0046653//tetrahydrofolate metabolic process	gi|315113870|ref|NP_001186689.1|/2.00064e-97/ST20-MTHFS protein [Homo sapiens]
96626	2558	15.16	0	1.21	0.01	-6.91886	Down	3.82498e-05	0.000419621	LIMS3	LIM and senescent cell antigen-like domains 3	K05760	GO:0005829//cytosol;GO:0005886//plasma membrane;GO:0005925//focal adhesion;GO:0048471//perinuclear region of cytoplasm	GO:0005515//protein binding;GO:0008270//zinc ion binding	GO:0007160//cell-matrix adhesion;GO:0007163//establishment or maintenance of cell polarity;GO:0007569//cell aging;GO:0016337//single organismal cell-cell adhesion;GO:0034329//cell junction assembly;GO:0043009//chordate embryonic development;GO:0045216//cell-cell junction organization;GO:0045892//negative regulation of transcription, DNA-templated;GO:0071560//cellular response to transforming grow…	gi|530368981|ref|XP_005263620.1|/0/PREDICTED: LIM and senescent cell antigen-like-containing domain protein 3-like isoform X1 [Homo sapiens]
100526833	3852.51	22.7	0	1.2	0.01	-6.90689	Down	3.2986e-07	5.96416e-06	SEPT5-GP1BB	SEPT5-GP1BB readthrough	K04557	GO:0001725//stress fiber;GO:0005886//plasma membrane;GO:0008021//synaptic vesicle;GO:0031105//septin complex;GO:0032154//cleavage furrow;GO:0043195//terminal bouton	GO:0003924//GTPase activity;GO:0005198//structural molecule activity;GO:0005515//protein binding;GO:0005525//GTP binding;GO:0019003//GDP binding;GO:0019905//syntaxin binding;GO:0035091//phosphatidylinositol binding;GO:0042803//protein homodimerization activity	GO:0000910//cytokinesis;GO:0006184;GO:0007049//cell cycle;GO:0016080//synaptic vesicle targeting;GO:0017157//regulation of exocytosis;GO:0045921//positive regulation of exocytosis;GO:0051301//cell division	gi|62087916|dbj|BAD92405.1|/0/H5 variant [Homo sapiens]
100529207	3904	21.75	0	1.14	0.01	-6.83289	Down	6.50474e-07	1.10149e-05	RAD51L3-RFFL	RAD51L3-RFFL readthrough	K10871	-	-	-	gi|119600585|gb|EAW80179.1|/4.45663e-151/hCG2039718, isoform CRA_g [Homo sapiens]
8681	3379	17.62	0	1.06	0.01	-6.72792	Down	9.83626e-06	0.000127274	JMJD7-PLA2G4B	JMJD7-PLA2G4B readthrough	K01047	GO:0005576//extracellular region;GO:0005743//mitochondrial inner membrane;GO:0005829//cytosol;GO:0031901//early endosome membrane	GO:0004622//lysophospholipase activity;GO:0005509//calcium ion binding;GO:0005544//calcium-dependent phospholipid binding;GO:0047498//calcium-dependent phospholipase A2 activity	GO:0006654//phosphatidic acid biosynthetic process;GO:0006954//inflammatory response;GO:0006987//activation of signaling protein activity involved in unfolded protein response;GO:0007567//parturition;GO:0019369//arachidonic acid metabolic process;GO:0019722//calcium-mediated signaling;GO:0036148//phosphatidylglycerol acyl-chain remodeling;GO:0036150//phosphatidylserine acyl-chain remodeling;GO:00…	gi|4826914|ref|NP_005081.1|/0/JMJD7-PLA2G4B protein isoform a [Homo sapiens]
653125	5188	20.96	0	0.82	0.01	-6.35755	Down	1.28271e-06	2.04616e-05	GOLGA8K	golgin A8 family, member K	K10352;K10362	GO:0005794//Golgi apparatus	GO:0005515//protein binding	-	gi|542133052|ref|NP_001269422.1|/0/golgin subfamily A member 8K [Homo sapiens]
100293534	5427	19.14	0	0.72	0.01	-6.16993	Down	2.52948e-06	3.80742e-05	C4B_2	complement component 4B (Chido blood group), copy 2	K03989	GO:0005886//plasma membrane;GO:0072562//blood microparticle	GO:0004866//endopeptidase inhibitor activity	GO:0006958//complement activation, classical pathway;GO:0030449//regulation of complement activation;GO:0045087//innate immune response	gi|338858017|ref|NP_001229752.1|/0/complement C4-B-like preproprotein [Homo sapiens]
1999	3149	32	1	2.08	0.07	-4.89308	Down	6.40482e-09	1.55402e-07	ELF3	E74-like factor 3 (ets domain transcription factor, epithelial-specific )	K09429	GO:0005634//nucleus;GO:0005794//Golgi apparatus	GO:0000981//RNA polymerase II transcription factor activity, sequence-specific DNA binding;GO:0003713//transcription coactivator activity;GO:0005515//protein binding;GO:0043565//sequence-specific DNA binding	GO:0001824//blastocyst development;GO:0006954//inflammatory response;GO:0008544//epidermis development;GO:0030198//extracellular matrix organization;GO:0030855//epithelial cell differentiation;GO:0045892//negative regulation of transcription, DNA-templated;GO:0045944//positive regulation of transcription from RNA polymerase II promoter;GO:0060056//mammary gland involution	gi|426333266|ref|XP_004028203.1|/0/PREDICTED: ETS-related transcription factor Elf-3 isoform 3 [Gorilla gorilla gorilla]
374462	8066	30	1	0.75	0.03	-4.64386	Down	2.34842e-08	5.09024e-07	PTPRQ	protein tyrosine phosphatase, receptor type, Q	K06252	-	-	-	gi|222537743|ref|NP_001138498.1|/0/phosphatidylinositol phosphatase PTPRQ precursor [Homo sapiens]
80034	11788	23.08	1	0.4	0.02	-4.32193	Down	2.14604e-06	3.28839e-05	CSRNP3	cysteine-serine-rich nuclear protein 3	K15001;K11422	GO:0005634//nucleus	GO:0001228//transcriptional activator activity, RNA polymerase II transcription regulatory region sequence-specific binding;GO:0043565//sequence-specific DNA binding	GO:0010923//negative regulation of phosphatase activity;GO:0043065//positive regulation of apoptotic process;GO:0045944//positive regulation of transcription from RNA polymerase II promoter	gi|530370984|ref|XP_005246922.1|/0/PREDICTED: cysteine/serine-rich nuclear protein 3 isoform X1 [Homo sapiens]
9022	813	30	2	7.8	0.53	-3.87941	Down	1.9731e-07	3.71792e-06	CLIC3	chloride intracellular channel 3	K05023	GO:0005634//nucleus;GO:0005737//cytoplasm;GO:0034707//chloride channel complex;GO:0070062//extracellular exosome	GO:0005247//voltage-gated chloride channel activity;GO:0005515//protein binding	GO:0007165//signal transduction;GO:1902476//chloride transmembrane transport	gi|544491385|ref|XP_005580422.1|/3.30736e-135/PREDICTED: chloride intracellular channel protein 3 isoform X2 [Macaca fascicularis]
1120	1648	59.07	4.41	7.4	0.57	-3.69849	Down	1.62492e-13	7.37482e-12	CHKB	choline kinase beta	K14156	GO:0005829//cytosol	GO:0004103//choline kinase activity;GO:0004305//ethanolamine kinase activity;GO:0005524//ATP binding	GO:0006646//phosphatidylethanolamine biosynthetic process;GO:0006657//CDP-choline pathway;GO:0007517//muscle organ development	gi|403282836|ref|XP_003932844.1|/0/PREDICTED: choline/ethanolamine kinase [Saimiri boliviensis boliviensis]
25903	3796.04	22	2	1.18	0.11	-3.42321	Down	2.61872e-05	0.000301144	OLFML2B	olfactomedin-like 2B	K04592	GO:0005576//extracellular region;GO:0031012//extracellular matrix	GO:0050840//extracellular matrix binding	GO:0030198//extracellular matrix organization	gi|530364538|ref|XP_005245133.1|/0/PREDICTED: olfactomedin-like protein 2B isoform X2 [Homo sapiens]
4778	1697.03	21	2	2.51	0.25	-3.32769	Down	4.7685e-05	0.000509685	NFE2	nuclear factor, erythroid 2	K09039	GO:0005737//cytoplasm;GO:0015629//actin cytoskeleton;GO:0016605//PML body	GO:0003700//transcription factor activity, sequence-specific DNA binding;GO:0003713//transcription coactivator activity;GO:0043565//sequence-specific DNA binding;GO:0047485//protein N-terminus binding;GO:0050699//WW domain binding	GO:0006337//nucleosome disassembly;GO:0006357//regulation of transcription from RNA polymerase II promoter;GO:0007267//cell-cell signaling;GO:0007596//blood coagulation;GO:0008015//blood circulation;GO:0030502//negative regulation of bone mineralization;GO:0034242//negative regulation of syncytium formation by plasma membrane fusion;GO:0045893//positive regulation of transcription, DNA-templated;…	gi|5453774|ref|NP_006154.1|/0/transcription factor NF-E2 45 kDa subunit [Homo sapiens]
29990	1438	39.81	4.75	5.74	0.7	-3.03562	Down	2.8403e-08	6.08996e-07	PILRB	paired immunoglobin-like type 2 receptor beta	K15411	GO:0005887//integral component of plasma membrane;GO:0070062//extracellular exosome	GO:0005515//protein binding	GO:0007171//activation of transmembrane receptor protein tyrosine kinase activity;GO:0016032//viral process	gi|410059374|ref|XP_003951134.1|/3.77132e-162/PREDICTED: paired immunoglobulin-like type 2 receptor beta isoform 2 [Pan troglodytes]
25837	1641	23	3	2.89	0.39	-2.88952	Down	6.64162e-05	0.000679825	RAB26	RAB26, member RAS oncogene family	K07913	GO:0000139//Golgi membrane;GO:0030658//transport vesicle membrane;GO:0030667//secretory granule membrane;GO:0031226//intrinsic component of plasma membrane	GO:0005525//GTP binding;GO:0019002//GMP binding	GO:0007264//small GTPase mediated signal transduction;GO:0017157//regulation of exocytosis;GO:0035272//exocrine system development;GO:0043001//Golgi to plasma membrane protein transport;GO:0045055//regulated exocytosis	gi|46361978|ref|NP_055168.2|/1.88676e-144/ras-related protein Rab-26 [Homo sapiens]
55855	2508	33.01	4.86	2.7	0.41	-2.71926	Down	9.24664e-07	1.51279e-05	FAM45BP	family with sequence similarity 45, member A pseudogene	-	-	-	-	gi|51315863|sp|Q6NSW5.1|FA45B_HUMAN/0/RecName: Full=Protein FAM45B
100526783	6256	98.13	14.77	3.19	0.49	-2.7027	Down	2.03784e-16	1.21469e-14	C15orf38-AP3S2	C15orf38-AP3S2 readthrough	K12399	-	-	-	gi|312261267|ref|NP_001185987.1|/0/C15orf38-AP3S2 fusion protein [Homo sapiens]
729873	2260	77.52	12.33	7.04	1.15	-2.61394	Down	1.32402e-12	5.27308e-11	TBC1D3	TBC1 domain family, member 3	K08395;K06236;K11837	GO:0005886//plasma membrane	GO:0005097	-	gi|599044928|ref|NP_001116863.3|/0/TBC1 domain family member 3 [Homo sapiens]
55000	7552.09	1549	254	41.68	7.02	-2.56981	Down	1.21683e-218	4.35187e-215	TUG1	taurine up-regulated 1 (non-protein coding)	K05746;K12866;K13095;K15686	-	-	-	gi|119580327|gb|EAW59923.1|/5.76658e-73/hCG41307, isoform CRA_a [Homo sapiens]
9127	2754	85	14	6.32	1.07	-2.56231	Down	2.29464e-13	1.02839e-11	P2RX6	purinergic receptor P2X, ligand gated ion channel, 6	K05221	GO:0005639//integral component of nuclear inner membrane;GO:0005737//cytoplasm;GO:0005887//integral component of plasma membrane;GO:0014069//postsynaptic density;GO:0030054//cell junction;GO:0043025//neuronal cell body;GO:0043197//dendritic spine	GO:0001614//purinergic nucleotide receptor activity;GO:0004931//extracellular ATP-gated cation channel activity;GO:0005524//ATP binding;GO:0042802//identical protein binding	GO:0006812//cation transport;GO:0006936//muscle contraction;GO:0035590//purinergic nucleotide receptor signaling pathway;GO:0051260//protein homooligomerization;GO:0051291//protein heterooligomerization;GO:0055085//transmembrane transport	gi|227116341|ref|NP_001153026.1|/0/P2X purinoceptor 6 isoform 2 [Homo sapiens]
117583	7967	60	10	1.49	0.26	-2.51873	Down	9.57188e-10	2.7083e-08	PARD3B	par-3 family cell polarity regulator beta	K04237	GO:0005923//bicellular tight junction;GO:0012505//endomembrane system;GO:0016020//membrane	-	GO:0007049//cell cycle;GO:0051301//cell division	gi|30913163|sp|Q8TEW8.2|PAR3L_HUMAN/0/RecName: Full=Partitioning defective 3 homolog B; AltName: Full=Amyotrophic lateral sclerosis 2 chromosomal region candidate gene 19 protein; AltName: Full=PAR3-beta; AltName: Full=Partitioning defective 3-like protein; Short=PAR3-L protein [Homo sapiens]
4973	2533	666	117	54.08	9.74	-2.4731	Down	6.55428e-91	4.68815e-88	OLR1	oxidized low density lipoprotein (lectin-like) receptor 1	K08763	GO:0005576//extracellular region;GO:0005887//integral component of plasma membrane;GO:0043235//receptor complex;GO:0045121//membrane raft	GO:0005041//low-density lipoprotein receptor activity;GO:0030246//carbohydrate binding	GO:0006508//proteolysis;GO:0006898//receptor-mediated endocytosis;GO:0006954//inflammatory response;GO:0007159//leukocyte cell-cell adhesion;GO:0007596//blood coagulation;GO:0008015//blood circulation;GO:0008219//cell death;GO:0042157//lipoprotein metabolic process;GO:0042542//response to hydrogen peroxide;GO:0050900//leukocyte migration	gi|4505501|ref|NP_002534.1|/3.33608e-157/oxidized low-density lipoprotein receptor 1 isoform 1 [Homo sapiens]
100289561	1056	34.74	6.57	6.88	1.34	-2.36018	Down	7.36892e-06	9.87049e-05	LOC100289561	uncharacterized LOC100289561	K09228	GO:0032389//MutLalpha complex	GO:0005524//ATP binding;GO:0030983//mismatched DNA binding	GO:0006298//mismatch repair;GO:0006355//regulation of transcription, DNA-templated	gi|337298392|ref|NP_001229642.1|/4.38228e-55/uncharacterized protein LOC100289561 [Homo sapiens]
1281	5490	648	126	24	4.8	-2.32193	Down	1.98761e-82	1.26937e-79	COL3A1	collagen, type III, alpha 1	K06236	GO:0005586//collagen type III trimer;GO:0005615//extracellular space;GO:0005788//endoplasmic reticulum lumen	GO:0005178//integrin binding;GO:0005201//extracellular matrix structural constituent;GO:0046332//SMAD binding;GO:0046872//metal ion binding;GO:0048407//platelet-derived growth factor binding	GO:0001501//skeletal system development;GO:0001568//blood vessel development;GO:0007160//cell-matrix adhesion;GO:0007179//transforming growth factor beta receptor signaling pathway;GO:0007229//integrin-mediated signaling pathway;GO:0007411//axon guidance;GO:0007507//heart development;GO:0007568//aging;GO:0009314//response to radiation;GO:0009612//response to mechanical stimulus;GO:0018149//peptid…	gi|4502951|ref|NP_000081.1|/0/collagen alpha-1(III) chain preproprotein [Homo sapiens]
9429	4290	31	6	1.42	0.29	-2.29177	Down	3.52988e-05	0.000392058	ABCG2	ATP-binding cassette, sub-family G (WHITE), member 2 (Junior blood group)	K05681	GO:0005886//plasma membrane;GO:0016021//integral component of membrane;GO:0031966//mitochondrial membrane	GO:0005524//ATP binding;GO:0008559//xenobiotic-transporting ATPase activity;GO:0015232//heme transporter activity;GO:0042803//protein homodimerization activity	GO:0006200;GO:0006855//drug transmembrane transport;GO:0006879//cellular iron ion homeostasis;GO:0015886//heme transport;GO:0042908//xenobiotic transport;GO:0046415//urate metabolic process	gi|62526033|ref|NP_004818.2|/0/ATP-binding cassette sub-family G member 2 isoform 1 [Homo sapiens]
4582	1458.4	38	7	4.76	1.02	-2.22239	Down	2.88954e-06	4.28447e-05	MUC1	mucin 1, cell surface associated	K06568	GO:0000790//nuclear chromatin;GO:0005796//Golgi lumen;GO:0005887//integral component of plasma membrane;GO:0009986//cell surface;GO:0016324//apical plasma membrane;GO:0070062//extracellular exosome	GO:0000978//RNA polymerase II core promoter proximal region sequence-specific DNA binding;GO:0002039//p53 binding;GO:0003712//transcription cofactor activity	GO:0001666//response to hypoxia;GO:0006977//DNA damage response, signal transduction by p53 class mediator resulting in cell cycle arrest;GO:0006978//DNA damage response, signal transduction by p53 class mediator resulting in transcription of p21 class mediator;GO:0007565//female pregnancy;GO:0010944//negative regulation of transcription by competitive promoter binding;GO:0016266//O-glycan proces…	gi|67189069|ref|NP_001018017.1|/2.45965e-142/mucin-1 isoform 3 precursor [Homo sapiens]
84698	3024	35	8	2.58	0.56	-2.20387	Down	3.79978e-05	0.000417882	CAPS2	calcyphosine 2	-	GO:0030054//cell junction;GO:0030659//cytoplasmic vesicle membrane;GO:0042734//presynaptic membrane;GO:0045211//postsynaptic membrane	GO:0005509//calcium ion binding;GO:0008289//lipid binding	GO:0015031//protein transport;GO:0016082//synaptic vesicle priming;GO:0045921//positive regulation of exocytosis	gi|557440737|ref|NP_001273476.1|/0/calcyphosin-2 isoform 2 [Homo sapiens]
4232	2396.31	1465	323	125.42	28.43	-2.14128	Down	1.35678e-166	2.02182e-163	MEST	mesoderm specific transcript	-	GO:0005783//endoplasmic reticulum;GO:0005789//endoplasmic reticulum membrane;GO:0016021//integral component of membrane;GO:0070062//extracellular exosome	GO:0003824//catalytic activity;GO:0016787//hydrolase activity	GO:0007498//mesoderm development;GO:0008152//metabolic process;GO:0010883//regulation of lipid storage;GO:0032526//response to retinoic acid	gi|426357910|ref|XP_004046272.1|/0/PREDICTED: mesoderm-specific transcript homolog protein isoform 4 [Gorilla gorilla gorilla]
90271	1003	76.8	17.74	16.04	3.81	-2.07381	Down	6.33514e-10	1.84804e-08	OLMALINC	oligodendrocyte maturation-associated long intergenic non-coding RNA	-	-	-	-	gi|397510259|ref|XP_003825517.1|/5.58499e-49/PREDICTED: uncharacterized protein LOC100968539 [Pan paniscus]
10085	4741	267	63	11.45	2.78	-2.04219	Down	5.50914e-30	7.63678e-28	EDIL3	EGF-like repeats and discoidin I-like domains 3	K03902	GO:0070062//extracellular exosome	GO:0005178//integrin binding;GO:0005509//calcium ion binding	GO:0007275//multicellular organism development;GO:0010811//positive regulation of cell-substrate adhesion	gi|522023554|ref|NP_001265571.1|/0/EGF-like repeat and discoidin I-like domain-containing protein 3 isoform 2 precursor [Homo sapiens]
26002	3063	172	41	11.48	2.81	-2.03048	Down	1.116e-19	8.49203e-18	MOXD1	monooxygenase, DBH-like 1	K00503;K15266	GO:0005789//endoplasmic reticulum membrane;GO:0016021//integral component of membrane	GO:0005507//copper ion binding;GO:0016715//oxidoreductase activity, acting on paired donors, with incorporation or reduction of molecular oxygen, reduced ascorbate as one donor, and incorporation of one atom of oxygen	GO:0055114//oxidation-reduction process	gi|635076408|ref|XP_008005210.1|/0/PREDICTED: DBH-like monooxygenase protein 1 isoform X1 [Chlorocebus sabaeus]
143241	787	32.25	7.75	8.67	2.14	-2.01842	Down	6.13514e-05	0.000633787	DYDC1	DPY30 domain containing 1	K11405;K01539;K00939;K15178;K09057;K00591	-	-	-	gi|20270377|ref|NP_620167.1|/2.03861e-92/DPY30 domain-containing protein 1 [Homo sapiens]
664709	1354	205.74	51	31.53	8.04	-1.97146	Down	2.58382e-22	2.28732e-20	HNRNPA1P10	heterogeneous nuclear ribonucleoprotein A1 pseudogene 10	K12741	GO:0005654//nucleoplasm;GO:0005730//nucleolus;GO:0005737//cytoplasm;GO:0019013//viral nucleocapsid;GO:0045111//intermediate filament cytoskeleton;GO:0070062//extracellular exosome;GO:0071013//catalytic step 2 spliceosome	GO:0000166//nucleotide binding;GO:0003697//single-stranded DNA binding;GO:0003727//single-stranded RNA binding;GO:0005515//protein binding;GO:0044822//poly(A) RNA binding	GO:0000380//alternative mRNA splicing, via spliceosome;GO:0006405//RNA export from nucleus;GO:0008219//cell death;GO:0016032//viral process;GO:0051028//mRNA transport;GO:0051170//nuclear import	gi|441632410|ref|XP_003252929.2|/0/PREDICTED: heterogeneous nuclear ribonucleoprotein A1 isoform 2 [Nomascus leucogenys]
145553	628.2	27.28	5.6	7.61	1.97	-1.9497	Down	9.19794e-05	0.000904717	MDP1	magnesium-dependent phosphatase 1	-	GO:0005743//mitochondrial inner membrane;GO:0005760//gamma DNA polymerase complex;GO:0042645//mitochondrial nucleoid	GO:0002020//protease binding;GO:0003677//DNA binding;GO:0003682//chromatin binding;GO:0003887//DNA-directed DNA polymerase activity;GO:0004527//exonuclease activity;GO:0004725//protein tyrosine phosphatase activity;GO:0046872//metal ion binding	GO:0006264//mitochondrial DNA replication;GO:0006287//base-excision repair, gap-filling;GO:0007568//aging;GO:0008219//cell death	gi|33457311|ref|NP_612485.2|/5.1603e-94/magnesium-dependent phosphatase 1 isoform 1 [Homo sapiens]
120103	6024	162	41	5.46	1.42	-1.94301	Down	1.14531e-17	7.78726e-16	SLC36A4	solute carrier family 36 (proton/amino acid symporter), member 4	K14209	GO:0016021//integral component of membrane	GO:0015293//symporter activity	GO:0015808//L-alanine transport;GO:0015824//proline transport;GO:0015827//tryptophan transport	gi|40807351|ref|NP_689526.2|/0/proton-coupled amino acid transporter 4 isoform 1 [Homo sapiens]
157807	3506	73	19	4.25	1.14	-1.89843	Down	1.68728e-08	3.75741e-07	CLVS1	clavesin 1	K01104	GO:0005794//Golgi apparatus;GO:0005802//trans-Golgi network;GO:0030136//clathrin-coated vesicle;GO:0031901//early endosome membrane	GO:0005215//transporter activity;GO:0080025//phosphatidylinositol-3,5-bisphosphate binding	GO:0006810//transport;GO:0007040//lysosome organization	gi|27734849|ref|NP_775790.1|/0/clavesin-1 [Homo sapiens]
648	3435	58.76	15.83	3.49	0.97	-1.84717	Down	4.78018e-07	8.35574e-06	BMI1	BMI1 proto-oncogene, polycomb ring finger	K11459	-	-	-	gi|562823768|ref|XP_006141680.1|/0/PREDICTED: COMM domain-containing protein 3-like isoform X2 [Tupaia chinensis]
728047	5189	50.85	13.88	1.99	0.56	-1.82927	Down	3.2364e-06	4.71281e-05	GOLGA8O	golgin A8 family, member O	K10352	GO:0005794//Golgi apparatus	GO:0005515//protein binding	-	gi|472235303|ref|NP_001264237.1|/0/golgin subfamily A member 8O [Homo sapiens]
3672	4811	106	30	4.48	1.31	-1.77393	Down	7.25172e-11	2.4467e-09	ITGA1	integrin, alpha 1	K06480	GO:0001669//acrosomal vesicle;GO:0008305//integrin complex;GO:0009897//external side of plasma membrane;GO:0043005//neuron projection;GO:0043204//perikaryon;GO:0045121//membrane raft;GO:0045178//basal part of cell;GO:0070062//extracellular exosome	GO:0005178//integrin binding;GO:0005518//collagen binding;GO:0019903//protein phosphatase binding;GO:0046872//metal ion binding;GO:0046982//protein heterodimerization activity	GO:0000187//activation of MAPK activity;GO:0006936//muscle contraction;GO:0007155//cell adhesion;GO:0007229//integrin-mediated signaling pathway;GO:0007411//axon guidance;GO:0007596//blood coagulation;GO:0008285//negative regulation of cell proliferation;GO:0030198//extracellular matrix organization;GO:0030593//neutrophil chemotaxis;GO:0032516//positive regulation of phosphoprotein phosphatase ac…	gi|31657142|ref|NP_852478.1|/0/integrin alpha-1 precursor [Homo sapiens]
81575	4660	72.63	20.53	3.11	0.92	-1.75721	Down	6.2077e-08	1.26575e-06	APOLD1	apolipoprotein L domain containing 1	K11447;K00939;K14480	GO:0005576//extracellular region;GO:0005886//plasma membrane;GO:0016021//integral component of membrane	GO:0008289//lipid binding	GO:0001525//angiogenesis;GO:0001666//response to hypoxia;GO:0006869//lipid transport;GO:0042118//endothelial cell activation;GO:0042157//lipoprotein metabolic process;GO:0045601//regulation of endothelial cell differentiation	gi|27503692|gb|AAH42478.1|/1.10944e-167/APOLD1 protein [Homo sapiens]
4131	11996	1100	322	18.58	5.59	-1.73283	Down	5.16438e-95	4.61747e-92	MAP1B	microtubule-associated protein 1B	K10429	GO:0005829//cytosol;GO:0005874//microtubule;GO:0005875//microtubule associated complex;GO:0005886//plasma membrane;GO:0030054//cell junction;GO:0043197//dendritic spine;GO:0045202//synapse	GO:0005198//structural molecule activity;GO:0008017//microtubule binding;GO:0016787//hydrolase activity	GO:0001578//microtubule bundle formation;GO:0008152//metabolic process;GO:0016358//dendrite development;GO:0032387//negative regulation of intracellular transport;GO:0045773//positive regulation of axon extension;GO:0047497//mitochondrion transport along microtubule;GO:0061162//establishment of monopolar cell polarity	gi|544437662|ref|XP_005557176.1|/0/PREDICTED: microtubule-associated protein 1B [Macaca fascicularis]
51200	2817	1063.49	313.88	77.25	23.45	-1.71995	Down	2.9153e-91	2.17214e-88	CPA4	carboxypeptidase A4	K08637	GO:0005576//extracellular region	GO:0004181//metallocarboxypeptidase activity;GO:0008270//zinc ion binding	GO:0006508//proteolysis;GO:0016573//histone acetylation	gi|61743916|ref|NP_057436.2|/0/carboxypeptidase A4 preproprotein [Homo sapiens]
10962	2180	182	54	17.15	5.23	-1.71333	Down	8.41162e-17	5.241e-15	MLLT11	myeloid/lymphoid or mixed-lineage leukemia (trithorax homolog, Drosophila); translocated to, 11	K11421	GO:0005622//intracellular	-	GO:0043065//positive regulation of apoptotic process;GO:0045893//positive regulation of transcription, DNA-templated;GO:0051901//positive regulation of mitochondrial depolarization;GO:0090200//positive regulation of release of cytochrome c from mitochondria;GO:0097191//extrinsic apoptotic signaling pathway;GO:0097193//intrinsic apoptotic signaling pathway	gi|5802968|ref|NP_006809.1|/5.42602e-44/protein AF1q [Homo sapiens]
10512	5189	87	26	3.41	1.05	-1.69938	Down	1.10783e-08	2.55946e-07	SEMA3C	sema domain, immunoglobulin domain (Ig), short basic domain, secreted, (semaphorin) 3C	K06840	GO:0005615//extracellular space;GO:0016020//membrane	GO:0004872//receptor activity;GO:0030215//semaphorin receptor binding	GO:0001755//neural crest cell migration;GO:0001756//somitogenesis;GO:0001974//blood vessel remodeling;GO:0003151//outflow tract morphogenesis;GO:0003215//cardiac right ventricle morphogenesis;GO:0003350//pulmonary myocardium development;GO:0006955//immune response;GO:0007411//axon guidance;GO:0009791//post-embryonic development;GO:0021915//neural tube development;GO:0042493//response to drug;GO:0…	gi|332866235|ref|XP_001159729.2|/0/PREDICTED: semaphorin-3C isoform 2 [Pan troglodytes]
11346	5292.21	195.85	59.41	7.54	2.35	-1.6819	Down	1.61591e-17	1.07419e-15	SYNPO	synaptopodin	K09187;K03626	GO:0001725//stress fiber;GO:0005737//cytoplasm;GO:0005923//bicellular tight junction;GO:0014069//postsynaptic density;GO:0043197//dendritic spine;GO:0043204//perikaryon;GO:0045211//postsynaptic membrane	GO:0003779//actin binding	GO:0032233//positive regulation of actin filament bundle assembly;GO:0051492//regulation of stress fiber assembly	gi|40789025|dbj|BAA82981.2|/0/KIAA1029 protein [Homo sapiens]
90342	6497	46	14	1.44	0.45	-1.67807	Down	4.36738e-05	0.000472745	FER1L5	fer-1-like family member 5	K06236	GO:0005886//plasma membrane;GO:0016021//integral component of membrane	-	-	gi|640929798|ref|NP_001280012.1|/0/fer-1-like protein 5 [Homo sapiens]
3400	3891	58	18	3.04	0.97	-1.64801	Down	5.49234e-06	7.60759e-05	ID4	inhibitor of DNA binding 4, dominant negative helix-loop-helix protein	K04680	GO:0005634//nucleus;GO:0005737//cytoplasm	GO:0001085//RNA polymerase II transcription factor binding;GO:0003677//DNA binding;GO:0003714//transcription corepressor activity;GO:0046983//protein dimerization activity	GO:0000082//G1/S transition of mitotic cell cycle;GO:0000122//negative regulation of transcription from RNA polymerase II promoter;GO:0007405//neuroblast proliferation;GO:0008284//positive regulation of cell proliferation;GO:0021766//hippocampus development;GO:0021895//cerebral cortex neuron differentiation;GO:0022010//central nervous system myelination;GO:0034613//cellular protein localization;G…	gi|4504573|ref|NP_001537.1|/1.07592e-88/DNA-binding protein inhibitor ID-4 [Homo sapiens]
55906	2782.59	157.98	47.99	11.23	3.63	-1.62932	Down	1.49685e-14	7.27353e-13	ZC4H2	zinc finger, C4H2 domain containing	-	GO:0005634//nucleus;GO:0005737//cytoplasm;GO:0030054//cell junction;GO:0045211//postsynaptic membrane	GO:0046872//metal ion binding	GO:0007528//neuromuscular junction development;GO:0021522//spinal cord motor neuron differentiation	gi|548533561|ref|XP_005701523.1|/1.10338e-114/PREDICTED: zinc finger C4H2 domain-containing protein isoform X2 [Capra hircus]
3691	5695	104	33	3.7	1.21	-1.61252	Down	1.69342e-09	4.58813e-08	ITGB4	integrin, beta 4	K06525	GO:0005604//basement membrane;GO:0008305//integrin complex;GO:0009925//basal plasma membrane;GO:0009986//cell surface;GO:0030056//hemidesmosome;GO:0031252//cell leading edge;GO:0070062//extracellular exosome	GO:0004872//receptor activity;GO:0005515//protein binding	GO:0007160//cell-matrix adhesion;GO:0007229//integrin-mediated signaling pathway;GO:0007275//multicellular organism development;GO:0009611//response to wounding;GO:0030198//extracellular matrix organization;GO:0031581//hemidesmosome assembly;GO:0046847//filopodium assembly;GO:0048870//cell motility	gi|578830859|ref|XP_006721933.1|/0/PREDICTED: integrin beta-4 isoform X9 [Homo sapiens]
4148	2600	220.47	70.73	17.37	5.73	-1.59999	Down	1.78708e-18	1.28857e-16	MATN3	matrilin 3	K08133	GO:0005578//proteinaceous extracellular matrix	GO:0005201//extracellular matrix structural constituent;GO:0005515//protein binding	GO:0001501//skeletal system development;GO:0030198//extracellular matrix organization	gi|11321565|ref|NP_002372.1|/0/matrilin-3 precursor [Homo sapiens]
9908	4297.55	969	311	45.81	15.16	-1.59539	Down	4.31822e-75	2.49092e-72	G3BP2	GTPase activating protein (SH3 domain) binding protein 2	K12741	GO:0005737//cytoplasm	GO:0000166//nucleotide binding;GO:0030159//receptor signaling complex scaffold activity;GO:0044822//poly(A) RNA binding	GO:0007253//cytoplasmic sequestering of NF-kappaB;GO:0007265//Ras protein signal transduction;GO:0051028//mRNA transport	gi|74216966|dbj|BAE26595.1|/0/unnamed protein product [Mus musculus]
84869	3523	117	38	6.78	2.26	-1.58496	Down	3.02838e-10	9.22547e-09	CBR4	carbonyl reductase 4	K11539	GO:0005759//mitochondrial matrix	GO:0003955//NAD(P)H dehydrogenase (quinone) activity;GO:0005515//protein binding;GO:0008753//NADPH dehydrogenase (quinone) activity;GO:0048038//quinone binding;GO:0070402//NADPH binding	GO:0006633//fatty acid biosynthetic process;GO:0044597//daunorubicin metabolic process;GO:0044598//doxorubicin metabolic process;GO:0051289//protein homotetramerization	gi|40254992|ref|NP_116172.2|/8.07705e-128/carbonyl reductase family member 4 [Homo sapiens]
100129543	2367	101.37	32.97	8.78	2.94	-1.5784	Down	2.81392e-09	7.29254e-08	ZNF730	zinc finger protein 730	K09228	GO:0005634//nucleus	GO:0003677//DNA binding;GO:0003700//transcription factor activity, sequence-specific DNA binding;GO:0008270//zinc ion binding	GO:0006355//regulation of transcription, DNA-templated	gi|410053582|ref|XP_524191.4|/0/PREDICTED: LOW QUALITY PROTEIN: putative zinc finger protein 730 [Pan troglodytes]
3638	2948.22	445	142	30.12	10.13	-1.57209	Down	1.16809e-35	2.02794e-33	INSIG1	insulin induced gene 1	-	GO:0032937//SREBP-SCAP-Insig complex	GO:0005515//protein binding	GO:0006641//triglyceride metabolic process;GO:0006695//cholesterol biosynthetic process;GO:0008283//cell proliferation;GO:0010894//negative regulation of steroid biosynthetic process;GO:0032933//SREBP signaling pathway;GO:0042472//inner ear morphogenesis;GO:0042474//middle ear morphogenesis;GO:0045599//negative regulation of fat cell differentiation;GO:0045717//negative regulation of fatty acid b…	gi|51094470|gb|EAL23728.1|/1.16236e-171/insulin induced gene 1 [Homo sapiens]
100128927	3651	52	17	2.91	0.98	-1.57017	Down	3.21934e-05	0.00036161	ZBTB42	zinc finger and BTB domain containing 42	K10490	GO:0005654//nucleoplasm;GO:0005737//cytoplasm	GO:0003677//DNA binding;GO:0046872//metal ion binding	GO:0000122//negative regulation of transcription from RNA polymerase II promoter	gi|119602291|gb|EAW81885.1|/0/hCG1802417, isoform CRA_b [Homo sapiens]
728833	2393	91.68	30.32	7.86	2.67	-1.55769	Down	3.97844e-08	8.34027e-07	FAM72D	family with sequence similarity 72, member D	-	GO:0005739//mitochondrion	-	-	gi|48675832|ref|NP_997301.2|/2.27685e-83/protein FAM72D [Homo sapiens]
2086	3288	53.69	17.82	3.33	1.14	-1.54649	Down	2.1297e-05	0.000250878	ERV3-1	endogenous retrovirus group 3, member 1	K09228	GO:0019031//viral envelope	-	-	gi|145651814|ref|NP_001007254.2|/0/HERV-R_7q21.2 provirus ancestral Env polyprotein precursor [Homo sapiens]
81621	2514	78	26	6.36	2.18	-1.5447	Down	4.61228e-07	8.0939e-06	KAZALD1	Kazal-type serine peptidase inhibitor domain 1	K08784	GO:0005614//interstitial matrix	GO:0005520//insulin-like growth factor binding	GO:0001503//ossification;GO:0001558//regulation of cell growth;GO:0007275//multicellular organism development;GO:0030154//cell differentiation;GO:0030198//extracellular matrix organization	gi|19923632|ref|NP_112191.2|/0/kazal-type serine protease inhibitor domain-containing protein 1 precursor [Homo sapiens]
4258	817	69	23	17.82	6.12	-1.54189	Down	2.1584e-06	3.3045e-05	MGST2	microsomal glutathione S-transferase 2	K00799	GO:0005635//nuclear envelope;GO:0005789//endoplasmic reticulum membrane;GO:0005886//plasma membrane;GO:0016021//integral component of membrane	GO:0004364//glutathione transferase activity;GO:0004464//leukotriene-C4 synthase activity;GO:0004602//glutathione peroxidase activity;GO:0008047//enzyme activator activity	GO:0006750//glutathione biosynthetic process;GO:0006805//xenobiotic metabolic process;GO:0010243//response to organonitrogen compound;GO:0019370//leukotriene biosynthetic process;GO:0032496//response to lipopolysaccharide;GO:0043085//positive regulation of catalytic activity;GO:0055114//oxidation-reduction process;GO:1901687//glutathione derivative biosynthetic process	gi|4505181|ref|NP_002404.1|/2.19717e-78/microsomal glutathione S-transferase 2 isoform 1 precursor [Homo sapiens]
1371	2728	377	126	28.29	9.73	-1.53978	Down	9.89646e-29	1.29174e-26	CPOX	coproporphyrinogen oxidase	K00228	GO:0005743//mitochondrial inner membrane;GO:0005758//mitochondrial intermembrane space	GO:0004109//coproporphyrinogen oxidase activity;GO:0005212//structural constituent of eye lens;GO:0042803//protein homodimerization activity	GO:0006782//protoporphyrinogen IX biosynthetic process;GO:0010039//response to iron ion;GO:0010288//response to lead ion;GO:0017085//response to insecticide;GO:0044281//small molecule metabolic process;GO:0046685//response to arsenic-containing substance;GO:0051597//response to methylmercury	gi|41393599|ref|NP_000088.3|/0/oxygen-dependent coproporphyrinogen-III oxidase, mitochondrial precursor [Homo sapiens]
201725	3545	332	112	19.22	6.63	-1.53553	Down	3.489e-25	3.64856e-23	C4orf46	chromosome 4 open reading frame 46	-	-	-	-	gi|635045449|ref|XP_007998313.1|/4.4824e-19/PREDICTED: uncharacterized protein C4orf46 homolog [Chlorocebus sabaeus]
57575	6547.77	78	27.04	2.45	0.86	-1.51037	Down	9.0918e-07	1.4943e-05	PCDH10	protocadherin 10	K04602;K04600	GO:0005886//plasma membrane;GO:0005887//integral component of plasma membrane;GO:0016021//integral component of membrane	GO:0005509//calcium ion binding	GO:0007156//homophilic cell adhesion via plasma membrane adhesion molecules	gi|7243181|dbj|BAA92638.1|/0/KIAA1400 protein [Homo sapiens]
728113	2100	129.45	44.18	12.67	4.45	-1.50954	Down	1.57914e-10	5.03354e-09	ANXA8L1	annexin A8-like 1	-	GO:0005829//cytosol;GO:0005886//plasma membrane;GO:0031902//late endosome membrane	GO:0005509//calcium ion binding;GO:0005544//calcium-dependent phospholipid binding;GO:0005546//phosphatidylinositol-4,5-bisphosphate binding;GO:0005547//phosphatidylinositol-3,4,5-trisphosphate binding;GO:0043325//phosphatidylinositol-3,4-bisphosphate binding;GO:0051015//actin filament binding	GO:0007032//endosome organization;GO:0007596//blood coagulation;GO:0016197//endosomal transport;GO:1900004//negative regulation of serine-type endopeptidase activity;GO:1900138//negative regulation of phospholipase A2 activity	gi|524553785|ref|NP_001265853.1|/4.57015e-156/annexin A8-like protein 1 isoform 2 [Homo sapiens]
148534	6921	171.64	58.92	5.04	1.78	-1.50155	Down	1.34349e-13	6.20783e-12	TMEM56	transmembrane protein 56	K00719;K11447;K09131;K08857;K00939;K07838	GO:0016021//integral component of membrane	-	-	gi|22749023|ref|NP_689700.1|/4.99379e-148/transmembrane protein 56 [Homo sapiens]
558	4560.05	2385.27	806.33	104.6	37.03	-1.49812	Down	5.8204e-170	1.0408e-166	AXL	AXL receptor tyrosine kinase	K05115	GO:0005615//extracellular space;GO:0005887//integral component of plasma membrane;GO:0009986//cell surface	GO:0001786//phosphatidylserine binding;GO:0004714//transmembrane receptor protein tyrosine kinase activity;GO:0005524//ATP binding;GO:0032036//myosin heavy chain binding;GO:0043548//phosphatidylinositol 3-kinase binding;GO:0046982//protein heterodimerization activity	GO:0001764//neuron migration;GO:0001961//positive regulation of cytokine-mediated signaling pathway;GO:0001974//blood vessel remodeling;GO:0006954//inflammatory response;GO:0007167//enzyme linked receptor protein signaling pathway;GO:0007283//spermatogenesis;GO:0018108//peptidyl-tyrosine phosphorylation;GO:0021885//forebrain cell migration;GO:0030168//platelet activation;GO:0031100//organ regener…	gi|635039157|ref|XP_007995078.1|/0/PREDICTED: tyrosine-protein kinase receptor UFO isoform X4 [Chlorocebus sabaeus]
23657	9648	2097.01	723.93	44.07	15.65	-1.49363	Down	1.47317e-145	1.64645e-142	SLC7A11	solute carrier family 7 (anionic amino acid transporter light chain, xc- system), member 11	K13869	GO:0005791//rough endoplasmic reticulum;GO:0005856//cytoskeleton;GO:0005886//plasma membrane;GO:0016021//integral component of membrane	GO:0005515//protein binding;GO:0015327//cystine:glutamate antiporter activity	GO:0003333//amino acid transmembrane transport;GO:0006979//response to oxidative stress;GO:0007420//brain development;GO:0009636//response to toxic substance;GO:0015813//L-glutamate transport;GO:0035094//response to nicotine;GO:0050900//leukocyte migration;GO:0070306//lens fiber cell differentiation;GO:0070527//platelet aggregation	gi|332231062|ref|XP_003264716.1|/0/PREDICTED: cystine/glutamate transporter [Nomascus leucogenys]
124751	2561.91	56.7	21.74	5.03	1.79	-1.4906	Down	9.35968e-05	0.000918605	KRBA2	KRAB-A domain containing 2	K11447;K09131;K00939;K00591	GO:0015934//large ribosomal subunit	GO:0003676//nucleic acid binding;GO:0003735//structural constituent of ribosome	GO:0006355//regulation of transcription, DNA-templated;GO:0006412//translation;GO:0015074//DNA integration	gi|530409890|ref|XP_005256500.1|/0/PREDICTED: KRAB-A domain-containing protein 2 isoform X1 [Homo sapiens]
57484	4661	66	23	2.88	1.03	-1.48342	Down	7.12634e-06	9.57425e-05	RNF150	ring finger protein 150	K15701	GO:0016021//integral component of membrane	GO:0008270//zinc ion binding	-	gi|6330555|dbj|BAA86528.1|/0/KIAA1214 protein [Homo sapiens]
26137	27141.8	85.2	31	0.67	0.24	-1.48113	Down	8.07178e-07	1.33896e-05	ZBTB20	zinc finger and BTB domain containing 20	K10501	GO:0005634//nucleus	GO:0001078//transcriptional repressor activity, RNA polymerase II core promoter proximal region sequence-specific binding;GO:0003677//DNA binding;GO:0046872//metal ion binding	GO:0000122//negative regulation of transcription from RNA polymerase II promoter	gi|640814639|ref|XP_008064052.1|/4.84764e-79/PREDICTED: zinc finger and BTB domain-containing protein 20 [Tarsius syrichta]
100532735	2112	150.05	52.65	14.6	5.27	-1.47009	Down	8.91128e-12	3.36185e-10	INO80B-WBP1	INO80B-WBP1 readthrough (NMD candidate)	K11666	GO:0005730//nucleolus;GO:0031011//Ino80 complex	GO:0005515//protein binding;GO:0046872//metal ion binding	GO:0006281//DNA repair;GO:0006310//DNA recombination;GO:0006355//regulation of transcription, DNA-templated	gi|402891301|ref|XP_003908888.1|/0/PREDICTED: INO80 complex subunit B isoform 1 [Papio anubis]
7059	3245.45	295	105	18.69	6.8	-1.45866	Down	5.41668e-21	4.48431e-19	THBS3	thrombospondin 3	K04659	GO:0005576//extracellular region;GO:0048471//perinuclear region of cytoplasm	GO:0005509//calcium ion binding;GO:0008201//heparin binding	GO:0003417//growth plate cartilage development;GO:0007160//cell-matrix adhesion;GO:0043931//ossification involved in bone maturation;GO:0060346//bone trabecula formation	gi|568922405|ref|XP_006501358.1|/0/PREDICTED: thrombospondin-3 isoform X1 [Mus musculus]
283554	3908	59	21	3.08	1.13	-1.44661	Down	2.9654e-05	0.000336254	GPR137C	G protein-coupled receptor 137C	K13172	GO:0016021//integral component of membrane	-	-	gi|153792393|ref|NP_001093122.1|/0/integral membrane protein GPR137C [Homo sapiens]
54507	4262	723	259	34.67	12.73	-1.44546	Down	1.14742e-48	3.20597e-46	ADAMTSL4	ADAMTS-like 4	K08630;K08632	GO:0005614//interstitial matrix	GO:0002020//protease binding;GO:0004222//metalloendopeptidase activity	GO:0030198//extracellular matrix organization;GO:0043065//positive regulation of apoptotic process	gi|568384853|ref|NP_001275537.1|/0/ADAMTS-like protein 4 isoform 4 precursor [Homo sapiens]
5625	2008	64	23	6.56	2.42	-1.43869	Down	1.55279e-05	0.000190054	PRODH	proline dehydrogenase (oxidase) 1	K00318	GO:0005743//mitochondrial inner membrane;GO:0005759//mitochondrial matrix	GO:0004657//proline dehydrogenase activity;GO:0016597//amino acid binding;GO:0071949//FAD binding	GO:0006537//glutamate biosynthetic process;GO:0008631//intrinsic apoptotic signaling pathway in response to oxidative stress;GO:0010133//proline catabolic process to glutamate;GO:0019470//4-hydroxyproline catabolic process;GO:0034641//cellular nitrogen compound metabolic process;GO:0055114//oxidation-reduction process	gi|327478561|sp|O43272.3|PROD_HUMAN/0/RecName: Full=Proline dehydrogenase 1, mitochondrial; AltName: Full=Proline oxidase; AltName: Full=Proline oxidase 2; AltName: Full=p53-induced gene 6 protein; Flags: Precursor [Homo sapiens]
135112	6139.15	416.61	152.46	14.03	5.19	-1.43471	Down	6.71972e-28	8.23028e-26	NCOA7	nuclear receptor coactivator 7	K11447;K02155;K00939;K12587	GO:0005634//nucleus	GO:0030374//ligand-dependent nuclear receptor transcription coactivator activity;GO:0035257//nuclear hormone receptor binding	GO:0016998//cell wall macromolecule catabolic process;GO:0045944//positive regulation of transcription from RNA polymerase II promoter	gi|313850981|ref|NP_001186551.1|/8.82383e-126/nuclear receptor coactivator 7 isoform 4 [Homo sapiens]
6319	5473	7696	2778	285.92	106.17	-1.42924	Down	0	0	SCD	stearoyl-CoA desaturase (delta-9-desaturase)	K00507	GO:0005789//endoplasmic reticulum membrane;GO:0016021//integral component of membrane	GO:0004768//stearoyl-CoA 9-desaturase activity;GO:0005506//iron ion binding	GO:0006633//fatty acid biosynthetic process;GO:0055114//oxidation-reduction process	gi|62087544|dbj|BAD92219.1|/0/stearoyl-CoA desaturase variant [Homo sapiens]
4832	1038	69	25	13.91	5.18	-1.4251	Down	8.13784e-06	0.000107873	NME3	NME/NM23 nucleoside diphosphate kinase 3	K00940	GO:0005739//mitochondrion	GO:0004550//nucleoside diphosphate kinase activity;GO:0005524//ATP binding;GO:0046872//metal ion binding	GO:0006183//GTP biosynthetic process;GO:0006228//UTP biosynthetic process;GO:0006241//CTP biosynthetic process;GO:0006915//apoptotic process	gi|37693993|ref|NP_002504.2|/8.73681e-93/nucleoside diphosphate kinase 3 precursor [Homo sapiens]
11037	5534	131.73	47.39	4.8	1.79	-1.42307	Down	5.15838e-10	1.51465e-08	STON1	stonin 1	K11447;K12393	GO:0005672//transcription factor TFIIA complex;GO:0030131//clathrin adaptor complex	-	GO:0006367//transcription initiation from RNA polymerase II promoter;GO:0006886//intracellular protein transport;GO:0030100//regulation of endocytosis	gi|26787993|ref|NP_006864.2|/0/stonin-1 [Homo sapiens]
100506211	2303	74.65	27.29	6.65	2.5	-1.41143	Down	4.26854e-06	6.03877e-05	MIR210HG	MIR210 host gene	K11447;K01875;K01539;K00939	-	-	-	gi|441665996|ref|XP_003281371.2|/5.7555e-60/PREDICTED: uncharacterized protein LOC100604969 [Nomascus leucogenys]
134429	2264	421	154	38.17	14.36	-1.41038	Down	3.6082e-28	4.48068e-26	STARD4	StAR-related lipid transfer (START) domain containing 4	-	-	GO:0008289//lipid binding	GO:0006869//lipid transport	gi|21040247|ref|NP_631903.1|/9.13871e-119/stAR-related lipid transfer protein 4 [Homo sapiens]
715	2526	112	41	9.09	3.42	-1.41028	Down	1.56032e-08	3.50523e-07	C1R	complement component 1, r subcomponent	K01330	GO:0072562//blood microparticle	GO:0004252//serine-type endopeptidase activity;GO:0005509//calcium ion binding;GO:0005515//protein binding	GO:0006508//proteolysis;GO:0006958//complement activation, classical pathway;GO:0045087//innate immune response	gi|66347875|ref|NP_001724.3|/0/complement C1r subcomponent precursor [Homo sapiens]
55635	5289.37	861	323	33.81	12.78	-1.40356	Down	9.08886e-54	3.12552e-51	DEPDC1	DEP domain containing 1	-	GO:0017053//transcriptional repressor complex	GO:0005096//GTPase activator activity;GO:0005515//protein binding	GO:0035556//intracellular signal transduction;GO:0045892//negative regulation of transcription, DNA-templated	gi|38488716|ref|NP_060249.2|/0/DEP domain-containing protein 1A isoform b [Homo sapiens]
91752	4700	87	32	3.77	1.43	-1.39855	Down	7.07396e-07	1.18888e-05	ZNF804A	zinc finger protein 804A	K15370	-	GO:0046872//metal ion binding	-	gi|34740327|ref|NP_919226.1|/0/zinc finger protein 804A [Homo sapiens]
10082	7114	60	22	1.71	0.65	-1.39548	Down	3.81994e-05	0.000419326	GPC6	glypican 6	K08112	GO:0005578//proteinaceous extracellular matrix;GO:0005615//extracellular space;GO:0005634//nucleus;GO:0005796//Golgi lumen;GO:0005887//integral component of plasma membrane;GO:0031225//anchored component of membrane;GO:0043202//lysosomal lumen	GO:0043395//heparan sulfate proteoglycan binding	GO:0001523//retinoid metabolic process;GO:0005975//carbohydrate metabolic process;GO:0006024//glycosaminoglycan biosynthetic process;GO:0006027//glycosaminoglycan catabolic process;GO:0007603//phototransduction, visible light;GO:0016477//cell migration;GO:0030204//chondroitin sulfate metabolic process	gi|5031719|ref|NP_005699.1|/0/glypican-6 precursor [Homo sapiens]
114800	3983	146	54	7.47	2.84	-1.39522	Down	1.44354e-10	4.64269e-09	CCDC85A	coiled-coil domain containing 85A	K03129;K06236	-	-	-	gi|15620883|dbj|BAB67805.1|/0/KIAA1912 protein [Homo sapiens]
4286	4623.92	70	27	3.17	1.22	-1.3776	Down	1.90181e-05	0.000228396	MITF	microphthalmia-associated transcription factor	K09455	GO:0005634//nucleus;GO:0043234//protein complex	GO:0001077//transcriptional activator activity, RNA polymerase II core promoter proximal region sequence-specific binding;GO:0003677//DNA binding;GO:0003682//chromatin binding;GO:0003705//transcription factor activity, RNA polymerase II distal enhancer sequence-specific binding;GO:0046983//protein dimerization activity	GO:0006461//protein complex assembly;GO:0030318//melanocyte differentiation;GO:0042127//regulation of cell proliferation;GO:0043010//camera-type eye development;GO:0044336//canonical Wnt signaling pathway involved in negative regulation of apoptotic process;GO:0045165//cell fate commitment;GO:0045670//regulation of osteoclast differentiation;GO:0045944//positive regulation of transcription from R…	gi|4557755|ref|NP_000239.1|/0/microphthalmia-associated transcription factor isoform 4 [Homo sapiens]
10903	2696.98	114	42	8.46	3.28	-1.36696	Down	1.36896e-08	3.10657e-07	MTMR11	myotubularin related protein 11	K01112;K11860	-	GO:0016791//phosphatase activity	-	gi|89111941|ref|NP_870988.2|/0/myotubularin-related protein 11 isoform b [Homo sapiens]
3075	3239.57	117	40	6.68	2.59	-1.3669	Down	1.19971e-09	3.31579e-08	CFH	complement factor H	K04004	GO:0072562//blood microparticle	GO:0008201//heparin binding;GO:0043395//heparan sulfate proteoglycan binding	GO:0006957//complement activation, alternative pathway;GO:0030449//regulation of complement activation	gi|62739188|ref|NP_001014975.1|/0/complement factor H isoform b precursor [Homo sapiens]
7846	1930	1209.07	454.78	128.54	49.89	-1.36539	Down	1.14708e-74	6.21578e-72	TUBA1A	tubulin, alpha 1a	K07374	GO:0005634//nucleus;GO:0005829//cytosol;GO:0005881//cytoplasmic microtubule;GO:0070062//extracellular exosome	GO:0003725//double-stranded RNA binding;GO:0003924//GTPase activity;GO:0005200//structural constituent of cytoskeleton;GO:0005525//GTP binding;GO:0019904//protein domain specific binding;GO:0046982//protein heterodimerization activity	GO:0000086//G2/M transition of mitotic cell cycle;GO:0000226//microtubule cytoskeleton organization;GO:0006184;GO:0030705//cytoskeleton-dependent intracellular transport;GO:0051084//'de novo' posttranslational protein folding;GO:0051258//protein polymerization;GO:0051301//cell division;GO:0071353//cellular response to interleukin-4	gi|545824991|ref|XP_005655604.1|/0/PREDICTED: tubulin alpha-1A chain isoform X1 [Sus scrofa]
7220	4077	188	71	9.4	3.65	-1.36476	Down	8.02398e-13	3.2985e-11	TRPC1	transient receptor potential cation channel, subfamily C, member 1	K04964	GO:0005887//integral component of plasma membrane;GO:0016021//integral component of membrane;GO:0016323//basolateral plasma membrane;GO:0030017//sarcomere;GO:0043034//costamere;GO:0043235//receptor complex;GO:0045121//membrane raft	GO:0015279//store-operated calcium channel activity;GO:0044325//ion channel binding;GO:0070679//inositol 1,4,5 trisphosphate binding	GO:0007411//axon guidance;GO:0046541//saliva secretion;GO:0051281//positive regulation of release of sequestered calcium ion into cytosol;GO:0051592//response to calcium ion;GO:0070588//calcium ion transmembrane transport	gi|478489935|ref|XP_004419342.1|/0/PREDICTED: short transient receptor potential channel 1 isoform 1 [Ceratotherium simum simum]
25845	1760	156	59	18.28	7.11	-1.36234	Down	7.42234e-11	2.49485e-09	PP7080	uncharacterized LOC25845	-	-	-	-	gi|7512751|pir||T17300/1.85096e-76/hypothetical protein DKFZp564I1171.1 - human (fragment)
340371	3723	261	99	14.3	5.58	-1.35768	Down	3.97818e-17	2.55891e-15	NRBP2	nuclear receptor binding protein 2	K08875	GO:0005737//cytoplasm	GO:0004672//protein kinase activity;GO:0005524//ATP binding	GO:0016242//negative regulation of macroautophagy;GO:0030182//neuron differentiation;GO:0043524//negative regulation of neuron apoptotic process	gi|296179392|ref|NP_848659.2|/0/nuclear receptor-binding protein 2 [Homo sapiens]
6817	1417.28	194.57	79.71	30.65	11.99	-1.35406	Down	8.9477e-12	3.3614e-10	SULT1A1	sulfotransferase family, cytosolic, 1A, phenol-preferring, member 1	K01014	GO:0005829//cytosol;GO:0016021//integral component of membrane	GO:0004062//aryl sulfotransferase activity;GO:0047894//flavonol 3-sulfotransferase activity;GO:0050294//steroid sulfotransferase activity	GO:0006584//catecholamine metabolic process;GO:0006805//xenobiotic metabolic process;GO:0008210//estrogen metabolic process;GO:0009308//amine metabolic process;GO:0009812//flavonoid metabolic process;GO:0050427//3'-phosphoadenosine 5'-phosphosulfate metabolic process;GO:0051923//sulfation	gi|578828632|ref|XP_006721141.1|/2.91903e-174/PREDICTED: sulfotransferase 1A1 isoform X2 [Homo sapiens]
100529211	2050	276.8	105.75	27.76	10.91	-1.34736	Down	6.03002e-18	4.19567e-16	TMEM256-PLSCR3	TMEM256-PLSCR3 readthrough (NMD candidate)	K11661;K08267;K06236	GO:0005886//plasma membrane;GO:0016021//integral component of membrane;GO:0031966//mitochondrial membrane	GO:0005509//calcium ion binding;GO:0017124//SH3 domain binding;GO:0017128//phospholipid scramblase activity;GO:0048306//calcium-dependent protein binding	GO:0006915//apoptotic process;GO:0017121//phospholipid scrambling;GO:0042593//glucose homeostasis;GO:0042632//cholesterol homeostasis;GO:0071222//cellular response to lipopolysaccharide	gi|119610604|gb|EAW90198.1|/0/hCG1987383, isoform CRA_a [Homo sapiens]
10384	3019	98.95	38.39	6.77	2.67	-1.34232	Down	4.48254e-07	7.88169e-06	BTN3A3	butyrophilin, subfamily 3, member A3	K06712	GO:0005886//plasma membrane;GO:0016021//integral component of membrane	-	GO:0002456//T cell mediated immunity	gi|5901908|ref|NP_008925.1|/0/butyrophilin subfamily 3 member A3 isoform a precursor [Homo sapiens]
3977	10149.7	618	237	12.34	4.87	-1.34135	Down	9.2385e-38	1.70312e-35	LIFR	leukemia inhibitory factor receptor alpha	K05058	GO:0005576//extracellular region;GO:0005887//integral component of plasma membrane	GO:0004923//leukemia inhibitory factor receptor activity;GO:0004924//oncostatin-M receptor activity;GO:0005127//ciliary neurotrophic factor receptor binding;GO:0019838//growth factor binding	GO:0008284//positive regulation of cell proliferation;GO:0038165//oncostatin-M-mediated signaling pathway;GO:0048861//leukemia inhibitory factor signaling pathway;GO:0070120//ciliary neurotrophic factor-mediated signaling pathway	gi|4504993|ref|NP_002301.1|/0/leukemia inhibitory factor receptor precursor [Homo sapiens]
55170	2665	94	36	7.22	2.85	-1.34104	Down	5.93884e-07	1.01045e-05	PRMT6	protein arginine methyltransferase 6	K11437	GO:0005634//nucleus;GO:0005829//cytosol	GO:0035241//protein-arginine omega-N monomethyltransferase activity;GO:0035242//protein-arginine omega-N asymmetric methyltransferase activity;GO:0042393//histone binding;GO:0044020//histone methyltransferase activity (H4-R3 specific);GO:0070611//histone methyltransferase activity (H3-R2 specific);GO:0070612//histone methyltransferase activity (H2A-R3 specific)	GO:0006284//base-excision repair;GO:0016032//viral process;GO:0019919//peptidyl-arginine methylation, to asymmetrical-dimethyl arginine;GO:0034970//histone H3-R2 methylation;GO:0043985//histone H4-R3 methylation;GO:0045892//negative regulation of transcription, DNA-templated	gi|227908867|ref|NP_060607.2|/0/protein arginine N-methyltransferase 6 [Homo sapiens]
9762	4118	62	24	3.07	1.22	-1.33136	Down	6.10128e-05	0.000630654	LZTS3	leucine zipper, putative tumor suppressor family member 3	K03626	GO:0005737//cytoplasm;GO:0014069//postsynaptic density;GO:0030054//cell junction;GO:0045211//postsynaptic membrane	-	-	gi|119630951|gb|EAX10546.1|/0/ProSAPiP1 protein, isoform CRA_b [Homo sapiens]
92689	4138	420.79	165.23	21	8.37	-1.32709	Down	3.29796e-25	3.46907e-23	FAM114A1	family with sequence similarity 114, member A1	K11447;K01875;K00939	GO:0005737//cytoplasm	-	-	gi|288541299|ref|NP_612398.2|/0/protein NOXP20 [Homo sapiens]
25956	4631	67	26	2.95	1.18	-1.32193	Down	3.16682e-05	0.000355934	SEC31B	SEC31 homolog B (S. cerevisiae)	K14005	GO:0005789//endoplasmic reticulum membrane;GO:0012507//ER to Golgi transport vesicle membrane;GO:0030120//vesicle coat	-	GO:0015031//protein transport;GO:0016192//vesicle-mediated transport	gi|14149696|ref|NP_056305.1|/0/protein transport protein Sec31B [Homo sapiens]
768	1561	59	23	7.81	3.13	-1.31916	Down	0.000101845	0.000989775	CA9	carbonic anhydrase IX	K01672	GO:0005730//nucleolus;GO:0016021//integral component of membrane;GO:0016323//basolateral plasma membrane;GO:0031528//microvillus membrane	GO:0004089//carbonate dehydratase activity;GO:0008270//zinc ion binding	GO:0002009//morphogenesis of an epithelium;GO:0006730//one-carbon metabolic process;GO:0015701//bicarbonate transport;GO:0033574//response to testosterone;GO:0042493//response to drug;GO:0046903//secretion;GO:0061418//regulation of transcription from RNA polymerase II promoter in response to hypoxia	gi|169636420|ref|NP_001207.2|/0/carbonic anhydrase 9 precursor [Homo sapiens]
221	2604.24	298.99	107.46	21.65	8.69	-1.31694	Down	6.18418e-21	5.07273e-19	ALDH3B1	aldehyde dehydrogenase 3 family, member B1	K00129	GO:0005829//cytosol;GO:0005886//plasma membrane;GO:0070062//extracellular exosome	GO:0004028//3-chloroallyl aldehyde dehydrogenase activity;GO:0004030//aldehyde dehydrogenase [NAD(P)+] activity	GO:0006068//ethanol catabolic process;GO:0006629//lipid metabolic process;GO:0034599//cellular response to oxidative stress;GO:0046185//aldehyde catabolic process;GO:0055114//oxidation-reduction process	gi|71773324|ref|NP_001025181.1|/0/aldehyde dehydrogenase family 3 member B1 isoform b [Homo sapiens]
219654	4933	128	50	5.28	2.12	-1.31647	Down	9.5146e-09	2.22405e-07	ZCCHC24	zinc finger, CCHC domain containing 24	K10955	-	GO:0008270//zinc ion binding;GO:0044822//poly(A) RNA binding	GO:0014013//regulation of gliogenesis	gi|223633947|ref|NP_699198.2|/2.58342e-143/zinc finger CCHC domain-containing protein 24 [Homo sapiens]
2633	3050	77.51	30.29	5.19	2.09	-1.31223	Down	8.58406e-06	0.000113284	GBP1	guanylate binding protein 1, interferon-inducible	K04559;K08286;K11515;K10388;K11423	GO:0000139//Golgi membrane;GO:0005576//extracellular region;GO:0005829//cytosol	GO:0003924//GTPase activity;GO:0005525//GTP binding;GO:0042802//identical protein binding	GO:0006184;GO:0042742//defense response to bacterium;GO:0051607//defense response to virus;GO:0060333//interferon-gamma-mediated signaling pathway	gi|166706903|ref|NP_002044.2|/0/interferon-induced guanylate-binding protein 1 [Homo sapiens]
493	8787.96	322	128	7.46	3.04	-1.2951	Down	2.52826e-19	1.88376e-17	ATP2B4	ATPase, Ca++ transporting, plasma membrane 4	K05850	GO:0005783//endoplasmic reticulum;GO:0005887//integral component of plasma membrane;GO:0005929//cilium;GO:0016324//apical plasma membrane;GO:0043025//neuronal cell body;GO:0043234//protein complex	GO:0005388//calcium-transporting ATPase activity;GO:0005509//calcium ion binding;GO:0005516//calmodulin binding;GO:0005524//ATP binding;GO:0008022//protein C-terminus binding;GO:0017080//sodium channel regulator activity;GO:0030165//PDZ domain binding;GO:0030899//calcium-dependent ATPase activity;GO:0046872//metal ion binding;GO:0097110//scaffold protein binding	GO:0006200;GO:0006996//organelle organization;GO:0007595//lactation;GO:0007596//blood coagulation;GO:0007626//locomotory behavior;GO:0008361//regulation of cell size;GO:0021702//cerebellar Purkinje cell differentiation;GO:0021707//cerebellar granule cell differentiation;GO:0040011//locomotion;GO:0042428//serotonin metabolic process;GO:0045299//otolith mineralization;GO:0046068//cGMP metabolic pro…	gi|48255959|ref|NP_001001396.1|/0/plasma membrane calcium-transporting ATPase 4 isoform 4a [Homo sapiens]
152007	2022.49	444	172	44.14	17.99	-1.29489	Down	3.72112e-27	4.40669e-25	GLIPR2	GLI pathogenesis-related 2	-	GO:0000139//Golgi membrane;GO:0070062//extracellular exosome	GO:0042803//protein homodimerization activity	GO:0010634//positive regulation of epithelial cell migration;GO:0010718//positive regulation of epithelial to mesenchymal transition;GO:0070374//positive regulation of ERK1 and ERK2 cascade	gi|558757349|ref|NP_001273942.1|/3.13353e-83/Golgi-associated plant pathogenesis-related protein 1 isoform e [Homo sapiens]
135228	9150.18	738.7	292.17	16.34	6.66	-1.29481	Down	1.47521e-42	3.33921e-40	CD109	CD109 molecule	K06530	GO:0005615//extracellular space;GO:0005886//plasma membrane;GO:0031225//anchored component of membrane	GO:0004867//serine-type endopeptidase inhibitor activity;GO:0050431//transforming growth factor beta binding	GO:0030512//negative regulation of transforming growth factor beta receptor signaling pathway;GO:0061045//negative regulation of wound healing	gi|34365411|emb|CAE46045.1|/0/hypothetical protein [Homo sapiens]
3679	3907.66	72	28	3.67	1.5	-1.29082	Down	1.64722e-05	0.000200378	ITGA7	integrin, alpha 7	K06583	GO:0005737//cytoplasm;GO:0005927//muscle tendon junction;GO:0009986//cell surface;GO:0031594//neuromuscular junction;GO:0034677//integrin alpha7-beta1 complex;GO:0042383//sarcolemma	GO:0005178//integrin binding;GO:0043236//laminin binding;GO:0046872//metal ion binding;GO:0046982//protein heterodimerization activity;GO:0050839//cell adhesion molecule binding	GO:0007160//cell-matrix adhesion;GO:0007229//integrin-mediated signaling pathway;GO:0007519//skeletal muscle tissue development;GO:0008360//regulation of cell shape;GO:0016477//cell migration;GO:0030198//extracellular matrix organization;GO:0048514//blood vessel morphogenesis	gi|68533127|dbj|BAE06118.1|/0/ITGA7 variant protein [Homo sapiens]
7869	2981	99	42	7.24	2.96	-1.29039	Down	2.84896e-06	4.23132e-05	SEMA3B	sema domain, immunoglobulin domain (Ig), short basic domain, secreted, (semaphorin) 3B	K06840	GO:0005576//extracellular region;GO:0005783//endoplasmic reticulum;GO:0016020//membrane	GO:0004872//receptor activity	GO:0007267//cell-cell signaling;GO:0007411//axon guidance	gi|586798184|ref|NP_001276991.1|/2.07446e-112/semaphorin-3B isoform 4 [Homo sapiens]
51130	2176.3	87.61	33.03	7.85	3.21	-1.29012	Down	1.30106e-06	2.07173e-05	ASB3	ankyrin repeat and SOCS box containing 3	K10325	-	-	GO:0016567//protein ubiquitination;GO:0035556//intracellular signal transduction	gi|83406058|gb|AAI10916.1|/0/ASB3 protein [Homo sapiens]
653659	1706	130.15	51.82	15.74	6.45	-1.28706	Down	8.25826e-09	1.95078e-07	TMEM183B	transmembrane protein 183B	K08443	GO:0016021//integral component of membrane	-	-	gi|119369512|ref|NP_001073277.1|/0/transmembrane protein 183B [Homo sapiens]
91050	3978	65	26	3.33	1.37	-1.28135	Down	6.52926e-05	0.000670242	CCDC149	coiled-coil domain containing 149	K10352;K11498;K10421;K12478;K11499	-	-	-	gi|299473762|ref|NP_775734.2|/0/coiled-coil domain-containing protein 149 isoform 1 precursor [Homo sapiens]
1382	1088	70	28	13.44	5.53	-1.28118	Down	3.3878e-05	0.000378156	CRABP2	cellular retinoic acid binding protein 2	K08754;K08756;K08752	GO:0005634//nucleus;GO:0005783//endoplasmic reticulum;GO:0070062//extracellular exosome	GO:0001972//retinoic acid binding;GO:0005215//transporter activity;GO:0016918//retinal binding;GO:0019841//retinol binding	GO:0006355//regulation of transcription, DNA-templated;GO:0006810//transport;GO:0007165//signal transduction;GO:0008544//epidermis development;GO:0035115//embryonic forelimb morphogenesis;GO:0042573//retinoic acid metabolic process	gi|545822566|ref|XP_005663312.1|/1.3156e-78/PREDICTED: cellular retinoic acid-binding protein 2 isoform X1 [Sus scrofa]
9563	9043	382.17	153.01	8.57	3.53	-1.27963	Down	2.30858e-22	2.08495e-20	H6PD	hexose-6-phosphate dehydrogenase (glucose 1-dehydrogenase)	K13937	GO:0005739//mitochondrion;GO:0005788//endoplasmic reticulum lumen	GO:0004345//glucose-6-phosphate dehydrogenase activity;GO:0017057//6-phosphogluconolactonase activity;GO:0030246//carbohydrate binding;GO:0047936//glucose 1-dehydrogenase [NAD(P)] activity;GO:0050661//NADP binding	GO:0006098//pentose-phosphate shunt;GO:0097305//response to alcohol	gi|543583768|ref|NP_001269516.1|/0/GDH/6PGL endoplasmic bifunctional protein isoform 1 precursor [Homo sapiens]
79739	3648	92	37	5.14	2.13	-1.27091	Down	2.1603e-06	3.30458e-05	TTLL7	tubulin tyrosine ligase-like family member 7	K06047;K00273	GO:0005737//cytoplasm;GO:0005856//cytoskeleton;GO:0005929//cilium;GO:0030425//dendrite;GO:0043204//perikaryon	GO:0016874//ligase activity	GO:0007399//nervous system development;GO:0018095//protein polyglutamylation;GO:0030154//cell differentiation	gi|94536793|ref|NP_078962.4|/0/tubulin polyglutamylase TTLL7 [Homo sapiens]
84709	1339	312	126	48.37	20.09	-1.26763	Down	2.67162e-18	1.91096e-16	MGARP	mitochondria-localized glutamic acid-rich protein	K04727;K11305	GO:0031307//integral component of mitochondrial outer membrane	GO:0005515//protein binding	GO:0006626//protein targeting to mitochondrion;GO:0008089//anterograde axonal transport;GO:0008090//retrograde axonal transport;GO:0010822//positive regulation of mitochondrion organization;GO:0019896//axon transport of mitochondrion;GO:0071383//cellular response to steroid hormone stimulus;GO:0071456//cellular response to hypoxia;GO:0097211//cellular response to gonadotropin-releasing hormone	gi|12584947|gb|AAG59896.1|AF329088_1/1.7395e-139/ovary-specific acidic protein [Homo sapiens]
3727	1963	111	45	11.64	4.85	-1.26303	Down	2.3179e-07	4.3086e-06	JUND	jun D proto-oncogene	K04449	GO:0000785//chromatin;GO:0005634//nucleus;GO:0043234//protein complex	GO:0003690//double-stranded DNA binding;GO:0003700//transcription factor activity, sequence-specific DNA binding;GO:0016922//ligand-dependent nuclear receptor binding;GO:0043565//sequence-specific DNA binding;GO:0044212//transcription regulatory region DNA binding	GO:0002076//osteoblast development;GO:0007568//aging;GO:0007623//circadian rhythm;GO:0009416//response to light stimulus;GO:0009612//response to mechanical stimulus;GO:0014070//response to organic cyclic compound;GO:0032496//response to lipopolysaccharide;GO:0043434//response to peptide hormone;GO:0045669//positive regulation of osteoblast differentiation;GO:0045944//positive regulation of transc…	gi|594068157|ref|XP_006058011.1|/0/PREDICTED: transcription factor jun-D [Bubalus bubalis]
26140	4071.77	138.82	56.59	6.97	2.91	-1.26014	Down	8.09426e-09	1.91711e-07	TTLL3	tubulin tyrosine ligase-like family member 3	K15010;K06047;K05755	-	-	-	gi|397486343|ref|XP_003814289.1|/0/PREDICTED: tubulin monoglycylase TTLL3 [Pan paniscus]
80762	3599	507	206	28.74	12.01	-1.25882	Down	1.79471e-28	2.30885e-26	NDFIP1	Nedd4 family interacting protein 1	-	GO:0000139//Golgi membrane;GO:0005576//extracellular region;GO:0005938//cell cortex;GO:0010008//endosome membrane;GO:0016021//integral component of membrane;GO:0048471//perinuclear region of cytoplasm	GO:0004871//signal transducer activity;GO:0050699//WW domain binding	GO:0002761//regulation of myeloid leukocyte differentiation;GO:0002829//negative regulation of type 2 immune response;GO:0006879//cellular iron ion homeostasis;GO:0010629//negative regulation of gene expression;GO:0031398//positive regulation of protein ubiquitination;GO:0032410//negative regulation of transporter activity;GO:0032713//negative regulation of interleukin-4 production;GO:0042130//ne…	gi|397518423|ref|XP_003829388.1|/9.76928e-142/PREDICTED: uncharacterized protein LOC100980502 [Pan paniscus]
51109	2573.15	901.41	365.09	71.38	29.9	-1.25537	Down	1.46776e-49	4.3027e-47	RDH11	retinol dehydrogenase 11 (all-trans/9-cis/11-cis)	K11152	GO:0001917//photoreceptor inner segment;GO:0005789//endoplasmic reticulum membrane;GO:0016021//integral component of membrane	GO:0004745//retinol dehydrogenase activity;GO:0016491//oxidoreductase activity;GO:0052650//NADP-retinol dehydrogenase activity	GO:0016062//adaptation of rhodopsin mediated signaling;GO:0042572//retinol metabolic process;GO:0042574//retinal metabolic process;GO:0055114//oxidation-reduction process	gi|358001101|ref|NP_001239579.1|/1.69153e-139/retinol dehydrogenase 11 isoform 2 precursor [Homo sapiens]
55723	1746	1073	437	126.75	53.1	-1.2552	Down	3.80198e-58	1.47798e-55	ASF1B	anti-silencing function 1B histone chaperone	K10753	GO:0000790//nuclear chromatin;GO:0043234//protein complex	GO:0042393//histone binding	GO:0006335//DNA replication-dependent nucleosome assembly;GO:0006336//DNA replication-independent nucleosome assembly;GO:0006355//regulation of transcription, DNA-templated;GO:0007275//multicellular organism development;GO:0007283//spermatogenesis;GO:0016568//chromatin modification;GO:0030154//cell differentiation	gi|8922549|ref|NP_060624.1|/2.61215e-115/histone chaperone ASF1B [Homo sapiens]
51203	2467.01	1378	565	115.21	48.29	-1.25447	Down	2.71812e-73	1.31366e-70	NUSAP1	nucleolar and spindle associated protein 1	K14558	GO:0005694//chromosome;GO:0005876//spindle microtubule	GO:0003677//DNA binding;GO:0008017//microtubule binding;GO:0044822//poly(A) RNA binding	GO:0000281//mitotic cytokinesis;GO:0007076//mitotic chromosome condensation;GO:0040001//establishment of mitotic spindle localization;GO:0045840//positive regulation of mitotic nuclear division	gi|341865566|ref|NP_001230073.1|/0/nucleolar and spindle-associated protein 1 isoform 6 [Homo sapiens]
23089	6628	545	222	16.7	7	-1.25442	Down	2.3523e-30	3.31211e-28	PEG10	paternally expressed 10	K04389;K11425;K08060;K04303	GO:0005634//nucleus;GO:0005737//cytoplasm	GO:0003677//DNA binding;GO:0005515//protein binding;GO:0008270//zinc ion binding;GO:0044822//poly(A) RNA binding	GO:0001890//placenta development;GO:0006915//apoptotic process;GO:0030154//cell differentiation;GO:0030512//negative regulation of transforming growth factor beta receptor signaling pathway	gi|289176996|ref|NP_001165908.1|/0/retrotransposon-derived protein PEG10 isoform 3 [Homo sapiens]
91351	5643.9	112.98	39	3.45	1.45	-1.25054	Down	4.35082e-09	1.09118e-07	DDX60L	DEAD (Asp-Glu-Ala-Asp) box polypeptide 60-like	K12598;K12599;K01529	-	GO:0003723//RNA binding;GO:0005524//ATP binding;GO:0008026//ATP-dependent helicase activity	-	gi|613410189|ref|NP_001012985.2|/0/probable ATP-dependent RNA helicase DDX60-like isoform 1 [Homo sapiens]
23600	3352	116.21	48	7.08	3.01	-1.23399	Down	2.0936e-07	3.92018e-06	AMACR	alpha-methylacyl-CoA racemase	K01796	GO:0005739//mitochondrion;GO:0005782//peroxisomal matrix	GO:0005102//receptor binding;GO:0008111//alpha-methylacyl-CoA racemase activity	GO:0006699//bile acid biosynthetic process;GO:0033540//fatty acid beta-oxidation using acyl-CoA oxidase	gi|545496453|ref|XP_005619473.1|/4.15858e-124/PREDICTED: alpha-methylacyl-CoA racemase isoform X1 [Canis lupus familiaris]
1303	11360.5	923	384	16.58	7.05	-1.23375	Down	2.06192e-48	5.58655e-46	COL12A1	collagen, type XII, alpha 1	K08132	GO:0005595//collagen type XII trimer;GO:0005615//extracellular space;GO:0005788//endoplasmic reticulum lumen;GO:0070062//extracellular exosome	GO:0030020//extracellular matrix structural constituent conferring tensile strength	GO:0001501//skeletal system development;GO:0007155//cell adhesion;GO:0022617//extracellular matrix disassembly;GO:0030199//collagen fibril organization;GO:0030574//collagen catabolic process	gi|93141049|ref|NP_542376.2|/0/collagen alpha-1(XII) chain short isoform precursor [Homo sapiens]
51527	2282.75	141	59	12.78	5.46	-1.22691	Down	1.44466e-08	3.25767e-07	GSKIP	GSK3B interacting protein	-	GO:0005737//cytoplasm	-	-	gi|7106810|gb|AAF36130.1|AF151044_1/6.46106e-79/HSPC210 [Homo sapiens]
4147	4101.99	608	253	30.19	12.93	-1.22335	Down	1.87942e-32	2.92242e-30	MATN2	matrilin 2	K06825	GO:0005604//basement membrane	GO:0005509//calcium ion binding;GO:0005515//protein binding	GO:0001764//neuron migration;GO:0007411//axon guidance;GO:0008347//glial cell migration;GO:0031104//dendrite regeneration;GO:0048678//response to axon injury	gi|21739491|emb|CAD38787.1|/0/hypothetical protein [Homo sapiens]
641364	4671	83.82	35.12	3.65	1.57	-1.21713	Down	1.65309e-05	0.000200819	SLC7A11-AS1	SLC7A11 antisense RNA 1	K11447;K00939	GO:0005829//cytosol;GO:0014069//postsynaptic density;GO:0015629//actin cytoskeleton;GO:0030054//cell junction;GO:0043005//neuron projection;GO:0045211//postsynaptic membrane	GO:0003779//actin binding;GO:0005080//protein kinase C binding;GO:0008270//zinc ion binding;GO:0042805//actinin binding	GO:0051963//regulation of synapse assembly;GO:0061001//regulation of dendritic spine morphogenesis	gi|119625542|gb|EAX05137.1|/1.73078e-64/hCG1647865 [Homo sapiens]
54665	6632	172	72	5.27	2.27	-1.21511	Down	3.8106e-10	1.13948e-08	RSBN1	round spermatid basic protein 1	K06236;K10361;K13171	GO:0005634//nucleus	-	-	gi|38683851|ref|NP_060834.2|/0/round spermatid basic protein 1 [Homo sapiens]
9415	3086.9	973	399	62.87	27.17	-1.21036	Down	2.91758e-52	9.31646e-50	FADS2	fatty acid desaturase 2	K10226	GO:0005789//endoplasmic reticulum membrane;GO:0005887//integral component of plasma membrane	GO:0004768//stearoyl-CoA 9-desaturase activity;GO:0005506//iron ion binding;GO:0020037//heme binding	GO:0006636//unsaturated fatty acid biosynthetic process;GO:0036109//alpha-linolenic acid metabolic process;GO:0043651//linoleic acid metabolic process;GO:0055114//oxidation-reduction process	gi|527498297|ref|NP_001268431.1|/0/fatty acid desaturase 2 isoform 3 [Homo sapiens]
339745	5741	233	98	8.25	3.57	-1.20847	Down	3.8565e-13	1.64981e-11	SPOPL	speckle-type POZ protein-like	K10523	GO:0005634//nucleus;GO:0031463//Cul3-RING ubiquitin ligase complex	-	GO:0031397//negative regulation of protein ubiquitination;GO:0043161//proteasome-mediated ubiquitin-dependent protein catabolic process	gi|296490542|tpg|DAA32655.1|/0/TPA: speckle-type POZ protein-like [Bos taurus]
59345	6428	650.45	274.16	20.56	8.91	-1.20634	Down	8.59562e-34	1.42321e-31	GNB4	guanine nucleotide binding protein (G protein), beta polypeptide 4	K04538	GO:0005765//lysosomal membrane;GO:0005886//plasma membrane	GO:0004871//signal transducer activity;GO:0032403//protein complex binding	GO:0006112//energy reserve metabolic process;GO:0008219//cell death;GO:0021762//substantia nigra development;GO:0044281//small molecule metabolic process;GO:0071377//cellular response to glucagon stimulus	gi|11055998|ref|NP_067642.1|/0/guanine nucleotide-binding protein subunit beta-4 [Homo sapiens]
445329	1397	169.22	71.72	25.11	10.95	-1.19733	Down	6.19232e-10	1.80933e-08	SULT1A4	sulfotransferase family, cytosolic, 1A, phenol-preferring, member 4	K01014	GO:0005829//cytosol;GO:0016021//integral component of membrane	GO:0004062//aryl sulfotransferase activity;GO:0047894//flavonol 3-sulfotransferase activity;GO:0050294//steroid sulfotransferase activity	GO:0006584//catecholamine metabolic process;GO:0006805//xenobiotic metabolic process;GO:0006987//activation of signaling protein activity involved in unfolded protein response;GO:0008210//estrogen metabolic process;GO:0009308//amine metabolic process;GO:0009812//flavonoid metabolic process;GO:0050427//3'-phosphoadenosine 5'-phosphosulfate metabolic process;GO:0051923//sulfation	gi|544516474|ref|XP_005591701.1|/9.46943e-179/PREDICTED: sulfotransferase 1A3/1A4 isoform X1 [Macaca fascicularis]
27347	3288	165	70	10.25	4.47	-1.19728	Down	1.40361e-09	3.84371e-08	STK39	serine threonine kinase 39	K08282	GO:0005634//nucleus;GO:0005737//cytoplasm;GO:0005856//cytoskeleton;GO:0016323//basolateral plasma membrane;GO:0016324//apical plasma membrane	GO:0004702//receptor signaling protein serine/threonine kinase activity;GO:0005524//ATP binding;GO:0019901//protein kinase binding	GO:0006468//protein phosphorylation;GO:0023014//signal transduction by protein phosphorylation;GO:0035556//intracellular signal transduction;GO:0043268//positive regulation of potassium ion transport;GO:0050727//regulation of inflammatory response	gi|115430252|ref|NP_037365.2|/0/STE20/SPS1-related proline-alanine-rich protein kinase [Homo sapiens]
9412	2705	509	217	38.52	16.89	-1.18944	Down	2.81476e-26	3.12631e-24	MED21	mediator complex subunit 21	K15152	GO:0016592//mediator complex	GO:0003713//transcription coactivator activity;GO:0003899//DNA-directed RNA polymerase activity	GO:0001824//blastocyst development;GO:0019827//stem cell population maintenance;GO:0045944//positive regulation of transcription from RNA polymerase II promoter	gi|562820790|ref|XP_006140333.1|/9.67695e-78/PREDICTED: mediator of RNA polymerase II transcription subunit 21 [Tupaia chinensis]
3077	2076.42	250	101	23.25	10.29	-1.17599	Down	5.98944e-15	3.06886e-13	HFE	hemochromatosis	K06751	GO:0005769//early endosome;GO:0005887//integral component of plasma membrane;GO:0031410//cytoplasmic vesicle;GO:0042612//MHC class I protein complex;GO:0045177//apical part of cell;GO:0045178//basal part of cell;GO:0048471//perinuclear region of cytoplasm;GO:0055037//recycling endosome	GO:0005102//receptor binding;GO:0042605//peptide antigen binding	GO:0001916//positive regulation of T cell mediated cytotoxicity;GO:0002474//antigen processing and presentation of peptide antigen via MHC class I;GO:0006461//protein complex assembly;GO:0006879//cellular iron ion homeostasis;GO:0007565//female pregnancy;GO:0010106//cellular response to iron ion starvation;GO:0042446//hormone biosynthetic process;GO:0060586//multicellular organismal iron ion home…	gi|578811631|ref|XP_006715138.1|/0/PREDICTED: hereditary hemochromatosis protein isoform X3 [Homo sapiens]
55222	2904.44	67	28	4.57	2.03	-1.17071	Down	9.72028e-05	0.000949307	LRRC20	leucine rich repeat containing 20	K01090;K12603;K02842;K04309;K10641;K10130	-	-	-	gi|7023132|dbj|BAA91849.1|/9.99033e-100/unnamed protein product [Homo sapiens]
223117	6276	104	45	3.37	1.5	-1.16779	Down	2.49666e-06	3.76436e-05	SEMA3D	sema domain, immunoglobulin domain (Ig), short basic domain, secreted, (semaphorin) 3D	K06840	GO:0005576//extracellular region;GO:0016020//membrane	GO:0004872//receptor activity	GO:0007399//nervous system development;GO:0030154//cell differentiation	gi|41406086|ref|NP_689967.2|/0/semaphorin-3D precursor [Homo sapiens]
1756	12216.7	113	43	1.64	0.73	-1.16773	Down	3.62564e-08	7.64548e-07	DMD	dystrophin	K10366	GO:0005634//nucleus;GO:0005829//cytosol;GO:0005856//cytoskeleton;GO:0009986//cell surface;GO:0015629//actin cytoskeleton;GO:0016010//dystrophin-associated glycoprotein complex;GO:0016013//syntrophin complex;GO:0016328//lateral plasma membrane;GO:0030018//Z disc;GO:0030055//cell-substrate junction;GO:0031527//filopodium membrane;GO:0042383//sarcolemma;GO:0043034//costamere;GO:0044306//neuron proje…	GO:0002162//dystroglycan binding;GO:0003779//actin binding;GO:0005200//structural constituent of cytoskeleton;GO:0005509//calcium ion binding;GO:0008270//zinc ion binding;GO:0008307//structural constituent of muscle;GO:0017022//myosin binding;GO:0017166//vinculin binding;GO:0050998//nitric-oxide synthase binding	GO:0001954//positive regulation of cell-matrix adhesion;GO:0002027//regulation of heart rate;GO:0006355//regulation of transcription, DNA-templated;GO:0007519//skeletal muscle tissue development;GO:0008065//establishment of blood-nerve barrier;GO:0010881//regulation of cardiac muscle contraction by regulation of the release of sequestered calcium ion;GO:0010976//positive regulation of neuron proj…	gi|578837846|ref|XP_006724539.1|/0/PREDICTED: dystrophin isoform X9 [Homo sapiens]
93380	3704	141	61	7.76	3.46	-1.16528	Down	4.02848e-08	8.43528e-07	MMGT1	membrane magnesium transporter 1	-	GO:0000139//Golgi membrane;GO:0031901//early endosome membrane;GO:0072546//ER membrane protein complex	GO:0015095//magnesium ion transmembrane transporter activity	GO:0015693//magnesium ion transport	gi|402911554|ref|XP_003918387.1|/2.03641e-113/PREDICTED: uncharacterized protein LOC101008401 [Papio anubis]
11099	6215	106	46	3.47	1.55	-1.16267	Down	2.13572e-06	3.27819e-05	PTPN21	protein tyrosine phosphatase, non-receptor type 21	K01104	GO:0005737//cytoplasm;GO:0005856//cytoskeleton	GO:0004725//protein tyrosine phosphatase activity;GO:0005515//protein binding	GO:0035335//peptidyl-tyrosine dephosphorylation	gi|150418005|ref|NP_008970.2|/0/tyrosine-protein phosphatase non-receptor type 21 [Homo sapiens]
23468	11563.9	3878.24	1683.13	67.92	30.34	-1.16262	Down	2.7518e-182	7.02967e-179	CBX5	chromobox homolog 5	K11587	GO:0000118//histone deacetylase complex;GO:0000776//kinetochore;GO:0005635//nuclear envelope;GO:0005730//nucleolus;GO:0005737//cytoplasm;GO:0010369//chromocenter;GO:0016605//PML body;GO:0017053//transcriptional repressor complex;GO:0031618//nuclear pericentric heterochromatin;GO:0035097//histone methyltransferase complex	GO:0003682//chromatin binding;GO:0030674//protein binding, bridging;GO:0035064//methylated histone binding;GO:0042803//protein homodimerization activity;GO:0042826//histone deacetylase binding;GO:0070491//repressing transcription factor binding;GO:1990226//histone methyltransferase binding	GO:0007596//blood coagulation;GO:0016032//viral process;GO:0045892//negative regulation of transcription, DNA-templated	gi|524926324|ref|XP_005067400.1|/1.33804e-116/PREDICTED: chromobox protein homolog 5 isoform X1 [Mesocricetus auratus]
2764	4125	974	423	48.12	21.5	-1.1623	Down	4.23286e-47	1.11312e-44	GMFB	glia maturation factor, beta	-	GO:0005622//intracellular	GO:0003779//actin binding;GO:0004860//protein kinase inhibitor activity;GO:0004871//signal transducer activity;GO:0008047//enzyme activator activity;GO:0008083//growth factor activity	GO:0006469//negative regulation of protein kinase activity;GO:0007165//signal transduction;GO:0007399//nervous system development;GO:0007612//learning;GO:0007626//locomotory behavior;GO:0043085//positive regulation of catalytic activity	gi|13529185|gb|AAH05359.1|/6.22723e-79/GMFB protein [Homo sapiens]
3489	980	312	136	66.76	29.94	-1.15691	Down	4.66774e-16	2.71002e-14	IGFBP6	insulin-like growth factor binding protein 6	K10138	GO:0005615//extracellular space;GO:0005794//Golgi apparatus	GO:0031994//insulin-like growth factor I binding	GO:0001558//regulation of cell growth;GO:0007165//signal transduction;GO:0008285//negative regulation of cell proliferation;GO:0044267//cellular protein metabolic process	gi|11321593|ref|NP_002169.1|/9.9576e-144/insulin-like growth factor-binding protein 6 precursor [Homo sapiens]
1287	6523	282	123	8.78	3.94	-1.15603	Down	1.2234e-14	6.04332e-13	COL4A5	collagen, type IV, alpha 5	K06237	GO:0005587//collagen type IV trimer;GO:0005605//basal lamina;GO:0005788//endoplasmic reticulum lumen;GO:0031594//neuromuscular junction	GO:0005201//extracellular matrix structural constituent	GO:0007411//axon guidance;GO:0007528//neuromuscular junction development;GO:0022617//extracellular matrix disassembly;GO:0030574//collagen catabolic process	gi|4502955|ref|NP_000486.1|/0/collagen alpha-5(IV) chain isoform 1 precursor [Homo sapiens]
79633	16115.2	250	109	3.14	1.41	-1.15507	Down	3.75656e-13	1.61478e-11	FAT4	FAT atypical cadherin 4	K06813	GO:0005886//plasma membrane;GO:0016021//integral component of membrane	GO:0005509//calcium ion binding;GO:0005515//protein binding	GO:0007156//homophilic cell adhesion via plasma membrane adhesion molecules;GO:0007157//heterophilic cell-cell adhesion via plasma membrane cell adhesion molecules;GO:0021987//cerebral cortex development;GO:0022008//neurogenesis;GO:0035329//hippo signaling	gi|604723349|ref|NP_001278232.1|/0/protocadherin Fat 4 isoform 1 precursor [Homo sapiens]
389136	10396	256.77	112.61	5.01	2.26	-1.14849	Down	2.37406e-13	1.05868e-11	VGLL3	vestigial-like family member 3	K11447;K01875;K00939	GO:0005634//nucleus	-	GO:0006355//regulation of transcription, DNA-templated	gi|56550035|ref|NP_057290.2|/0/transcription cofactor vestigial-like protein 3 [Homo sapiens]
6468	2303	104.88	46.04	9.34	4.22	-1.14618	Down	4.10604e-06	5.83195e-05	FBXW4	F-box and WD repeat domain containing 4	K10262	-	-	GO:0002053//positive regulation of mesenchymal cell proliferation;GO:0042733//embryonic digit morphogenesis;GO:0051216//cartilage development	gi|119570138|gb|EAW49753.1|/0/F-box and WD-40 domain protein 4, isoform CRA_b [Homo sapiens]
3352	2857	83.93	36.89	6.01	2.72	-1.14376	Down	2.77016e-05	0.000316726	HTR1D	5-hydroxytryptamine (serotonin) receptor 1D, G protein-coupled	K04153	GO:0005887//integral component of plasma membrane	GO:0004993//G-protein coupled serotonin receptor activity;GO:0051378//serotonin binding	GO:0007193//adenylate cyclase-inhibiting G-protein coupled receptor signaling pathway;GO:0007210//serotonin receptor signaling pathway;GO:0007268//synaptic transmission;GO:0009636//response to toxic substance;GO:0014827//intestine smooth muscle contraction;GO:0040012//regulation of locomotion;GO:0042310//vasoconstriction;GO:0050795//regulation of behavior	gi|4504535|ref|NP_000855.1|/0/5-hydroxytryptamine receptor 1D [Homo sapiens]
7108	1600.15	87	38	11.14	5.05	-1.14139	Down	2.01912e-05	0.000240226	TM7SF2	transmembrane 7 superfamily member 2	K00222	GO:0005789//endoplasmic reticulum membrane;GO:0005887//integral component of plasma membrane;GO:0043235//receptor complex	GO:0050613//delta14-sterol reductase activity	GO:0006695//cholesterol biosynthetic process;GO:0055114//oxidation-reduction process	gi|469663653|ref|NP_001264162.1|/0/delta(14)-sterol reductase isoform 2 [Homo sapiens]
92305	2746.4	132	56	9.45	4.29	-1.13934	Down	6.2327e-08	1.2694e-06	TMEM129	transmembrane protein 129, E3 ubiquitin protein ligase	K13172	GO:0016021//integral component of membrane	-	-	gi|507700354|ref|XP_004715169.1|/9.46589e-136/PREDICTED: transmembrane protein 129 [Echinops telfairi]
5627	3595	292	129	16.57	7.53	-1.13785	Down	9.24874e-15	4.63266e-13	PROS1	protein S (alpha)	K03908	GO:0000139//Golgi membrane;GO:0005789//endoplasmic reticulum membrane;GO:0005796//Golgi lumen;GO:0031093//platelet alpha granule lumen;GO:0072562//blood microparticle	GO:0004866//endopeptidase inhibitor activity;GO:0005509//calcium ion binding	GO:0002576//platelet degranulation;GO:0010951//negative regulation of endopeptidase activity;GO:0017187//peptidyl-glutamic acid carboxylation;GO:0030168//platelet activation;GO:0030449//regulation of complement activation;GO:0042730//fibrinolysis;GO:0043687//post-translational protein modification;GO:0045087//innate immune response;GO:0050900//leukocyte migration	gi|332225133|ref|XP_003261735.1|/0/PREDICTED: vitamin K-dependent protein S isoform 1 [Nomascus leucogenys]
2194	8481	3624	1602	86.68	39.42	-1.13677	Down	2.30948e-164	3.17678e-161	FASN	fatty acid synthase	K00665	GO:0005739//mitochondrion;GO:0005829//cytosol;GO:0042470//melanosome;GO:0042587//glycogen granule;GO:0070062//extracellular exosome	GO:0004313//[acyl-carrier-protein] S-acetyltransferase activity;GO:0004314//[acyl-carrier-protein] S-malonyltransferase activity;GO:0004315//3-oxoacyl-[acyl-carrier-protein] synthase activity;GO:0004316//3-oxoacyl-[acyl-carrier-protein] reductase (NADPH) activity;GO:0004317//3-hydroxypalmitoyl-[acyl-carrier-protein] dehydratase activity;GO:0004319//enoyl-[acyl-carrier-protein] reductase (NADPH, B…	GO:0006084//acetyl-CoA metabolic process;GO:0006112//energy reserve metabolic process;GO:0006633//fatty acid biosynthetic process;GO:0015939//pantothenate metabolic process;GO:0019432//triglyceride biosynthetic process;GO:0031325//positive regulation of cellular metabolic process;GO:0035338//long-chain fatty-acyl-CoA biosynthetic process;GO:0071353//cellular response to interleukin-4	gi|68533031|dbj|BAE06070.1|/0/FASN variant protein [Homo sapiens]
9829	5846.88	298.76	132.41	10.4	4.73	-1.13667	Down	5.83256e-15	2.99706e-13	DNAJC6	DnaJ (Hsp40) homolog, subfamily C, member 6	K09526	GO:0005829//cytosol	GO:0004725//protein tyrosine phosphatase activity;GO:0017124//SH3 domain binding	GO:0006892//post-Golgi vesicle-mediated transport;GO:0061024//membrane organization	gi|40788272|dbj|BAA32318.2|/0/KIAA0473 protein [Homo sapiens]
10314	4586.69	837	375	37.46	17.12	-1.12967	Down	2.51324e-38	4.73071e-36	LANCL1	LanC lantibiotic synthetase component C-like 1 (bacterial)	-	GO:0005634//nucleus;GO:0005737//cytoplasm;GO:0005887//integral component of plasma membrane;GO:0015630//microtubule cytoskeleton	GO:0003824//catalytic activity;GO:0004930//G-protein coupled receptor activity;GO:0008270//zinc ion binding;GO:0017124//SH3 domain binding;GO:0043295//glutathione binding;GO:0050750//low-density lipoprotein particle receptor binding	GO:0007186//G-protein coupled receptor signaling pathway;GO:0008152//metabolic process	gi|544477384|ref|XP_005574228.1|/0/PREDICTED: lanC-like protein 1 isoform X1 [Macaca fascicularis]
51196	7957	83	37	2.12	0.97	-1.12801	Down	4.55588e-05	0.000490477	PLCE1	phospholipase C, epsilon 1	K05860	GO:0000139//Golgi membrane;GO:0005829//cytosol;GO:0005886//plasma membrane	GO:0004435//phosphatidylinositol phospholipase C activity;GO:0005057//receptor signaling protein activity;GO:0005085//guanyl-nucleotide exchange factor activity;GO:0005509//calcium ion binding;GO:0017016//Ras GTPase binding	GO:0000187//activation of MAPK activity;GO:0001558//regulation of cell growth;GO:0006644//phospholipid metabolic process;GO:0006651//diacylglycerol biosynthetic process;GO:0006940//regulation of smooth muscle contraction;GO:0007010//cytoskeleton organization;GO:0007173//epidermal growth factor receptor signaling pathway;GO:0007200//phospholipase C-activating G-protein coupled receptor signaling p…	gi|572882727|ref|NP_001275918.1|/0/1-phosphatidylinositol 4,5-bisphosphate phosphodiesterase epsilon-1 isoform 3 [Homo sapiens]
2592	1407	119	53	17.53	8.03	-1.12635	Down	9.83792e-07	1.59929e-05	GALT	galactose-1-phosphate uridylyltransferase	K00965	GO:0005794//Golgi apparatus;GO:0005829//cytosol	GO:0005534//galactose binding;GO:0005536//glucose binding;GO:0008108//UDP-glucose:hexose-1-phosphate uridylyltransferase activity;GO:0008270//zinc ion binding	GO:0006258//UDP-glucose catabolic process;GO:0019388//galactose catabolic process	gi|61556907|ref|NP_001013107.1|/3.24247e-177/galactose-1-phosphate uridylyltransferase [Rattus norvegicus]
2934	2685	214.06	95	16.26	7.45	-1.12601	Down	4.18368e-11	1.46691e-09	GSN	gelsolin	K05768	GO:0001726//ruffle;GO:0005829//cytosol;GO:0015629//actin cytoskeleton;GO:0030027//lamellipodium;GO:0043234//protein complex;GO:0048471//perinuclear region of cytoplasm;GO:0070062//extracellular exosome;GO:0072562//blood microparticle	GO:0003779//actin binding;GO:0005509//calcium ion binding	GO:0006921//cellular component disassembly involved in execution phase of apoptosis;GO:0007568//aging;GO:0014003//oligodendrocyte development;GO:0016192//vesicle-mediated transport;GO:0030155//regulation of cell adhesion;GO:0042246//tissue regeneration;GO:0045471//response to ethanol;GO:0048015//phosphatidylinositol-mediated signaling;GO:0051014//actin filament severing;GO:0051016//barbed-end act…	gi|578817383|ref|XP_006717138.1|/0/PREDICTED: gelsolin isoform X7 [Homo sapiens]
29956	2509.07	764	341	62.28	28.65	-1.12023	Down	2.15348e-35	3.70274e-33	CERS2	ceramide synthase 2	K04710	GO:0005789//endoplasmic reticulum membrane;GO:0016021//integral component of membrane	GO:0003700//transcription factor activity, sequence-specific DNA binding;GO:0005515//protein binding;GO:0043565//sequence-specific DNA binding;GO:0050291//sphingosine N-acyltransferase activity	GO:0044281//small molecule metabolic process;GO:0046513//ceramide biosynthetic process	gi|397492858|ref|XP_003817337.1|/0/PREDICTED: ceramide synthase 2 [Pan paniscus]
23231	4390	89	40	4.13	1.91	-1.11257	Down	2.81366e-05	0.000321084	SEL1L3	sel-1 suppressor of lin-12-like 3 (C. elegans)	K07126	GO:0016021//integral component of membrane	-	-	gi|578808372|ref|XP_006714020.1|/0/PREDICTED: protein sel-1 homolog 3 isoform X3 [Homo sapiens]
90507	1710.77	567	261	69.93	32.38	-1.11081	Down	4.21492e-25	4.35672e-23	SCRN2	secernin 2	K14358	GO:0070062//extracellular exosome	GO:0016805//dipeptidase activity	GO:0006508//proteolysis	gi|635092897|ref|XP_008011149.1|/0/PREDICTED: secernin-2 isoform X1 [Chlorocebus sabaeus]
9194	11939	187.23	85.02	3.19	1.48	-1.10796	Down	1.79997e-09	4.85477e-08	SLC16A7	solute carrier family 16 (monocarboxylate transporter), member 7	K08184	GO:0005887//integral component of plasma membrane	GO:0005477//pyruvate secondary active transmembrane transporter activity;GO:0015129//lactate transmembrane transporter activity;GO:0015293//symporter activity;GO:0015355//secondary active monocarboxylate transmembrane transporter activity	GO:0035873//lactate transmembrane transport;GO:1901475//pyruvate transmembrane transport	gi|24431958|ref|NP_004722.2|/0/monocarboxylate transporter 2 [Homo sapiens]
2247	6774	1187.88	536.01	35.61	16.53	-1.1072	Down	8.6679e-53	2.81817e-50	FGF2	fibroblast growth factor 2 (basic)	K04358	GO:0005615//extracellular space;GO:0005634//nucleus;GO:0005829//cytosol	GO:0005104//fibroblast growth factor receptor binding;GO:0005125//cytokine activity;GO:0008083//growth factor activity;GO:0008201//heparin binding;GO:0017134//fibroblast growth factor binding;GO:0030374//ligand-dependent nuclear receptor transcription coactivator activity;GO:0042056//chemoattractant activity	GO:0000186//activation of MAPKK activity;GO:0000187//activation of MAPK activity;GO:0000189//MAPK import into nucleus;GO:0001658//branching involved in ureteric bud morphogenesis;GO:0001759//organ induction;GO:0001938//positive regulation of endothelial cell proliferation;GO:0002042//cell migration involved in sprouting angiogenesis;GO:0006661//phosphatidylinositol biosynthetic process;GO:0006700…	gi|297674294|ref|XP_002815172.1|/2.5697e-173/PREDICTED: fibroblast growth factor 2, partial [Pongo abelii]
55841	6463	94.02	42.44	2.95	1.37	-1.10654	Down	1.48029e-05	0.000182053	WWC3	WWC family member 3	K05631;K07532;K06112	-	-	-	gi|541138072|gb|AGV22437.1|/0/WWC family member 3 [Homo sapiens]
100506844	711	93	42	27.83	12.93	-1.10592	Down	2.04016e-05	0.000242245	LOC100506844	uncharacterized LOC100506844	-	-	-	-	-
100532732	4070	189.45	85.8	9.49	4.42	-1.10236	Down	9.63026e-10	2.72051e-08	MSH5-SAPCD1	MSH5-SAPCD1 readthrough (NMD candidate)	K08741	GO:0000795//synaptonemal complex;GO:0032300//mismatch repair complex	GO:0003684//damaged DNA binding;GO:0005515//protein binding;GO:0005524//ATP binding;GO:0008094//DNA-dependent ATPase activity;GO:0030983//mismatched DNA binding	GO:0000710//meiotic mismatch repair;GO:0006200;GO:0007131//reciprocal meiotic recombination;GO:0007136;GO:0045143//homologous chromosome segregation;GO:0051026//chiasma assembly	gi|60459550|gb|AAX20111.1|/0/mutS homolog 5 (E. coli) [Homo sapiens]
79752	1382.39	81	37	12.25	5.71	-1.10122	Down	8.6589e-05	0.000858782	ZFAND1	zinc finger, AN1-type domain 1	K07059	-	GO:0008270//zinc ion binding	-	gi|282847410|ref|NP_001164268.1|/7.84768e-133/AN1-type zinc finger protein 1 isoform c [Homo sapiens]
4199	3519	203	92	11.77	5.49	-1.10024	Down	3.21824e-10	9.75399e-09	ME1	malic enzyme 1, NADP(+)-dependent, cytosolic	K00029	GO:0005739//mitochondrion;GO:0005829//cytosol	GO:0004471//malate dehydrogenase (decarboxylating) (NAD+) activity;GO:0004473//malate dehydrogenase (decarboxylating) (NADP+) activity;GO:0008948//oxaloacetate decarboxylase activity;GO:0009055//electron carrier activity;GO:0030145//manganese ion binding;GO:0043531//ADP binding;GO:0050661//NADP binding;GO:0051287//NAD binding	GO:0005975//carbohydrate metabolic process;GO:0006108//malate metabolic process;GO:0006741//NADP biosynthetic process;GO:0009725//response to hormone;GO:0009743//response to carbohydrate;GO:0044255//cellular lipid metabolic process;GO:0051262//protein tetramerization;GO:0055114//oxidation-reduction process	gi|4505143|ref|NP_002386.1|/0/NADP-dependent malic enzyme [Homo sapiens]
147166	1982	182.93	83.06	18.99	8.87	-1.09823	Down	3.36472e-09	8.59542e-08	TRIM16L	tripartite motif containing 16-like	K10266;K12006	GO:0005737//cytoplasm;GO:0016605//PML body	GO:0003677//DNA binding;GO:0008270//zinc ion binding;GO:0019966//interleukin-1 binding;GO:0032089//NACHT domain binding	GO:0032526//response to retinoic acid;GO:0043966//histone H3 acetylation;GO:0043967//histone H4 acetylation;GO:0045618//positive regulation of keratinocyte differentiation;GO:0045893//positive regulation of transcription, DNA-templated;GO:0046683//response to organophosphorus;GO:0048386//positive regulation of retinoic acid receptor signaling pathway;GO:0050718//positive regulation of interleukin…	gi|530409972|ref|XP_005256537.1|/0/PREDICTED: tripartite motif-containing protein 16-like protein isoform X2 [Homo sapiens]
144245	10091	380.36	172.8	7.64	3.57	-1.09765	Down	6.49532e-18	4.50191e-16	ALG10B	ALG10B, alpha-1,2-glucosyltransferase	K03850	GO:0005789//endoplasmic reticulum membrane;GO:0005886//plasma membrane;GO:0016021//integral component of membrane	GO:0016758//transferase activity, transferring hexosyl groups	GO:0006488//dolichol-linked oligosaccharide biosynthetic process;GO:0018279//protein N-linked glycosylation via asparagine;GO:0043687//post-translational protein modification	gi|56900926|gb|AAW31756.1|/0/KCR1 [Homo sapiens]
84947	3615.02	75	30.96	3.85	1.8	-1.09686	Down	1.76163e-05	0.000213281	SERAC1	serine active site containing 1	K00939;K08857;K11504	GO:0005739//mitochondrion;GO:0005783//endoplasmic reticulum;GO:0016021//integral component of membrane;GO:0031012//extracellular matrix	GO:0016788//hydrolase activity, acting on ester bonds	GO:0006505//GPI anchor metabolic process;GO:0006886//intracellular protein transport;GO:0008654//phospholipid biosynthetic process;GO:0030198//extracellular matrix organization	gi|291397198|ref|XP_002715021.1|/0/PREDICTED: serine active site containing 1 isoform 1 [Oryctolagus cuniculus]
27314	9885	79	36	1.62	0.76	-1.09192	Down	0.000101895	0.00098973	RAB30	RAB30, member RAS oncogene family	K07917	GO:0005801//cis-Golgi network;GO:0005802//trans-Golgi network;GO:0016020//membrane;GO:0031985//Golgi cisterna	GO:0003924//GTPase activity;GO:0005525//GTP binding	GO:0006184;GO:0007030//Golgi organization;GO:0007264//small GTPase mediated signal transduction;GO:0015031//protein transport	gi|612023069|ref|XP_001377113.3|/9.37027e-111/PREDICTED: ras-related protein Rab-30 isoform X1 [Monodelphis domestica]
5764	1558	118	54	15.66	7.37	-1.08735	Down	2.17058e-06	3.31463e-05	PTN	pleiotrophin	K06828	GO:0005615//extracellular space;GO:0005783//endoplasmic reticulum	GO:0004864//protein phosphatase inhibitor activity;GO:0008083//growth factor activity;GO:0008201//heparin binding	GO:0007185//transmembrane receptor protein tyrosine phosphatase signaling pathway;GO:0007399//nervous system development;GO:0007612//learning;GO:0008284//positive regulation of cell proliferation;GO:0030282//bone mineralization;GO:0043086//negative regulation of catalytic activity;GO:0051781//positive regulation of cell division	gi|554582154|ref|XP_005882554.1|/1.32817e-99/PREDICTED: pleiotrophin isoform X1 [Myotis brandtii]
1363	2460	83	38	6.92	3.26	-1.0859	Down	7.35854e-05	0.000745949	CPE	carboxypeptidase E	K01294	GO:0005615//extracellular space;GO:0005634//nucleus;GO:0005794//Golgi apparatus;GO:0030425//dendrite;GO:0030658//transport vesicle membrane;GO:0030667//secretory granule membrane;GO:0031045//dense core granule;GO:0043204//perikaryon;GO:0045121//membrane raft;GO:0097060//synaptic membrane	GO:0004181//metallocarboxypeptidase activity;GO:0008270//zinc ion binding;GO:0019904//protein domain specific binding;GO:0042043//neurexin family protein binding;GO:0050839//cell adhesion molecule binding;GO:0050897//cobalt ion binding	GO:0003214//cardiac left ventricle morphogenesis;GO:0006464//cellular protein modification process;GO:0006508//proteolysis;GO:0007218//neuropeptide signaling pathway;GO:0009790//embryo development;GO:0030070//insulin processing;GO:0034230//enkephalin processing;GO:0043171//peptide catabolic process;GO:0072657//protein localization to membrane;GO:2000173//negative regulation of branching morphogen…	gi|4503009|ref|NP_001864.1|/0/carboxypeptidase E preproprotein [Homo sapiens]
55346	2633	97	44	7.47	3.52	-1.08553	Down	1.4792e-05	0.000182044	TCP11L1	t-complex 11, testis-specific-like 1	-	GO:0005874//microtubule	-	-	gi|224493847|ref|NP_001139013.1|/0/T-complex protein 11-like protein 1 [Homo sapiens]
1962	3870	100.63	46.2	5.3	2.5	-1.08406	Down	1.46867e-05	0.000180873	EHHADH	enoyl-CoA, hydratase/3-hydroxyacyl CoA dehydrogenase	K07514	GO:0005634//nucleus;GO:0005739//mitochondrion;GO:0005777//peroxisome;GO:0005829//cytosol	GO:0003857//3-hydroxyacyl-CoA dehydrogenase activity;GO:0004165//dodecenoyl-CoA delta-isomerase activity;GO:0004300//enoyl-CoA hydratase activity;GO:0005102//receptor binding;GO:0019899//enzyme binding;GO:0050662//coenzyme binding	GO:0006475//internal protein amino acid acetylation;GO:0006635//fatty acid beta-oxidation	gi|68989263|ref|NP_001957.2|/0/peroxisomal bifunctional enzyme isoform 1 [Homo sapiens]
92092	1802	85.4	39.21	9.77	4.61	-1.08359	Down	6.25374e-05	0.00064455	ZC3HAV1L	zinc finger CCCH-type, antiviral 1-like	K15259	-	-	-	gi|259906440|ref|NP_542391.2|/3.59723e-176/zinc finger CCCH-type antiviral protein 1-like [Homo sapiens]
93058	1455.35	93	43	13.33	6.29	-1.08354	Down	3.26406e-05	0.000366173	COQ10A	coenzyme Q10 homolog A (S. cerevisiae)	-	GO:0005743//mitochondrial inner membrane	-	-	gi|151101384|ref|NP_653177.3|/9.97864e-141/coenzyme Q-binding protein COQ10 homolog A, mitochondrial isoform a [Homo sapiens]
54602	4666	284	131	12.39	5.88	-1.07529	Down	2.82974e-13	1.24634e-11	NDFIP2	Nedd4 family interacting protein 2	-	GO:0000139//Golgi membrane;GO:0005739//mitochondrion;GO:0005783//endoplasmic reticulum;GO:0016021//integral component of membrane;GO:0032585//multivesicular body membrane;GO:0048471//perinuclear region of cytoplasm	GO:0004871//signal transducer activity;GO:0050699//WW domain binding	GO:0010629//negative regulation of gene expression;GO:0031398//positive regulation of protein ubiquitination;GO:0032410//negative regulation of transporter activity;GO:0043123//positive regulation of I-kappaB kinase/NF-kappaB signaling;GO:0051224//negative regulation of protein transport	gi|397509966|ref|XP_003825379.1|/0/PREDICTED: NEDD4 family-interacting protein 2 [Pan paniscus]
11284	1721	169	78	20.26	9.62	-1.07453	Down	1.87344e-08	4.14102e-07	PNKP	polynucleotide kinase 3'-phosphatase	K08073	GO:0005634//nucleus	GO:0003684//damaged DNA binding;GO:0003690//double-stranded DNA binding;GO:0004519//endonuclease activity;GO:0005515//protein binding;GO:0005524//ATP binding;GO:0019201//nucleotide kinase activity;GO:0046403//polynucleotide 3'-phosphatase activity;GO:0046404//ATP-dependent polydeoxyribonucleotide 5'-hydroxyl-kinase activity	GO:0000718//nucleotide-excision repair, DNA damage removal;GO:0006261//DNA-dependent DNA replication;GO:0006979//response to oxidative stress;GO:0009314//response to radiation;GO:0042769//DNA damage response, detection of DNA damage;GO:0046939//nucleotide phosphorylation;GO:0090305//nucleic acid phosphodiester bond hydrolysis;GO:0098506//polynucleotide 3' dephosphorylation	gi|119572952|gb|EAW52567.1|/0/polynucleotide kinase 3'-phosphatase, isoform CRA_c [Homo sapiens]
6526	11623	877.62	405.18	15.3	7.27	-1.0735	Down	1.11699e-37	2.03817e-35	SLC5A3	solute carrier family 5 (sodium/myo-inositol cotransporter), member 3	K14383	GO:0005887//integral component of plasma membrane	GO:0005367//myo-inositol:sodium symporter activity	GO:0006020//inositol metabolic process;GO:0006814//sodium ion transport;GO:0007422//peripheral nervous system development;GO:0015798//myo-inositol transport;GO:0043576//regulation of respiratory gaseous exchange;GO:0055085//transmembrane transport	gi|614458153|ref|NP_008864.4|/0/sodium/myo-inositol cotransporter [Homo sapiens]
5337	5911	82	38	2.82	1.34	-1.07346	Down	0.000100826	0.000980943	PLD1	phospholipase D1, phosphatidylcholine-specific	K01115	GO:0000139//Golgi membrane;GO:0005765//lysosomal membrane;GO:0005789//endoplasmic reticulum membrane;GO:0031902//late endosome membrane;GO:0048471//perinuclear region of cytoplasm	GO:0004630//phospholipase D activity;GO:0005515//protein binding;GO:0035091//phosphatidylinositol binding;GO:0070290//N-acylphosphatidylethanolamine-specific phospholipase D activity	GO:0006654//phosphatidic acid biosynthetic process;GO:0006655//phosphatidylglycerol biosynthetic process;GO:0006935//chemotaxis;GO:0007265//Ras protein signal transduction;GO:0016042//lipid catabolic process;GO:0044281//small molecule metabolic process;GO:0050830//defense response to Gram-positive bacterium	gi|62089400|dbj|BAD93144.1|/0/phospholipase D1 variant [Homo sapiens]
59277	3634	130	60	7.3	3.47	-1.07296	Down	8.30782e-07	1.37302e-05	NTN4	netrin 4	K06845	GO:0005604//basement membrane;GO:0005886//plasma membrane	GO:0043237//laminin-1 binding	GO:0007411//axon guidance;GO:0016322//neuron remodeling;GO:0030198//extracellular matrix organization;GO:0060668//regulation of branching involved in salivary gland morphogenesis by extracellular matrix-epithelial cell signaling	gi|93204871|ref|NP_067052.2|/0/netrin-4 precursor [Homo sapiens]
9520	4364	4257.7	1970.81	198.71	94.62	-1.07045	Down	4.00122e-175	8.94373e-172	NPEPPS	aminopeptidase puromycin sensitive	K08776	GO:0005634//nucleus;GO:0005829//cytosol;GO:0070062//extracellular exosome	GO:0004177//aminopeptidase activity;GO:0008237//metallopeptidase activity;GO:0008270//zinc ion binding	GO:0000209//protein polyubiquitination;GO:0002474//antigen processing and presentation of peptide antigen via MHC class I;GO:0006508//proteolysis;GO:0071456//cellular response to hypoxia	gi|158937236|ref|NP_006301.3|/0/puromycin-sensitive aminopeptidase [Homo sapiens]
10627	1212.47	505.37	238.17	88.28	42.06	-1.06964	Down	1.82731e-21	1.56344e-19	MYL12A	myosin, light chain 12A, regulatory, non-sarcomeric	K12757	GO:0001725//stress fiber;GO:0016460//myosin II complex;GO:0030018//Z disc;GO:0070062//extracellular exosome	GO:0005509//calcium ion binding;GO:0035254//glutamate receptor binding	GO:0008360//regulation of cell shape;GO:0072661//protein targeting to plasma membrane	gi|301784356|ref|XP_002927596.1|/8.81458e-101/PREDICTED: myosin regulatory light polypeptide 9-like [Ailuropoda melanoleuca]
284023	2525	105.03	48.64	8.52	4.06	-1.06937	Down	7.77548e-06	0.00010353	LOC284023	uncharacterized LOC284023	K11447;K00939	-	GO:0008270//zinc ion binding	-	gi|119610519|gb|EAW90113.1|/1.02838e-57/hCG2038835, partial [Homo sapiens]
1375	2697	112.48	50.52	8.28	3.95	-1.06778	Down	2.17936e-06	3.32236e-05	CPT1B	carnitine palmitoyltransferase 1B (muscle)	K08765	GO:0005741//mitochondrial outer membrane;GO:0016021//integral component of membrane	GO:0004095//carnitine O-palmitoyltransferase activity	GO:0006635//fatty acid beta-oxidation;GO:0006853//carnitine shuttle	gi|426394970|ref|XP_004063755.1|/0/PREDICTED: carnitine O-palmitoyltransferase 1, muscle isoform isoform 4 [Gorilla gorilla gorilla]
23768	7185	105	49	2.97	1.42	-1.06457	Down	1.23288e-05	0.000154928	FLRT2	fibronectin leucine rich transmembrane protein 2	K07523;K13023	GO:0005578//proteinaceous extracellular matrix;GO:0005887//integral component of plasma membrane	GO:0005057//receptor signaling protein activity;GO:0030674//protein binding, bridging	GO:0007155//cell adhesion;GO:0035556//intracellular signal transduction	gi|40788244|dbj|BAA23701.2|/0/KIAA0405 [Homo sapiens]
4893	4454	771.81	359.81	35.29	16.92	-1.06053	Down	9.33066e-33	1.48974e-30	NRAS	neuroblastoma RAS viral (v-ras) oncogene homolog	K07828	GO:0000139//Golgi membrane;GO:0005886//plasma membrane;GO:0070062//extracellular exosome	GO:0003924//GTPase activity;GO:0005525//GTP binding;GO:0032403//protein complex binding	GO:0000186//activation of MAPKK activity;GO:0006184;GO:0007173//epidermal growth factor receptor signaling pathway;GO:0007411//axon guidance;GO:0007596//blood coagulation;GO:0008284//positive regulation of cell proliferation;GO:0008286//insulin receptor signaling pathway;GO:0008542//visual learning;GO:0008543//fibroblast growth factor receptor signaling pathway;GO:0030036//actin cytoskeleton orga…	gi|397468011|ref|XP_003805691.1|/3.03631e-117/PREDICTED: GTPase NRas [Pan paniscus]
466	2505	221	103	18.08	8.67	-1.06029	Down	1.94232e-10	6.09344e-09	ATF1	activating transcription factor 1	K09053	GO:0005654//nucleoplasm;GO:0005667//transcription factor complex	GO:0003705//transcription factor activity, RNA polymerase II distal enhancer sequence-specific binding;GO:0032403//protein complex binding;GO:0043565//sequence-specific DNA binding;GO:0046982//protein heterodimerization activity	GO:0002755//MyD88-dependent toll-like receptor signaling pathway;GO:0010976//positive regulation of neuron projection development;GO:0014070//response to organic cyclic compound;GO:0032025//response to cobalt ion;GO:0034134//toll-like receptor 2 signaling pathway;GO:0034138//toll-like receptor 3 signaling pathway;GO:0034142//toll-like receptor 4 signaling pathway;GO:0034146//toll-like receptor 5 …	gi|635065289|ref|XP_008001424.1|/1.17226e-146/PREDICTED: cyclic AMP-dependent transcription factor ATF-1 isoform X4 [Chlorocebus sabaeus]
84129	3556	190.85	89.18	10.95	5.26	-1.0578	Down	4.42542e-09	1.1037e-07	ACAD11	acyl-CoA dehydrogenase family, member 11	K11730	GO:0005634//nucleus;GO:0005777//peroxisome;GO:0031966//mitochondrial membrane	GO:0016772//transferase activity, transferring phosphorus-containing groups;GO:0017099//very-long-chain-acyl-CoA dehydrogenase activity;GO:0050660//flavin adenine dinucleotide binding;GO:0070991//medium-chain-acyl-CoA dehydrogenase activity	GO:0033539//fatty acid beta-oxidation using acyl-CoA dehydrogenase	gi|38505218|ref|NP_115545.3|/0/acyl-CoA dehydrogenase family member 11 [Homo sapiens]
166929	6088.68	110	51	3.64	1.75	-1.05658	Down	6.55088e-06	8.88792e-05	SGMS2	sphingomyelin synthase 2	K04714	GO:0005887//integral component of plasma membrane;GO:0030173//integral component of Golgi membrane;GO:0045203//integral component of cell outer membrane	GO:0016301//kinase activity;GO:0033188//sphingomyelin synthase activity;GO:0047493//ceramide cholinephosphotransferase activity	GO:0006686//sphingomyelin biosynthetic process;GO:0016310//phosphorylation	gi|22749271|ref|NP_689834.1|/0/phosphatidylcholine:ceramide cholinephosphotransferase 2 [Homo sapiens]
5507	2576	301	141	23.94	11.53	-1.05403	Down	1.45443e-13	6.63472e-12	PPP1R3C	protein phosphatase 1, regulatory subunit 3C	K07189	GO:0005829//cytosol	GO:0004722//protein serine/threonine phosphatase activity;GO:0019903//protein phosphatase binding	GO:0005978//glycogen biosynthetic process;GO:0006006//glucose metabolic process;GO:0016311//dephosphorylation;GO:0044281//small molecule metabolic process	gi|4885559|ref|NP_005389.1|/0/protein phosphatase 1 regulatory subunit 3C [Homo sapiens]
140467	2003	175	82	17.97	8.66	-1.05315	Down	1.82403e-08	4.04179e-07	ZNF358	zinc finger protein 358	K09228;K09230	GO:0005634//nucleus	GO:0003677//DNA binding;GO:0046872//metal ion binding	GO:0006355//regulation of transcription, DNA-templated;GO:0019827//stem cell population maintenance;GO:0021915//neural tube development;GO:0035115//embryonic forelimb morphogenesis	gi|635035663|ref|XP_007993232.1|/0/PREDICTED: zinc finger protein 358 isoform X1 [Chlorocebus sabaeus]
376940	11557	113.47	53.22	1.99	0.96	-1.05166	Down	6.44952e-06	8.78373e-05	ZC3H6	zinc finger CCCH-type containing 6	K11447;K14404	-	GO:0046872//metal ion binding	-	gi|118766347|ref|NP_940983.2|/0/zinc finger CCCH domain-containing protein 6 [Homo sapiens]
57664	3104	117	56	7.84	3.79	-1.04866	Down	7.25848e-06	9.73714e-05	PLEKHA4	pleckstrin homology domain containing, family A (phosphoinositide binding specific) member 4	K13092;K06236;K12822	GO:0005737//cytoplasm;GO:0016020//membrane	GO:0005545//1-phosphatidylinositol binding	-	gi|238859653|ref|NP_001154826.1|/0/pleckstrin homology domain-containing family A member 4 isoform 2 [Homo sapiens]
84918	3618	155	73	8.74	4.23	-1.04698	Down	1.40547e-07	2.74075e-06	LRP11	low density lipoprotein receptor-related protein 11	K15619	GO:0016021//integral component of membrane	-	-	gi|332825209|ref|XP_001173426.2|/0/PREDICTED: low-density lipoprotein receptor-related protein 11 isoform 1 [Pan troglodytes]
25843	3767.67	281.15	131.8	15.16	7.34	-1.04642	Down	7.01814e-13	2.89835e-11	MOB4	MOB family member 4, phocein	K11447;K00939;K04078	GO:0005829//cytosol;GO:0032580//Golgi cisterna membrane;GO:0043025//neuronal cell body;GO:0043197//dendritic spine;GO:0048471//perinuclear region of cytoplasm	GO:0016301//kinase activity;GO:0019900//kinase binding;GO:0046872//metal ion binding	GO:0006900//membrane budding;GO:0016310//phosphorylation	gi|634822092|ref|XP_007934367.1|/4.402e-124/PREDICTED: uncharacterized protein LOC103193076 [Orycteropus afer afer]
51727	2956	1082	512	75.2	36.43	-1.04561	Down	9.68446e-44	2.40524e-41	CMPK1	cytidine monophosphate (UMP-CMP) kinase 1, cytosolic	K13800	GO:0005829//cytosol;GO:0070062//extracellular exosome	GO:0004127//cytidylate kinase activity;GO:0004550//nucleoside diphosphate kinase activity;GO:0004849//uridine kinase activity;GO:0005524//ATP binding;GO:0019201//nucleotide kinase activity;GO:0033862//UMP kinase activity	GO:0006165//nucleoside diphosphate phosphorylation;GO:0006222//UMP biosynthetic process;GO:0006225//UDP biosynthetic process;GO:0006227//dUDP biosynthetic process;GO:0006240//dCDP biosynthetic process;GO:0009142//nucleoside triphosphate biosynthetic process;GO:0009194;GO:0009197;GO:0009221;GO:0015949//nucleobase-containing small molecule interconversion;GO:0018963//phthalate metabolic process;GO:…	gi|7706497|ref|NP_057392.1|/6.68735e-106/UMP-CMP kinase isoform a [Homo sapiens]
54985	847.59	173	81	42.8	20.74	-1.04519	Down	2.13918e-08	4.67638e-07	HCFC1R1	host cell factor C1 regulator 1 (XPO1 dependent)	K11661;K09187;K11651;K01104;K03129;K14398	GO:0005634//nucleus;GO:0005737//cytoplasm	-	-	gi|8923536|ref|NP_060355.1|/2.02219e-70/host cell factor C1 regulator 1 isoform 1 [Homo sapiens]
54961	2894	197	93	13.92	6.76	-1.04206	Down	3.16274e-09	8.1026e-08	SSH3	slingshot protein phosphatase 3	K05766	GO:0005634//nucleus;GO:0005737//cytoplasm;GO:0005856//cytoskeleton	GO:0003677//DNA binding;GO:0003779//actin binding;GO:0004725//protein tyrosine phosphatase activity;GO:0008138//protein tyrosine/serine/threonine phosphatase activity	GO:0006470//protein dephosphorylation;GO:0008064//regulation of actin polymerization or depolymerization;GO:0010591//regulation of lamellipodium assembly;GO:0050770//regulation of axonogenesis	gi|239582767|ref|NP_060327.3|/0/protein phosphatase Slingshot homolog 3 [Homo sapiens]
6721	5368.67	968	457	36.64	17.81	-1.04073	Down	1.6489e-39	3.24017e-37	SREBF2	sterol regulatory element binding transcription factor 2	K09107	GO:0000139//Golgi membrane;GO:0005654//nucleoplasm;GO:0005829//cytosol;GO:0012507//ER to Golgi transport vesicle membrane;GO:0032937//SREBP-SCAP-Insig complex	GO:0000247//C-8 sterol isomerase activity;GO:0000978//RNA polymerase II core promoter proximal region sequence-specific DNA binding;GO:0003700//transcription factor activity, sequence-specific DNA binding;GO:0008022//protein C-terminus binding;GO:0046983//protein dimerization activity;GO:0070888//E-box binding	GO:0008203//cholesterol metabolic process;GO:0010886//positive regulation of cholesterol storage;GO:0044255//cellular lipid metabolic process;GO:0045944//positive regulation of transcription from RNA polymerase II promoter;GO:0055098//response to low-density lipoprotein particle;GO:0071499//cellular response to laminar fluid shear stress;GO:0072368//regulation of lipid transport by negative regul…	gi|332859998|ref|XP_003317335.1|/0/PREDICTED: LOW QUALITY PROTEIN: sterol regulatory element-binding protein 2 [Pan troglodytes]
348110	6114	277.28	131.14	9.16	4.48	-1.03185	Down	2.32028e-12	9.03949e-11	ARPIN	actin-related protein 2/3 complex inhibitor	K11447;K12399	GO:0030027//lamellipodium	-	GO:0030336//negative regulation of cell migration;GO:0033058//directional locomotion;GO:0051126//negative regulation of actin nucleation;GO:2000393//negative regulation of lamellipodium morphogenesis	gi|635140984|ref|XP_007988576.1|/2.66666e-137/PREDICTED: arpin isoform X3 [Chlorocebus sabaeus]
54495	4767	319	152	13.62	6.68	-1.02781	Down	8.40016e-14	3.96337e-12	TMX3	thioredoxin-related transmembrane protein 3	K09585	GO:0005789//endoplasmic reticulum membrane;GO:0009986//cell surface;GO:0016021//integral component of membrane	GO:0003756//protein disulfide isomerase activity;GO:0015035//protein disulfide oxidoreductase activity	GO:0006457//protein folding;GO:0006662//glycerol ether metabolic process;GO:0034976//response to endoplasmic reticulum stress;GO:0045454//cell redox homeostasis;GO:0055114//oxidation-reduction process	gi|14017877|dbj|BAB47459.1|/0/KIAA1830 protein [Homo sapiens]
169200	4819	199	95	8.4	4.13	-1.02425	Down	4.16772e-09	1.04968e-07	TMEM64	transmembrane protein 64	K13172	GO:0005783//endoplasmic reticulum;GO:0016021//integral component of membrane	GO:0005515//protein binding	GO:0043462//regulation of ATPase activity;GO:0045672//positive regulation of osteoclast differentiation;GO:0045780//positive regulation of bone resorption;GO:0051480//regulation of cytosolic calcium ion concentration	gi|226371762|ref|NP_001139745.1|/0/transmembrane protein 64 isoform 2 [Homo sapiens]
80307	6717	163.55	78.24	4.94	2.43	-1.02355	Down	1.14567e-07	2.26625e-06	FER1L4	fer-1-like family member 4, pseudogene (functional)	K11447;K00939;K03626	GO:0016021//integral component of membrane	-	-	gi|410055055|ref|XP_003953765.1|/0/PREDICTED: LOW QUALITY PROTEIN: fer-1-like protein 4-like [Pan troglodytes]
83543	3455	194	93	11.46	5.65	-1.02028	Down	7.70582e-09	1.83239e-07	AIF1L	allograft inflammatory factor 1-like	K02183;K10840	GO:0005737//cytoplasm;GO:0005884//actin filament;GO:0005925//focal adhesion;GO:0032587//ruffle membrane;GO:0070062//extracellular exosome	GO:0005509//calcium ion binding;GO:0051015//actin filament binding	-	gi|355567394|gb|EHH23735.1|/2.12168e-80/hypothetical protein EGK_07271 [Macaca mulatta]
26049	5990	129	62	4.38	2.16	-1.0199	Down	2.74012e-06	4.08324e-05	FAM169A	family with sequence similarity 169, member A	K14572;K00907	GO:0005637//nuclear inner membrane	-	-	gi|530379247|ref|XP_005248536.1|/0/PREDICTED: soluble lamin-associated protein of 75 kDa isoform X1 [Homo sapiens]
6307	2079.23	326.01	149.7	30.85	15.22	-1.0193	Down	2.7156e-15	1.4367e-13	MSMO1	methylsterol monooxygenase 1	K07750	GO:0005789//endoplasmic reticulum membrane;GO:0005886//plasma membrane;GO:0016021//integral component of membrane	GO:0000254//C-4 methylsterol oxidase activity;GO:0005506//iron ion binding	GO:0006633//fatty acid biosynthetic process;GO:0006695//cholesterol biosynthetic process;GO:0055114//oxidation-reduction process	gi|5803157|ref|NP_006736.1|/4.79073e-129/methylsterol monooxygenase 1 isoform 1 [Homo sapiens]
2581	3888.19	133	64	6.99	3.45	-1.0187	Down	1.98155e-06	3.05994e-05	GALC	galactosylceramidase	K01202	GO:0005739//mitochondrion;GO:0043202//lysosomal lumen	GO:0004336//galactosylceramidase activity	GO:0005975//carbohydrate metabolic process;GO:0006683//galactosylceramide catabolic process;GO:0044281//small molecule metabolic process	gi|83281450|ref|NP_000144.2|/0/galactocerebrosidase isoform a precursor [Homo sapiens]
8508	1958	548	261	57.17	28.22	-1.01854	Down	1.20054e-22	1.10092e-20	NIPSNAP1	nipsnap homolog 1 (C. elegans)	-	GO:0005743//mitochondrial inner membrane;GO:0097060//synaptic membrane	GO:0042165//neurotransmitter binding	GO:0019233//sensory perception of pain	gi|332859539|ref|XP_515060.3|/0/PREDICTED: protein NipSnap homolog 1 isoform 2 [Pan troglodytes]
57534	9567	1250	600	26.49	13.08	-1.01809	Down	1.07889e-48	3.06233e-46	MIB1	mindbomb E3 ubiquitin protein ligase 1	K10645	GO:0005813//centrosome;GO:0005829//cytosol;GO:0005886//plasma membrane;GO:0014069//postsynaptic density;GO:0031410//cytoplasmic vesicle;GO:0031965//nuclear membrane	GO:0004842//ubiquitin-protein transferase activity;GO:0005515//protein binding;GO:0008270//zinc ion binding	GO:0001568//blood vessel development;GO:0001701//in utero embryonic development;GO:0001756//somitogenesis;GO:0001841//neural tube formation;GO:0001947//heart looping;GO:0007219//Notch signaling pathway;GO:0016567//protein ubiquitination;GO:0045665//negative regulation of neuron differentiation;GO:0045807//positive regulation of endocytosis	gi|30348954|ref|NP_065825.1|/0/E3 ubiquitin-protein ligase MIB1 [Homo sapiens]
55071	2335	177	85	15.55	7.68	-1.01774	Down	3.72474e-08	7.83598e-07	C9orf40	chromosome 9 open reading frame 40	K11266;K15277;K01104;K13171;K06569	-	-	-	gi|157388941|ref|NP_060468.2|/4.12359e-114/uncharacterized protein C9orf40 [Homo sapiens]
100996928	2747	242.91	116.63	18.1	8.94	-1.01764	Down	1.09402e-10	3.58959e-09	C7orf55-LUC7L2	C7orf55-LUC7L2 readthrough	K13212	GO:0005685//U1 snRNP;GO:0016607//nuclear speck	GO:0003729//mRNA binding;GO:0019899//enzyme binding	GO:0006376//mRNA splice site selection	gi|488580328|ref|XP_004475613.1|/0/PREDICTED: putative RNA-binding protein Luc7-like 2 isoform 1 [Dasypus novemcinctus]
5318	4439	128.36	61.7	5.89	2.91	-1.01725	Down	2.39088e-06	3.62013e-05	PKP2	plakophilin 2	K12642	GO:0005634//nucleus;GO:0005882//intermediate filament;GO:0005886//plasma membrane;GO:0005912//adherens junction;GO:0014704//intercalated disc;GO:0016021//integral component of membrane;GO:0030057//desmosome	GO:0005080//protein kinase C binding;GO:0017080//sodium channel regulator activity;GO:0019215//intermediate filament binding;GO:0032947//protein complex scaffold;GO:0044325//ion channel binding	GO:0002159//desmosome assembly;GO:0008285//negative regulation of cell proliferation;GO:0010765//positive regulation of sodium ion transport;GO:0016264//gap junction assembly;GO:0016337//single organismal cell-cell adhesion;GO:0030336//negative regulation of cell migration;GO:0034334//adherens junction maintenance;GO:0045110//intermediate filament bundle assembly;GO:0048496//maintenance of organ …	gi|148664226|ref|NP_004563.2|/0/plakophilin-2 isoform 2b [Homo sapiens]
65263	2678	125.75	60.42	9.61	4.75	-1.01661	Down	3.79018e-06	5.43512e-05	PYCRL	pyrroline-5-carboxylate reductase-like	K00286	-	GO:0004735//pyrroline-5-carboxylate reductase activity;GO:0042802//identical protein binding	GO:0055129//L-proline biosynthetic process	gi|198041662|ref|NP_075566.2|/7.1531e-158/pyrroline-5-carboxylate reductase 3 [Homo sapiens]
728392	1503	181	87	24.92	12.32	-1.0163	Down	2.70286e-08	5.8092e-07	LOC728392	uncharacterized LOC728392	-	-	-	-	gi|16877438|gb|AAH16965.1|/7.42845e-84/NLRP1 protein [Homo sapiens]
57124	2576	104	50	8.27	4.09	-1.01579	Down	2.60482e-05	0.000299739	CD248	CD248 molecule, endosialin	K06706	GO:0005578//proteinaceous extracellular matrix;GO:0005737//cytoplasm;GO:0016021//integral component of membrane	GO:0005509//calcium ion binding;GO:0030246//carbohydrate binding;GO:0050840//extracellular matrix binding	GO:0008284//positive regulation of cell proliferation;GO:0016477//cell migration;GO:0048535//lymph node development;GO:0060033//anatomical structure regression;GO:2000353//positive regulation of endothelial cell apoptotic process	gi|9966885|ref|NP_065137.1|/0/endosialin precursor [Homo sapiens]
134553	4958.53	470.9	241.96	20.63	10.21	-1.01476	Down	1.21076e-16	7.38938e-15	C5orf24	chromosome 5 open reading frame 24	K11447;K08857;K00939;K00591	-	-	-	gi|332234501|ref|XP_003266445.1|/5.0445e-107/PREDICTED: UPF0461 protein C5orf24 homolog isoform 3 [Nomascus leucogenys]
65084	9098	238.44	115.12	5.33	2.64	-1.0136	Down	2.30016e-10	7.1285e-09	TMEM135	transmembrane protein 135	K11447;K02354	GO:0005777//peroxisome;GO:0016021//integral component of membrane	-	GO:0007031//peroxisome organization	gi|281182573|ref|NP_001162195.1|/0/transmembrane protein 135 isoform 2 [Homo sapiens]
1486	3152	93	45	6.03	3	-1.0072	Down	7.98152e-05	0.000799135	CTBS	chitobiase, di-N-acetyl-	K12310	GO:0005764//lysosome	GO:0004568//chitinase activity	GO:0006032//chitin catabolic process;GO:0009313//oligosaccharide catabolic process	gi|4758092|ref|NP_004379.1|/0/di-N-acetylchitobiase precursor [Homo sapiens]
55601	6099	103.02	50	3.43	1.71	-1.00421	Down	3.50816e-05	0.000389888	DDX60	DEAD (Asp-Glu-Ala-Asp) box polypeptide 60	K02349;K12599;K01529	GO:0005737//cytoplasm	GO:0003690//double-stranded DNA binding;GO:0003725//double-stranded RNA binding;GO:0003727//single-stranded RNA binding;GO:0005515//protein binding;GO:0005524//ATP binding;GO:0008026//ATP-dependent helicase activity	GO:1900245//positive regulation of MDA-5 signaling pathway;GO:1900246//positive regulation of RIG-I signaling pathway	gi|222831595|ref|NP_060101.3|/0/probable ATP-dependent RNA helicase DDX60 [Homo sapiens]
57157	4820.64	307	145	12.62	6.3	-1.00229	Down	1.40538e-13	6.44386e-12	PHTF2	putative homeodomain transcription factor 2	-	GO:0005634//nucleus;GO:0005783//endoplasmic reticulum	GO:0003677//DNA binding	GO:0006355//regulation of transcription, DNA-templated	gi|188219575|ref|NP_001120832.1|/0/putative homeodomain transcription factor 2 isoform 4 [Homo sapiens]
80162	3270	177	86	11.06	5.53	-1	Down	5.69676e-08	1.17091e-06	ATHL1	ATH1, acid trehalase-like 1 (yeast)	K06566;K06236	-	GO:0016798//hydrolase activity, acting on glycosyl bonds	GO:0005975//carbohydrate metabolic process	gi|187829418|ref|NP_079368.3|/0/acid trehalase-like protein 1 [Homo sapiens]
