# Supplementary material for: The lncRNA TUG1 modulates proliferation in trophoblast cells via epigenetic suppression of RND3
Source: Cell Death Dis. 2017 Oct 12;8(10):e3104–. doi: 10.1038/cddis.2017.503 (PMC5682669; doi:10.1038/cddis.2017.503)
Supplement: Supplementary Table 3 [file cddis2017503x4.xlsx]

## Sheet: NC-2-VS-SI-TUG1.GeneDiffExp
geneID	geneLength	NC-2-Expression	SI-TUG1-Expression	NC-2-FPKM	SI-TUG1-FPKM	log2 Ratio(SI-TUG1/NC-2)	Up-Down-Regulation(SI-TUG1/NC-2)	P-value	FDR	Symbol	Description	KEGG Orthology	GO Component	GO Function	GO Process	Blast nr
100616329	74	0	5.29	0.01	28.93	11.4984	Up	0.0286776	0.107756	MIR4700	microRNA 4700	-	-	-	-	-
26790	66	0	3.22	0.01	22.31	11.1235	Up	0.118043	0.299622	SNORD58B	small nucleolar RNA, C/D box 58B	-	-	-	-	-
102465502	64	0	3	0.01	22.26	11.1202	Up	0.118043	0.301936	MIR6835	microRNA 6835	-	-	-	-	-
102465495	63	0	2.56	0.01	19.68	10.9425	Up	0.23949	0.475681	MIR6824	microRNA 6824	-	-	-	-	-
94163	69	0	3	0.01	18.89	10.8834	Up	0.118043	0.299665	SNORD38B	small nucleolar RNA, C/D box 38B	-	-	-	-	-
100529241	4279	0	293.59	0.01	14.38	10.4898	Up	9.33678e-91	6.42155e-88	HSPE1-MOB4	HSPE1-MOB4 readthrough	K04078	-	-	-	gi|513020945|ref|XP_004871754.1|/3.63875e-154/PREDICTED: 10 kDa heat shock protein, mitochondrial-like isoform X1 [Heterocephalus glaber]
9298	68	0	2	0.01	12.99	10.3432	Up	0.23949	0.482542	SNORD31	small nucleolar RNA, C/D box 31	-	-	-	-	-
780851	217	0	11	0.01	12.63	10.3026	Up	0.000411204	0.00333627	SNORD3A	small nucleolar RNA, C/D box 3A	-	-	-	-	gi|296489304|tpg|DAA31417.1|/2.70414e-15/TPA: polypyrimidine tract binding protein 2-like [Bos taurus]
26800	71	0	2	0.01	11.87	10.2131	Up	0.23949	0.479946	SNORD49A	small nucleolar RNA, C/D box 49A	-	-	-	-	-
100302237	54	0	1	0.01	11.54	10.1724	Up	0.485886	0.725502	MIR1281	microRNA 1281	-	-	-	-	-
9301	72	0	2	0.01	11.54	10.1724	Up	0.23949	0.482977	SNORD27	small nucleolar RNA, C/D box 27	-	-	-	-	-
606500	72	0	2	0.01	11.54	10.1724	Up	0.23949	0.479248	SNORD68	small nucleolar RNA, C/D box 68	-	-	-	-	-
116938	93	0	3	0.01	10.94	10.0954	Up	0.118043	0.29958	SNORD83B	small nucleolar RNA, C/D box 83B	-	-	-	-	-
100847035	57	0	1	0.01	9.89	9.94983	Up	0.485886	0.720389	MIR548AR	microRNA 548ar	-	-	-	-	-
100616487	79	0	2	0.01	9.66	9.91588	Up	0.23949	0.483523	MIR4517	microRNA 4517	-	-	-	-	-
100616358	80	0	2.03	0.01	9.61	9.90839	Up	0.23949	0.477112	MIR4800	microRNA 4800	-	-	-	-	gi|119602942|gb|EAW82536.1|/1.79138e-06/MAX dimerization protein 4, isoform CRA_f, partial [Homo sapiens]
100616231	58	0	1	0.01	9.44	9.88264	Up	0.485886	0.70143	MIR4519	microRNA 4519	-	-	-	-	-
100302143	106	0	3	0.01	8.9	9.79766	Up	0.118043	0.300646	MIR1248	microRNA 1248	-	-	-	-	-
100147744	63	0	1.13	0.01	8.72	9.76818	Up	0.485886	0.712181	RNU7-1	RNA, U7 small nuclear 1	-	-	-	-	-
100616167	60	0	1	0.01	8.66	9.75822	Up	0.485886	0.712824	MIR4722	microRNA 4722	-	-	-	-	-
26805	84	0	2	0.01	8.66	9.75822	Up	0.23949	0.477219	SNORD45A	small nucleolar RNA, C/D box 45A	-	-	-	-	-
619565	134	0	4	0.01	8.48	9.72792	Up	0.0581824	0.182274	SNORA52	small nucleolar RNA, H/ACA box 52	-	-	-	-	gi|529013113|ref|XP_005227354.1|/6.17416e-10/PREDICTED: 60S acidic ribosomal protein P2 isoform X1 [Bos taurus]
100302275	86	0	2	0.01	8.31	9.6987	Up	0.23949	0.479194	MIR548L	microRNA 548l	-	-	-	-	-
26806	61	0	1	0.01	8.31	9.6987	Up	0.485886	0.704673	SNORD44	small nucleolar RNA, C/D box 44	-	-	-	-	-
100302182	62	0	1	0.01	7.99	9.64205	Up	0.485886	0.727324	MIR1279	microRNA 1279	-	-	-	-	-
677777	270	0	9	0.01	7.99	9.64205	Up	0.00169259	0.0110868	SCARNA12	small Cajal body-specific RNA 12	-	-	-	-	-
102465477	62	0	1	0.01	7.99	9.64205	Up	0.485886	0.710434	MIR6796	microRNA 6796	-	-	-	-	-
100422910	90	0	2	0.01	7.7	9.58871	Up	0.23949	0.477751	MIR2861	microRNA 2861	-	-	-	-	gi|635070983|ref|XP_008004326.1|/1.7166e-09/PREDICTED: cyclin-dependent kinase 9 [Chlorocebus sabaeus]
26797	64	0	1	0.01	7.42	9.53528	Up	0.485886	0.718721	SNORD52	small nucleolar RNA, C/D box 52	-	-	-	-	-
100616346	64	0	1	0.01	7.42	9.53528	Up	0.485886	0.715701	MIR4649	microRNA 4649	-	-	-	-	-
102466729	65	0	1	0.01	7.17	9.48583	Up	0.485886	0.722726	MIR6759	microRNA 6759	-	-	-	-	-
100113380	96	0	2	0.01	6.93	9.43671	Up	0.23949	0.477591	SNORD125	small nucleolar RNA, C/D box 125	-	-	-	-	-
692204	97	0	2	0.01	6.81	9.41151	Up	0.23949	0.476847	SNORD88C	small nucleolar RNA, C/D box 88C	-	-	-	-	gi|344309632|ref|XP_003423480.1|/2.23251e-09/PREDICTED: zinc finger MYM-type protein 1-like [Loxodonta africana]
26813	68	0	1	0.01	6.49	9.34207	Up	0.485886	0.719197	SNORD36C	small nucleolar RNA, C/D box 36C	-	-	-	-	-
677820	132	0	3	0.01	6.49	9.34207	Up	0.118043	0.300903	SNORA38	small nucleolar RNA, H/ACA box 38	-	-	-	-	-
26776	136	0	3	0.01	6.23	9.28309	Up	0.118043	0.29992	SNORA71B	small nucleolar RNA, H/ACA box 71B	-	-	-	-	-
26798	70	0	1	0.01	6.11	9.25503	Up	0.485886	0.725078	SNORD51	small nucleolar RNA, C/D box 51	-	-	-	-	-
102465448	71	0	1	0.01	5.94	9.21432	Up	0.485886	0.719316	MIR6748	microRNA 6748	-	-	-	-	-
100126317	72	0	1	0.01	5.77	9.17243	Up	0.485886	0.728116	MIR374B	microRNA 374b	-	-	-	-	-
100500872	109	0	2	0.01	5.69	9.15228	Up	0.23949	0.47584	MIR3911	microRNA 3911	-	-	-	-	gi|119608086|gb|EAW87680.1|/2.28543e-14/syntaxin binding protein 1, isoform CRA_b [Homo sapiens]
26772	74	0	1	0.01	5.47	9.0954	Up	0.485886	0.717889	SNORD4B	small nucleolar RNA, C/D box 4B	-	-	-	-	-
25826	75	0	1	0.01	5.33	9.05799	Up	0.485886	0.717711	SNORD82	small nucleolar RNA, C/D box 82	-	-	-	-	-
693216	75	0	1	0.01	5.33	9.05799	Up	0.485886	0.715466	MIR631	microRNA 631	-	-	-	-	-
6044	154	0	3	0.01	5.28	9.04439	Up	0.118043	0.300091	SNORA62	small nucleolar RNA, H/ACA box 62	-	-	-	-	-
100616259	76	0	1	0.01	5.19	9.01959	Up	0.485886	0.727385	MIR378I	microRNA 378i	-	-	-	-	-
100616283	76	0	1	0.01	5.19	9.01959	Up	0.485886	0.71119	MIR4766	microRNA 4766	-	-	-	-	-
692233	76	0	1	0.01	5.19	9.01959	Up	0.485886	0.702167	SNORD117	small nucleolar RNA, C/D box 117	-	-	-	-	-
692109	77	0	1	0.01	5.07	8.98584	Up	0.485886	0.720628	SNORD69	small nucleolar RNA, C/D box 69	-	-	-	-	-
730755	880	0	20.6	0.01	5.07	8.98584	Up	7.06038e-07	1.18771e-05	KRTAP2-3	keratin associated protein 2-3	K03129;K00933	GO:0045095//keratin filament	-	-	gi|15082232|ref|NP_149440.1|/9.64697e-84/keratin-associated protein 2-4 [Homo sapiens]
100500810	79	0	1	0.01	4.83	8.91588	Up	0.485886	0.708812	MIR3620	microRNA 3620	-	-	-	-	gi|119590241|gb|EAW69835.1|/3.61704e-07/ADP-ribosylation factor 1, isoform CRA_c [Homo sapiens]
414060	2105	0	47.3	0.01	4.75	8.89178	Up	3.57388e-15	1.87965e-13	TBC1D3C	TBC1 domain family, member 3C	K08395;K06236;K11837	GO:0005886//plasma membrane	GO:0005097	-	gi|599044928|ref|NP_001116863.3|/0/TBC1 domain family member 3 [Homo sapiens]
692212	80	0	1	0.01	4.72	8.88264	Up	0.485886	0.7283	SNORD99	small nucleolar RNA, C/D box 99	-	-	-	-	-
692227	80	0	1	0.01	4.72	8.88264	Up	0.485886	0.71635	SNORD104	small nucleolar RNA, C/D box 104	-	-	-	-	-
102466877	80	0	1	0.01	4.72	8.88264	Up	0.485886	0.699792	MIR8072	microRNA 8072	-	-	-	-	-
102466911	81	0	1	0.01	4.62	8.85175	Up	0.485886	0.726291	MIR6785	microRNA 6785	-	-	-	-	gi|530413264|ref|XP_005257925.1|/2.26085e-09/PREDICTED: uncharacterized protein KIAA0195 isoform X6 [Homo sapiens]
407025	81	0	1	0.01	4.62	8.85175	Up	0.485886	0.72532	MIR29B2	microRNA 29b-2	-	-	-	-	-
102466864	81	0	1	0.01	4.62	8.85175	Up	0.485886	0.719137	MIR6516	microRNA 6516	-	-	-	-	-
100616194	81	0	1	0.01	4.62	8.85175	Up	0.485886	0.699172	MIR4477B	microRNA 4477b	-	-	-	-	-
100126351	82	0	1	0.01	4.52	8.82018	Up	0.485886	0.721945	MIR939	microRNA 939	-	-	-	-	-
619562	130	0	2	0.01	4.42	8.7879	Up	0.23949	0.478391	SNORA3A	small nucleolar RNA, H/ACA box 45A	-	-	-	-	-
100422846	83	0	1	0.01	4.42	8.7879	Up	0.485886	0.70013	MIR3164	microRNA 3164	-	-	-	-	-
692058	84	0	1	0.01	4.33	8.75822	Up	0.485886	0.721825	SNORD11	small nucleolar RNA, C/D box 11	-	-	-	-	-
677825	132	0	2	0.01	4.33	8.75822	Up	0.23949	0.475734	SNORA44	small nucleolar RNA, H/ACA box 44	-	-	-	-	gi|395730885|ref|XP_003775803.1|/3.87661e-09/PREDICTED: uncharacterized protein LOC100460455 [Pongo abelii]
692229	85	0	1	0.01	4.24	8.72792	Up	0.485886	0.700186	SNORD105	small nucleolar RNA, C/D box 105	-	-	-	-	-
100422970	86	0	1	0.01	4.16	8.70044	Up	0.485886	0.728238	MIR1273D	microRNA 1273d	-	-	-	-	-
100126338	86	0	1	0.01	4.16	8.70044	Up	0.485886	0.716764	MIR937	microRNA 937	-	-	-	-	-
91380	75	0	0.77	0.01	4.12	8.6865	Up	0.985786	0.988938	SNORD107	small nucleolar RNA, C/D box 107	-	-	-	-	-
692225	137	0	2	0.01	4.11	8.68299	Up	0.23949	0.477006	SNORD94	small nucleolar RNA, C/D box 94	-	-	-	-	gi|564347231|ref|XP_006236711.1|/3.26756e-08/PREDICTED: pentatricopeptide repeat-containing protein 3, mitochondrial isoform X2 [Rattus norvegicus]
406934	87	0	1	0.01	4.07	8.66888	Up	0.485886	0.718542	MIR142	microRNA 142	-	-	-	-	-
102465974	87	0	1	0.01	4.07	8.66888	Up	0.485886	0.711249	MIR6719	microRNA 6719	-	-	-	-	-
102465436	89	0	1	0.01	3.92	8.61471	Up	0.485886	0.706391	MIR6728	microRNA 6728	-	-	-	-	-
100033819	73	0	0.7	0.01	3.91	8.61102	Up	0.985786	0.991553	MIR675	microRNA 675	-	-	-	-	gi|119622883|gb|EAX02478.1|/1.3195e-06/hCG1640777, isoform CRA_b, partial [Homo sapiens]
693206	96	0	1.12	0.01	3.88	8.59991	Up	0.485886	0.711307	MIR621	microRNA 621	-	-	-	-	-
677824	134	0	1.82	0.01	3.86	8.59246	Up	0.485886	0.719792	SNORA17B	small nucleolar RNA, H/ACA box 43	-	-	-	-	-
100423037	90	0	1	0.01	3.85	8.58871	Up	0.485886	0.711132	MIR3176	microRNA 3176	-	-	-	-	-
100033433	94	0	1	0.01	3.58	8.48382	Up	0.485886	0.728911	SNORD116-22	small nucleolar RNA, C/D box 116-22	-	-	-	-	-
693189	94	0	1	0.01	3.58	8.48382	Up	0.485886	0.704102	MIR604	microRNA 604	-	-	-	-	-
693226	99	0	1	0.01	3.3	8.36632	Up	0.485886	0.719256	MIR641	microRNA 641	-	-	-	-	-
100500888	102	0	1	0.01	3.15	8.29921	Up	0.485886	0.719673	MIR3940	microRNA 3940	-	-	-	-	-
100302165	103	0	1.01	0.01	3.14	8.29462	Up	0.485886	0.71026	MIR1273A	microRNA 1273a	K00773;K12734;K09131;K07994;K00591	-	-	-	gi|390467131|ref|XP_003733713.1|/4.95246e-09/PREDICTED: uncharacterized protein LOC100894989 [Callithrix jacchus]
101340251	104	0	1	0.01	3.06	8.25739	Up	0.485886	0.722065	SNORD124	small nucleolar RNA, C/D box 124	-	-	-	-	-
767580	104	0	1	0.01	3.06	8.25739	Up	0.485886	0.718661	SNORD114-4	small nucleolar RNA, C/D box 114-4	-	-	-	-	-
100534611	1022	0	14.01	0.01	2.95	8.20457	Up	4.92396e-05	0.000523485	TM4SF19-TCTEX1D2	TM4SF19-TCTEX1D2 readthrough (NMD candidate)	-	GO:0016021//integral component of membrane	-	-	gi|325974475|ref|NP_001191826.1|/1.11874e-128/transmembrane 4 L6 family member 19 isoform 2 [Homo sapiens]
102465252	66	0	0.42	0.01	2.94	8.19967	Up	0.985786	0.989327	MIR6506	microRNA 6506	-	-	-	-	-
728806	587	0	7.6	0.01	2.86	8.15987	Up	0.00696704	0.0353934	NSFP1	N-ethylmaleimide-sensitive factor pseudogene 1	K06027	GO:0005765//lysosomal membrane;GO:0005829//cytosol;GO:0005886//plasma membrane	GO:0005524//ATP binding;GO:0019905//syntaxin binding;GO:0030165//PDZ domain binding;GO:0032403//protein complex binding;GO:0042623//ATPase activity, coupled;GO:0046872//metal ion binding	GO:0001921//positive regulation of receptor recycling;GO:0006200;GO:0006813//potassium ion transport;GO:0006887//exocytosis;GO:0007268//synaptic transmission;GO:0015031//protein transport;GO:0045026//plasma membrane fusion	gi|467977|gb|AAA17411.1|/3.09707e-100/N-ethylmaleimide-sensitive factor, partial [Homo sapiens]
407043	110	0	1	0.01	2.81	8.13443	Up	0.485886	0.714524	MIR7-1	microRNA 7-1	-	-	-	-	-
619563	139	0	1.39	0.01	2.81	8.13443	Up	0.485886	0.702564	SNORA7A	small nucleolar RNA, H/ACA box 7A	K02912	-	-	-	gi|556719835|ref|XP_005955798.1|/1.04886e-06/PREDICTED: 60S ribosomal protein L32 isoform X1 [Pantholops hodgsonii]
100500865	110	0	1	0.01	2.81	8.13443	Up	0.485886	0.700864	MIR3936	microRNA 3936	-	-	-	-	-
100302133	90	0	0.7	0.01	2.7	8.07682	Up	0.985786	0.990049	MIR1287	microRNA 1287	-	-	-	-	gi|594679439|ref|XP_007187454.1|/7.99074e-07/PREDICTED: pyridine nucleotide-disulfide oxidoreductase domain-containing protein 2 isoform X1 [Balaenoptera acutorostrata scammoni]
100271849	1472	0	18.6	0.01	2.69	8.07146	Up	2.90618e-06	4.30201e-05	MEF2B	myocyte enhancer factor 2B	K09261	GO:0005634//nucleus;GO:0005667//transcription factor complex	GO:0003677//DNA binding;GO:0003700//transcription factor activity, sequence-specific DNA binding;GO:0042826//histone deacetylase binding;GO:0046983//protein dimerization activity	GO:0006355//regulation of transcription, DNA-templated;GO:0007517//muscle organ development	gi|635037237|ref|XP_007994064.1|/0/PREDICTED: myocyte-specific enhancer factor 2B isoform X2 [Chlorocebus sabaeus]
692205	114	0	1	0.01	2.66	8.05528	Up	0.485886	0.709043	SNORD89	small nucleolar RNA, C/D box 89	-	-	-	-	-
81872	776	0	9.4	0.01	2.64	8.04439	Up	0.00169259	0.0110949	KRTAP2-1	keratin associated protein 2-1	K00624	GO:0045095//keratin filament	-	-	gi|183396797|ref|NP_001116859.1|/4.49283e-84/keratin-associated protein 2-1 [Homo sapiens]
101340252	79	0	0.51	0.01	2.48	7.9542	Up	0.985786	0.993509	SNORD121B	small nucleolar RNA, C/D box 121B	-	-	-	-	-
100534592	838	0	9.27	0.01	2.4	7.90689	Up	0.00169259	0.011099	URGCP-MRPS24	URGCP-MRPS24 readthrough	-	GO:0005762//mitochondrial large ribosomal subunit;GO:0005763//mitochondrial small ribosomal subunit	GO:0003735//structural constituent of ribosome;GO:0044822//poly(A) RNA binding	GO:0006412//translation	gi|119614578|gb|EAW94172.1|/4.54695e-88/mitochondrial ribosomal protein S24, isoform CRA_a, partial [Homo sapiens]
677778	127	0	1	0.01	2.28	7.83289	Up	0.485886	0.728666	SCARNA15	small Cajal body-specific RNA 15	-	-	-	-	-
641451	128	0	1	0.01	2.26	7.82018	Up	0.485886	0.72623	SNORA19	small nucleolar RNA, H/ACA box 19	-	-	-	-	-
677776	131	0	1	0.01	2.19	7.77479	Up	0.485886	0.699848	SCARNA8	small Cajal body-specific RNA 8	-	-	-	-	-
100616127	86	0	0.52	0.01	2.17	7.76155	Up	0.985786	0.988994	MIR4448	microRNA 4448	-	-	-	-	-
100124536	132	0	1	0.01	2.16	7.75489	Up	0.485886	0.717297	SNORA38B	small nucleolar RNA, H/ACA box 38B	-	-	-	-	-
654322	133	0	1	0.01	2.14	7.74147	Up	0.485886	0.715878	SNORA13	small nucleolar RNA, H/ACA box 13	-	-	-	-	-
677823	134	0	1	0.01	2.12	7.72792	Up	0.485886	0.711715	SNORA80E	small nucleolar RNA, H/ACA box 80E	-	-	-	-	-
100379250	135	0	1	0.01	2.1	7.71425	Up	0.485886	0.708465	SNORA70E	small nucleolar RNA, H/ACA box 70E	-	-	-	-	-
677793	135	0	1	0.01	2.1	7.71425	Up	0.485886	0.69906	SNORA2A	small nucleolar RNA, H/ACA box 2A	-	-	-	-	-
677834	137	0	1	0.01	2.06	7.6865	Up	0.485886	0.714113	SNORA55	small nucleolar RNA, H/ACA box 55	-	-	-	-	-
26777	138	0	1	0.01	2.04	7.67243	Up	0.485886	0.730013	SNORA71A	small nucleolar RNA, H/ACA box 71A	-	-	-	-	-
677839	138	0	1	0.01	2.04	7.67243	Up	0.485886	0.721286	SNORA71C	small nucleolar RNA, H/ACA box 71C	-	-	-	-	-
100529855	3418	0	32.74	0.01	2.01	7.65105	Up	1.45163e-10	4.66032e-09	ZNF625-ZNF20	ZNF625-ZNF20 readthrough (NMD candidate)	K09228	GO:0005634//nucleus	GO:0003677//DNA binding;GO:0003700//transcription factor activity, sequence-specific DNA binding;GO:0046872//metal ion binding	GO:0006355//regulation of transcription, DNA-templated	gi|395750522|ref|XP_002828762.2|/0/PREDICTED: zinc finger protein 20 [Pongo abelii]
6079	148	0	1	0.01	1.86	7.53916	Up	0.485886	0.726655	SNORD15A	small nucleolar RNA, C/D box 15A	-	-	-	-	-
51751	624.75	0	5	0.01	1.76	7.45943	Up	0.0286776	0.107892	HIGD1B	HIG1 hypoxia inducible domain family, member 1B	-	GO:0016021//integral component of membrane	-	-	gi|7706543|ref|NP_057522.1|/8.72861e-51/HIG1 domain family member 1B [Homo sapiens]
51738	394.5	0	3	0.01	1.74	7.44294	Up	0.118043	0.300989	GHRL	ghrelin/obestatin prepropeptide	K05254	GO:0005615//extracellular space;GO:0005788//endoplasmic reticulum lumen;GO:0030424//axon;GO:0034774//secretory granule lumen	GO:0016608//growth hormone-releasing hormone activity;GO:0030296//protein tyrosine kinase activator activity;GO:0031768//ghrelin receptor binding	GO:0000187//activation of MAPK activity;GO:0001696//gastric acid secretion;GO:0001937//negative regulation of endothelial cell proliferation;GO:0006006//glucose metabolic process;GO:0007186//G-protein coupled receptor signaling pathway;GO:0007204//positive regulation of cytosolic calcium ion concentration;GO:0008154//actin polymerization or depolymerization;GO:0008343//adult feeding behavior;GO:0…	gi|201860285|ref|NP_001128418.1|/5.49626e-32/appetite-regulating hormone isoform 5 preproprotein [Homo sapiens]
3429	638	0	5	0.01	1.73	7.43463	Up	0.0286776	0.107621	IFI27	interferon, alpha-inducible protein 27	-	GO:0005741//mitochondrial outer membrane;GO:0016021//integral component of membrane	-	GO:0006919//activation of cysteine-type endopeptidase activity involved in apoptotic process;GO:0060337//type I interferon signaling pathway;GO:0097190//apoptotic signaling pathway	gi|55925614|ref|NP_005523.3|/4.83424e-39/interferon alpha-inducible protein 27, mitochondrial isoform 2 [Homo sapiens]
3586	1629	0	12.23	0.01	1.6	7.32193	Up	0.00020268	0.00179422	IL10	interleukin 10	K05443	GO:0005615//extracellular space	GO:0005125//cytokine activity;GO:0005141//interleukin-10 receptor binding;GO:0008083//growth factor activity	GO:0002740//negative regulation of cytokine secretion involved in immune response;GO:0002875//negative regulation of chronic inflammatory response to antigenic stimulus;GO:0002904//positive regulation of B cell apoptotic process;GO:0007253//cytoplasmic sequestering of NF-kappaB;GO:0007267//cell-cell signaling;GO:0014823//response to activity;GO:0014854//response to inactivity;GO:0030183//B cell d…	gi|10835141|ref|NP_000563.1|/1.31178e-97/interleukin-10 precursor [Homo sapiens]
653645	1129	0	8.19	0.01	1.56	7.2854	Up	0.003434	0.0197767	TBC1D3P1-DHX40P1	TBC1D3P1-DHX40P1 readthrough transcribed pseudogene	K12815;K13117	-	GO:0003676//nucleic acid binding;GO:0005524//ATP binding;GO:0008026//ATP-dependent helicase activity	GO:0006200	gi|390463246|ref|XP_003732998.1|/9.12112e-171/PREDICTED: probable ATP-dependent RNA helicase DHX40 [Callithrix jacchus]
101060351	2065	0	14.82	0.01	1.52	7.24793	Up	4.92396e-05	0.000523174	TBC1D3K	TBC1 domain family, member 3K	K08395;K06236;K11837	GO:0005886//plasma membrane	GO:0005097	-	gi|612339349|ref|NP_001278393.1|/0/TBC1 domain family member-like [Homo sapiens]
100131205	566	0	3.86	0.01	1.51	7.2384	Up	0.118043	0.301032	RPL21P28	ribosomal protein L21 pseudogene 28	K02889	GO:0022625//cytosolic large ribosomal subunit	GO:0003735//structural constituent of ribosome;GO:0044822//poly(A) RNA binding	GO:0000184//nuclear-transcribed mRNA catabolic process, nonsense-mediated decay;GO:0006413//translational initiation;GO:0006414//translational elongation;GO:0006415//translational termination;GO:0006614//SRP-dependent cotranslational protein targeting to membrane;GO:0019083//viral transcription	gi|332840025|ref|XP_003313899.1|/1.86518e-89/PREDICTED: 60S ribosomal protein L21-like [Pan troglodytes]
101926941	591	0	4	0.01	1.5	7.22882	Up	0.0581824	0.182786	LOC101926941	uncharacterized LOC101926941	-	-	-	-	gi|441597542|ref|XP_004087388.1|/2.02759e-54/PREDICTED: uncharacterized protein LOC101176252 [Nomascus leucogenys]
102724084	565	0	3.69	0.01	1.45	7.17991	Up	0.118043	0.301721	LOC102724084	uncharacterized LOC102724084	-	-	-	-	gi|119615975|gb|EAW95569.1|/1.11541e-16/hCG2040800, partial [Homo sapiens]
445328	2474	0	16.95	0.01	1.44	7.16993	Up	1.19624e-05	0.000151281	ARHGEF35	Rho guanine nucleotide exchange factor (GEF) 35	K04573	-	GO:0005089//Rho guanyl-nucleotide exchange factor activity;GO:0005515//protein binding;GO:0005525//GTP binding	GO:0002408//myeloid dendritic cell chemotaxis;GO:0030036//actin cytoskeleton organization;GO:0032321;GO:0071803//positive regulation of podosome assembly	gi|47077655|dbj|BAD18708.1|/0/FLJ00261 protein [Homo sapiens]
401428	930	0	5.9	0.01	1.37	7.09803	Up	0.0286776	0.107734	OR2A20P	olfactory receptor, family 2, subfamily A, member 20 pseudogene	K04257	GO:0005886//plasma membrane;GO:0016021//integral component of membrane	GO:0004930//G-protein coupled receptor activity;GO:0004984//olfactory receptor activity	GO:0007186//G-protein coupled receptor signaling pathway;GO:0050911//detection of chemical stimulus involved in sensory perception of smell	gi|332243512|ref|XP_003270921.1|/4.49218e-167/PREDICTED: olfactory receptor 2A1/2A42-like isoform 1 [Nomascus leucogenys]
85495	341	0	2	0.01	1.36	7.08746	Up	0.23949	0.476316	RPPH1	ribonuclease P RNA component H1	-	-	-	-	gi|426376198|ref|XP_004054894.1|/1.3952e-43/PREDICTED: uncharacterized protein LOC101140100 [Gorilla gorilla gorilla]
101928142	712	0	4.34	0.01	1.34	7.06609	Up	0.0581824	0.183269	AADACL2-AS1	AADACL2 antisense RNA 1	-	-	-	-	gi|332844343|ref|XP_003314832.1|/1.61102e-25/PREDICTED: uncharacterized protein LOC100614206 [Pan troglodytes]
619383	353	0	2	0.01	1.31	7.03342	Up	0.23949	0.481619	SCARNA9	small Cajal body-specific RNA 9	-	-	-	-	gi|312076470|ref|XP_003140875.1|/2.3031e-06/hypothetical protein LOAG_05290 [Loa loa]
26821	200	0	1	0.01	1.27	6.98868	Up	0.485886	0.70576	SNORA74A	small nucleolar RNA, H/ACA box 74A	-	-	-	-	-
255512	1024	0	6	0.01	1.26	6.97728	Up	0.014135	0.0621342	TOLLIP-AS1	TOLLIP antisense RNA 1 (head to head)	K13171	-	-	-	-
26548	1039	0	6	0.01	1.24	6.9542	Up	0.014135	0.062119	ITGB1BP2	integrin beta 1 binding protein (melusin) 2	K12795	GO:0030018//Z disc	GO:0005178//integrin binding;GO:0005509//calcium ion binding;GO:0008270//zinc ion binding;GO:0017124//SH3 domain binding	GO:0007165//signal transduction;GO:0007517//muscle organ development	gi|80477904|gb|AAI08902.1|/8.6577e-141/ITGB1BP2 protein [Homo sapiens]
727751	2856	0	16.56	0.01	1.22	6.93074	Up	1.19624e-05	0.000151388	LOC727751	golgin A2 pseudogene	K01528	-	-	-	gi|13194590|gb|AAK15476.1|/3.25258e-72/colon cancer-associated antigen AgSK1-2HT-ECS [Homo sapiens]
103695363	905	0	5	0.01	1.2	6.90689	Up	0.0286776	0.107689	FOXG1-AS1	FOXG1 antisense RNA 1 (head to head)	K14993;K09385;K11447;K09430;K04006	GO:0000139//Golgi membrane;GO:0000932//cytoplasmic mRNA processing body;GO:0005634//nucleus;GO:0005829//cytosol;GO:0005901//caveola;GO:0010494//cytoplasmic stress granule;GO:0030666//endocytic vesicle membrane	GO:0003723//RNA binding;GO:0003785//actin monomer binding;GO:0003958//NADPH-hemoprotein reductase activity;GO:0004517//nitric-oxide synthase activity;GO:0010181//FMN binding;GO:0020037//heme binding;GO:0034617//tetrahydrobiopterin binding;GO:0034618//arginine binding;GO:0046870//cadmium ion binding;GO:0050660//flavin adenine dinucleotide binding;GO:0050661//NADP binding	GO:0001974//blood vessel remodeling;GO:0003100//regulation of systemic arterial blood pressure by endothelin;GO:0006417//regulation of translation;GO:0006527//arginine catabolic process;GO:0006809//nitric oxide biosynthetic process;GO:0007005//mitochondrion organization;GO:0007263//nitric oxide mediated signal transduction;GO:0007281//germ cell development;GO:0007283//spermatogenesis;GO:0007292//…	gi|297694857|ref|XP_002824685.1|/2.91068e-14/PREDICTED: forkhead box protein G1 [Pongo abelii]
440567	538	0	2.76	0.01	1.14	6.83289	Up	0.23949	0.476475	UQCRHL	ubiquinol-cytochrome c reductase hinge protein-like	K00416	GO:0005750//mitochondrial respiratory chain complex III	GO:0008121//ubiquinol-cytochrome-c reductase activity;GO:0032403//protein complex binding	GO:0006122//mitochondrial electron transport, ubiquinol to cytochrome c;GO:0009060//aerobic respiration;GO:0044281//small molecule metabolic process;GO:0051291//protein heterooligomerization;GO:1902600//hydrogen ion transmembrane transport	gi|109102268|ref|XP_001085565.1|/1.85126e-51/PREDICTED: cytochrome b-c1 complex subunit 6, mitochondrial [Macaca mulatta]
100533183	2413	0	12.51	0.01	1.09	6.76818	Up	0.00020268	0.00179511	ZNF664-FAM101A	filamin-interacting protein FAM101A	-	-	-	-	gi|212276507|sp|Q6ZTI6.3|F101A_HUMAN/4.33352e-82/RecName: Full=Protein FAM101A [Homo sapiens]
114036	904.25	0	4.45	0.01	1.07	6.74147	Up	0.0581824	0.182915	LINC00310	long intergenic non-protein coding RNA 310	-	-	-	-	gi|21434703|gb|AAM53514.1|AF426258_1/6.14252e-30/C21orf82 protein [Homo sapiens]
5380	639	0	3.06	0.01	1.06	6.72792	Up	0.118043	0.299835	PMS2P2	postmeiotic segregation increased 2 pseudogene 2	K10858	GO:0032389//MutLalpha complex	GO:0003697//single-stranded DNA binding;GO:0005524//ATP binding;GO:0016301//kinase activity;GO:0016887//ATPase activity;GO:0030983//mismatched DNA binding;GO:0032407//MutSalpha complex binding	GO:0006200;GO:0006298//mismatch repair;GO:0007131//reciprocal meiotic recombination;GO:0016446//somatic hypermutation of immunoglobulin genes	gi|51094586|gb|EAL23838.1|/1.2323e-64/postmeiotic segregation increased 2-like 1 [Homo sapiens]
256933	634	0	3	0.01	1.04	6.70044	Up	0.118043	0.30129	NPB	neuropeptide B	K05267	GO:0005576//extracellular region	GO:0001664//G-protein coupled receptor binding	GO:0007218//neuropeptide signaling pathway	gi|22507403|ref|NP_683694.1|/6.12475e-66/neuropeptide B preproprotein [Homo sapiens]
644100	642	0	3	0.01	1.03	6.6865	Up	0.118043	0.300261	ARL14EPL	ADP-ribosylation factor-like 14 effector protein-like	-	-	-	-	gi|307133705|ref|NP_001182510.1|/5.26255e-89/ARL14 effector protein-like [Homo sapiens]
101926895	654	0	3	0.01	1.01	6.65821	Up	0.118043	0.299452	CRTC3-AS1	CRTC3 antisense RNA 1	K15309	-	GO:0008140//cAMP response element binding protein binding	GO:0016032//viral process;GO:0032793//positive regulation of CREB transcription factor activity;GO:0051289//protein homotetramerization	gi|397472497|ref|XP_003807779.1|/1.43315e-20/PREDICTED: uncharacterized protein LOC100984718 [Pan paniscus]
100133172	775	0	3.52	0.01	0.99	6.62936	Up	0.118043	0.300475	FAM66A	family with sequence similarity 66, member A	K13911	-	-	-	gi|194377670|dbj|BAG57783.1|/1.44529e-82/unnamed protein product [Homo sapiens]
100131378	903	0	4	0.01	0.96	6.58496	Up	0.0581824	0.18285	C11orf91	chromosome 11 open reading frame 91	K04008;K06273;K09216	-	-	-	gi|262359907|ref|NP_001160164.1|/6.30634e-110/uncharacterized protein C11orf91 [Homo sapiens]
8350	469	0	2	0.01	0.96	6.58496	Up	0.23949	0.478178	HIST1H3A	histone cluster 1, H3a	K11253	GO:0000786//nucleosome;GO:0005634//nucleus	GO:0003677//DNA binding;GO:0046982//protein heterodimerization activity	GO:0006334//nucleosome assembly;GO:0060968//regulation of gene silencing	gi|586985709|ref|XP_003985757.2|/2.25883e-70/PREDICTED: uncharacterized protein LOC101089008 [Felis catus]
101927795	911	0	4	0.01	0.95	6.56986	Up	0.0581824	0.183237	LOC101927795	uncharacterized LOC101927795	K00157	-	GO:0005506//iron ion binding;GO:0008762//UDP-N-acetylmuramate dehydrogenase activity;GO:0009055//electron carrier activity;GO:0050660//flavin adenine dinucleotide binding;GO:0051287//NAD binding;GO:0051537//2 iron, 2 sulfur cluster binding	-	gi|432113603|gb|ELK35886.1|/1.97146e-18/Aldehyde oxidase [Myotis davidii]
100507065	910.07	0	4	0.01	0.95	6.56986	Up	0.0581824	0.182882	LOC100507065	uncharacterized LOC100507065	-	-	-	-	gi|332221347|ref|XP_003259822.1|/7.2514e-36/PREDICTED: uncharacterized protein LOC100584343 [Nomascus leucogenys]
387082	702	0	3	0.01	0.94	6.55459	Up	0.118043	0.300347	SUMO4	small ubiquitin-like modifier 4	K12160	GO:0005634//nucleus	GO:0019789//SUMO transferase activity	GO:0016925//protein sumoylation;GO:0045944//positive regulation of transcription from RNA polymerase II promoter	gi|426354857|ref|XP_004044859.1|/1.86166e-59/PREDICTED: small ubiquitin-related modifier 4 [Gorilla gorilla gorilla]
84210	3511	0	15.54	0.01	0.93	6.53916	Up	2.42698e-05	0.00028163	ANKRD20A1	ankyrin repeat domain 20 family, member A1	K15502	GO:0005886//plasma membrane	-	-	gi|156104901|ref|NP_115626.2|/0/ankyrin repeat domain-containing protein 20A1 [Homo sapiens]
79999	1735	0	7.49	0.01	0.92	6.52356	Up	0.00696704	0.0354034	LOC79999	uncharacterized LOC79999	K12734;K14209;K09131;K00591	-	-	-	gi|632794810|ref|NP_001278834.1|/2.38482e-60/uncharacterized protein ENSP00000382042 [Homo sapiens]
23574	493	0	2	0.01	0.91	6.50779	Up	0.23949	0.484946	PRG1	p53-responsive gene 1	-	-	-	-	-
90952	1869	0	8	0.01	0.91	6.50779	Up	0.003434	0.0197959	ESAM	endothelial cell adhesion molecule	K06787	GO:0005886//plasma membrane;GO:0005912//adherens junction;GO:0005923//bicellular tight junction;GO:0016021//integral component of membrane	-	GO:0007156//homophilic cell adhesion via plasma membrane adhesion molecules;GO:0007596//blood coagulation;GO:0050900//leukocyte migration	gi|148664205|ref|NP_620411.2|/0/endothelial cell-selective adhesion molecule precursor [Homo sapiens]
101059948	492	0	2	0.01	0.91	6.50779	Up	0.23949	0.480108	LOC101059948	uncharacterized LOC101059948	-	-	-	-	gi|119572818|gb|EAW52433.1|/1.25797e-37/hCG1796489 [Homo sapiens]
100008587	156	0	0.53	0.01	0.91	6.50779	Up	0.985786	0.99016	RNA5-8S5	RNA, 5.8S ribosomal 5	-	-	-	-	-
414778	746	0	3	0.01	0.88	6.45943	Up	0.118043	0.299792	HCG17	HLA complex group 17 (non-protein coding)	-	-	-	-	gi|119623682|gb|EAX03277.1|/2.15109e-32/hCG2040863, partial [Homo sapiens]
100130197	512	0	2	0.01	0.87	6.44294	Up	0.23949	0.482488	EFCAB14-AS1	EFCAB14 antisense RNA 1	-	-	-	-	-
104326191	534	0	2	0.01	0.83	6.37504	Up	0.23949	0.479839	LINC01336	long intergenic non-protein coding RNA 1336	-	-	-	-	gi|397478410|ref|XP_003810540.1|/3.18047e-44/PREDICTED: uncharacterized protein LOC100976179 [Pan paniscus]
101928436	541	0	2	0.01	0.82	6.35755	Up	0.23949	0.478926	LOC101928436	uncharacterized LOC101928436	-	-	-	-	gi|558757363|ref|NP_001273926.1|/7.70357e-54/uncharacterized protein LOC101928436 [Homo sapiens]
101928551	1725	0	6.58	0.01	0.81	6.33985	Up	0.014135	0.0620732	LOC101928551	uncharacterized LOC101928551	K11447;K01539	-	-	-	gi|119625134|gb|EAX04729.1|/6.72099e-23/hCG2025959 [Homo sapiens]
101929504	555	0	2	0.01	0.8	6.32193	Up	0.23949	0.483796	LOC101929504	uncharacterized LOC101929504	-	-	-	-	gi|119567842|gb|EAW47457.1|/1.12745e-26/hCG2041665, partial [Homo sapiens]
83755	1077	0	4	0.01	0.8	6.32193	Up	0.0581824	0.182401	KRTAP4-12	keratin associated protein 4-12	K03626	GO:0045095//keratin filament	GO:0005515//protein binding	-	gi|13994129|ref|NP_114060.1|/1.08662e-141/keratin-associated protein 4-12 [Homo sapiens]
100529262	1394	0	5.17	0.01	0.79	6.30378	Up	0.0286776	0.107802	MIA-RAB4B	MIA-RAB4B readthrough (NMD candidate)	K07880	GO:0005739//mitochondrion;GO:0005886//plasma membrane;GO:0032593//insulin-responsive compartment;GO:0048471//perinuclear region of cytoplasm;GO:0055037//recycling endosome	GO:0005525//GTP binding	GO:0007264//small GTPase mediated signal transduction;GO:0015031//protein transport;GO:0046323//glucose import	gi|444732045|gb|ELW72369.1|/5.74053e-175/Ras-related protein Rab-4B [Tupaia chinensis]
100533483	4838	0	17.97	0.01	0.78	6.2854	Up	5.89618e-06	8.10419e-05	DYX1C1-CCPG1	DYX1C1-CCPG1 readthrough (NMD candidate)	K05286	GO:0016021//integral component of membrane	-	GO:0008284//positive regulation of cell proliferation;GO:0045787//positive regulation of cell cycle;GO:0045944//positive regulation of transcription from RNA polymerase II promoter;GO:2001106//regulation of Rho guanyl-nucleotide exchange factor activity	gi|325053640|ref|NP_001191379.1|/0/cell cycle progression protein 1 isoform 2 [Homo sapiens]
100507381	577	0	2	0.01	0.77	6.26679	Up	0.23949	0.483304	KCNQ5-IT1	KCNQ5 intronic transcript 1	-	-	-	-	gi|397476396|ref|XP_003809589.1|/4.77135e-58/PREDICTED: uncharacterized protein LOC100984504 [Pan paniscus]
100128553	2626	0	9.6	0.01	0.77	6.26679	Up	0.00169259	0.0110909	CTAGE4	CTAGE family, member 4	K06267;K12478;K11849	GO:0016021//integral component of membrane	-	-	gi|193290160|ref|NP_940897.2|/0/cTAGE family member 4 [Homo sapiens]
2498	954	0	3.35	0.01	0.76	6.24793	Up	0.118043	0.300818	FTH1P3	ferritin, heavy polypeptide 1 pseudogene 3	K00522	GO:0005634//nucleus;GO:0005739//mitochondrion;GO:0005829//cytosol;GO:0008043//intracellular ferritin complex;GO:0070062//extracellular exosome	GO:0004322//ferroxidase activity;GO:0005515//protein binding;GO:0008199//ferric iron binding	GO:0006826//iron ion transport;GO:0006880//intracellular sequestering of iron ion;GO:0006892//post-Golgi vesicle-mediated transport;GO:0006955//immune response;GO:0048147//negative regulation of fibroblast proliferation;GO:0055085//transmembrane transport;GO:0055114//oxidation-reduction process;GO:0060547//negative regulation of necrotic cell death;GO:0061024//membrane organization	gi|47125326|gb|AAH70494.1|/1.25399e-110/FTH1 protein, partial [Homo sapiens]
2207	591	0	2	0.01	0.75	6.22882	Up	0.23949	0.483359	FCER1G	Fc fragment of IgE, high affinity I, receptor for; gamma polypeptide	K07983	GO:0005887//integral component of plasma membrane;GO:0009897//external side of plasma membrane;GO:0032998//Fc-epsilon receptor I complex	GO:0019767//IgE receptor activity;GO:0019863//IgE binding;GO:0019864//IgG binding	GO:0001798//positive regulation of type IIa hypersensitivity;GO:0001805//positive regulation of type III hypersensitivity;GO:0001812//positive regulation of type I hypersensitivity;GO:0002283//neutrophil activation involved in immune response;GO:0002431//Fc receptor mediated stimulatory signaling pathway;GO:0002554//serotonin secretion by platelet;GO:0006911//phagocytosis, engulfment;GO:0007229//…	gi|119573008|gb|EAW52623.1|/8.9241e-71/Fc fragment of IgE, high affinity I, receptor for; gamma polypeptide, isoform CRA_a [Homo sapiens]
9455	1976	0	7	0.01	0.75	6.22882	Up	0.00696704	0.0353331	HOMER2	homer scaffolding protein 2	K15010	GO:0005737//cytoplasm;GO:0014069//postsynaptic density;GO:0030054//cell junction;GO:0030425//dendrite;GO:0043025//neuronal cell body;GO:0045177//apical part of cell;GO:0045211//postsynaptic membrane	GO:0003779//actin binding;GO:0019904//protein domain specific binding;GO:0030160//GKAP/Homer scaffold activity;GO:0035256//G-protein coupled glutamate receptor binding;GO:0042803//protein homodimerization activity;GO:0046982//protein heterodimerization activity	GO:0007216//G-protein coupled glutamate receptor signaling pathway;GO:0008277//regulation of G-protein coupled receptor protein signaling pathway;GO:0035584//calcium-mediated signaling using intracellular calcium source;GO:0048148//behavioral response to cocaine;GO:0048875//chemical homeostasis within a tissue	gi|532068815|ref|XP_005320246.1|/0/PREDICTED: homer protein homolog 2 isoform X2 [Ictidomys tridecemlineatus]
101929231	873	0	3	0.01	0.74	6.20945	Up	0.118043	0.301118	LOC101929231	uncharacterized LOC101929231	-	-	-	-	gi|114581177|ref|XP_001135382.1|/1.1329e-60/PREDICTED: uncharacterized protein LOC735607 [Pan troglodytes]
102723775	608.14	0	2	0.01	0.73	6.18982	Up	0.23949	0.479302	LINC01315	long intergenic non-protein coding RNA 1315	-	-	-	-	gi|426394699|ref|XP_004063625.1|/4.53755e-89/PREDICTED: uncharacterized protein LOC101145452 [Gorilla gorilla gorilla]
51198	616	0	2	0.01	0.72	6.16993	Up	0.23949	0.478498	CDKN2A-AS1	CDKN2A antisense RNA 1 (head to head)	-	-	-	-	gi|119579008|gb|EAW58604.1|/1.60029e-52/hCG28308 [Homo sapiens]
3569	1201	0	4	0.01	0.71	6.14975	Up	0.0581824	0.182593	IL6	interleukin 6	K05405	GO:0005615//extracellular space;GO:0005896//interleukin-6 receptor complex;GO:0009897//external side of plasma membrane	GO:0005125//cytokine activity;GO:0005138//interleukin-6 receptor binding;GO:0008083//growth factor activity	GO:0001781//neutrophil apoptotic process;GO:0002384//hepatic immune response;GO:0002446//neutrophil mediated immunity;GO:0002548//monocyte chemotaxis;GO:0002675//positive regulation of acute inflammatory response;GO:0002690//positive regulation of leukocyte chemotaxis;GO:0006469//negative regulation of protein kinase activity;GO:0006953//acute-phase response;GO:0006959//humoral immune response;GO…	gi|10834984|ref|NP_000591.1|/1.72301e-114/interleukin-6 precursor [Homo sapiens]
346	622	0	2	0.01	0.71	6.14975	Up	0.23949	0.477272	APOC4	apolipoprotein C-IV	-	GO:0034361//very-low-density lipoprotein particle;GO:0034364//high-density lipoprotein particle	GO:0005319//lipid transporter activity	GO:0006629//lipid metabolic process;GO:0010890//positive regulation of sequestering of triglyceride;GO:0070328//triglyceride homeostasis	gi|4502161|ref|NP_001637.1|/3.52179e-71/apolipoprotein C-IV precursor [Homo sapiens]
101927211	690	0	2.21	0.01	0.7	6.12928	Up	0.23949	0.475787	LOC101927211	uncharacterized LOC101927211	K11447;K00939	-	-	-	gi|119575815|gb|EAW55411.1|/1.1047e-21/hCG1979495 [Homo sapiens]
146822	567	0	1.7	0.01	0.67	6.06609	Up	0.485886	0.718602	CDRT15	CMT1A duplicated region transcript 15	-	GO:0016021//integral component of membrane	-	-	gi|56090618|ref|NP_001007531.1|/4.56665e-106/CMT1A duplicated region transcript 15 protein [Homo sapiens]
101927571	347	0	1	0.01	0.67	6.06609	Up	0.485886	0.712883	LOC101927571	uncharacterized LOC101927571	-	-	-	-	gi|119621547|gb|EAX01142.1|/7.36069e-45/hCG2040943, partial [Homo sapiens]
100996567	985	0	3	0.01	0.66	6.04439	Up	0.118043	0.300561	ANTXRLP1	anthrax toxin receptor-like pseudogene 1	-	GO:0016021//integral component of membrane	GO:0004872//receptor activity;GO:0046872//metal ion binding	-	gi|635053339|ref|XP_007960848.1|/4.59654e-25/PREDICTED: anthrax toxin receptor-like isoform X1 [Chlorocebus sabaeus]
10660	1287	0	4	0.01	0.66	6.04439	Up	0.0581824	0.182465	LBX1	ladybird homeobox 1	K09353	GO:0005634//nucleus;GO:0005667//transcription factor complex	GO:0000976//transcription regulatory region sequence-specific DNA binding;GO:0003700//transcription factor activity, sequence-specific DNA binding	GO:0001947//heart looping;GO:0007517//muscle organ development;GO:0008285//negative regulation of cell proliferation;GO:0021522//spinal cord motor neuron differentiation;GO:0021920//regulation of transcription from RNA polymerase II promoter involved in spinal cord association neuron specification;GO:0045665//negative regulation of neuron differentiation;GO:0048664//neuron fate determination	gi|63054872|ref|NP_006553.2|/1.83008e-157/transcription factor LBX1 [Homo sapiens]
104355288	1131	0	3.4	0.01	0.65	6.02237	Up	0.118043	0.301204	LINC01320	long intergenic non-protein coding RNA 1320	-	-	-	-	gi|578797578|ref|XP_006710108.1|/5.82077e-08/PREDICTED: uncharacterized protein LOC102724908 [Homo sapiens]
102724434	1975	0	5.95	0.01	0.64	6	Up	0.0286776	0.107847	LOC102724434	uncharacterized LOC102724434	K13755;K13645;K04559;K07430;K08027	-	-	-	gi|119603904|gb|EAW83498.1|/6.30044e-100/hCG2038587, partial [Homo sapiens]
51233	1336	0	4	0.01	0.64	6	Up	0.0581824	0.183043	DRICH1	aspartate-rich 1	K11853;K11294;K09382	-	-	-	gi|56118955|ref|NP_057533.2|/5.64313e-133/aspartate-rich protein 1 [Homo sapiens]
101926896	359	0	1	0.01	0.64	6	Up	0.485886	0.702508	GLIS2-AS1	GLIS2 antisense RNA 1	-	-	-	-	gi|119605725|gb|EAW85319.1|/1.99342e-26/hCG1816600 [Homo sapiens]
342	631	0	1.81	0.01	0.63	5.97728	Up	0.485886	0.716882	APOC1P1	apolipoprotein C-I pseudogene 1	K09228;K04524;K11447;K00797	GO:0005783//endoplasmic reticulum;GO:0034361//very-low-density lipoprotein particle;GO:0034364//high-density lipoprotein particle;GO:0042627//chylomicron	GO:0004859//phospholipase inhibitor activity;GO:0005504//fatty acid binding;GO:0031210//phosphatidylcholine binding;GO:0060228//phosphatidylcholine-sterol O-acyltransferase activator activity	GO:0006641//triglyceride metabolic process;GO:0008203//cholesterol metabolic process;GO:0010873//positive regulation of cholesterol esterification;GO:0010900//negative regulation of phosphatidylcholine catabolic process;GO:0010916//negative regulation of very-low-density lipoprotein particle clearance;GO:0032375//negative regulation of cholesterol transport;GO:0033344//cholesterol efflux;GO:00337…	gi|575773375|sp|P86336.2|APO1A_PANPA/3.85469e-37/RecName: Full=Apolipoprotein C-I, acidic form; Short=Apo-CIA; Short=ApoC-IA; AltName: Full=Apolipoprotein C1A; Contains: RecName: Full=Truncated apolipoprotein C-I, acidic form; Short=Apo-CIA'; Short=ApoC-IA'; Flags: Precursor [Pan paniscus]
401585	375	0	1	0.01	0.61	5.93074	Up	0.485886	0.715112	LOC401585	uncharacterized LOC401585	-	-	-	-	gi|119579662|gb|EAW59258.1|/1.32764e-09/hCG1642151, isoform CRA_a, partial [Homo sapiens]
53822	713	0	2	0.01	0.61	5.93074	Up	0.23949	0.477325	FXYD7	FXYD domain containing ion transport regulator 7	K08665;K13364	GO:0005886//plasma membrane;GO:0016021//integral component of membrane	GO:0005216//ion channel activity;GO:0051117//ATPase binding	GO:0034220//ion transmembrane transport;GO:0043269//regulation of ion transport	gi|533173280|ref|XP_005400080.1|/2.74818e-42/PREDICTED: FXYD domain-containing ion transport regulator 7 isoform X2 [Chinchilla lanigera]
101928388	2499	0	7.11	0.01	0.6	5.90689	Up	0.00696704	0.0353733	PLA2G4E-AS1	PLA2G4E antisense RNA 1	K01047	GO:0005737//cytoplasm;GO:0008023//transcription elongation factor complex;GO:0016591//DNA-directed RNA polymerase II, holoenzyme;GO:0033588//Elongator holoenzyme complex	GO:0004402//histone acetyltransferase activity;GO:0005515//protein binding;GO:0008607//phosphorylase kinase regulator activity	GO:0006357//regulation of transcription from RNA polymerase II promoter;GO:0006368//transcription elongation from RNA polymerase II promoter;GO:0016573//histone acetylation;GO:0045859//regulation of protein kinase activity	gi|355756662|gb|EHH60270.1|/2.49502e-23/hypothetical protein EGM_11598, partial [Macaca fascicularis]
101927274	1735	0	4.85	0.01	0.59	5.88264	Up	0.0581824	0.18314	LOC101927274	uncharacterized LOC101927274	K11447;K06264;K00939	-	-	-	gi|119604242|gb|EAW83836.1|/3.705e-29/hCG2014340 [Homo sapiens]
101927323	394	0	1	0.01	0.58	5.85798	Up	0.485886	0.728972	PPP4R1-AS1	PPP4R1 antisense RNA 1	-	-	-	-	gi|395749687|ref|XP_003778987.1|/1.05672e-20/PREDICTED: uncharacterized protein LOC100935726 [Pongo abelii]
441502	566	0	1.49	0.01	0.58	5.85798	Up	0.485886	0.709332	RPS26P11	ribosomal protein S26 pseudogene 11	K02976	GO:0022627//cytosolic small ribosomal subunit;GO:0070062//extracellular exosome	GO:0003729//mRNA binding;GO:0003735//structural constituent of ribosome;GO:0005515//protein binding	GO:0000184//nuclear-transcribed mRNA catabolic process, nonsense-mediated decay;GO:0006413//translational initiation;GO:0006414//translational elongation;GO:0006415//translational termination;GO:0006614//SRP-dependent cotranslational protein targeting to membrane;GO:0019083//viral transcription;GO:0033119//negative regulation of RNA splicing	gi|74741611|sp|Q5JNZ5.1|RS26L_HUMAN/1.78645e-62/RecName: Full=Putative 40S ribosomal protein S26-like 1
304	1310	0	3.55	0.01	0.58	5.85798	Up	0.118043	0.300133	ANXA2P2	annexin A2 pseudogene 2	K12756;K14209;K08857;K00939;K00591	GO:0001726//ruffle;GO:0005604//basement membrane;GO:0005615//extracellular space;GO:0005634//nucleus;GO:0005769//early endosome;GO:0005811//lipid particle;GO:0005938//cell cortex;GO:0009986//cell surface;GO:0019897//extrinsic component of plasma membrane;GO:0030496//midbody;GO:0035749//myelin sheath adaxonal region;GO:0042383//sarcolemma;GO:0042470//melanosome;GO:0043220//Schmidt-Lanterman incisu…	GO:0005509//calcium ion binding;GO:0005544//calcium-dependent phospholipid binding;GO:0005546//phosphatidylinositol-4,5-bisphosphate binding;GO:0008092//cytoskeletal protein binding;GO:0017137//Rab GTPase binding;GO:0019834//phospholipase A2 inhibitor activity;GO:0044548//S100 protein binding;GO:0044822//poly(A) RNA binding	GO:0001525//angiogenesis;GO:0001765//membrane raft assembly;GO:0001934//positive regulation of protein phosphorylation;GO:0006900//membrane budding;GO:0007589//body fluid secretion;GO:0030199//collagen fibril organization;GO:0031340//positive regulation of vesicle fusion;GO:0036035//osteoclast development;GO:0042730//fibrinolysis;GO:0043086//negative regulation of catalytic activity;GO:0048146//p…	gi|73909156|gb|AAH66955.2|/0/Annexin A2 [Homo sapiens]
57412	2477	0	6.83	0.01	0.58	5.85798	Up	0.014135	0.0620427	AS3MT	arsenite methyltransferase	K07755	GO:0005739//mitochondrion;GO:0005829//cytosol	GO:0030791//arsenite methyltransferase activity;GO:0030792//methylarsonite methyltransferase activity	GO:0009404//toxin metabolic process;GO:0018872//arsonoacetate metabolic process	gi|109389364|ref|NP_065733.2|/0/arsenite methyltransferase [Homo sapiens]
100874092	778	0	2	0.01	0.56	5.80735	Up	0.23949	0.478873	UBE2E1-AS1	UBE2E1 antisense RNA 1	-	-	-	-	gi|297286996|ref|XP_001089225.2|/2.22304e-06/PREDICTED: hypothetical protein LOC700908, partial [Macaca mulatta]
51083	778	0	2	0.01	0.56	5.80735	Up	0.23949	0.477059	GAL	galanin/GMAP prepropeptide	K05244	GO:0005615//extracellular space;GO:0005794//Golgi apparatus;GO:0005886//plasma membrane;GO:0030141//secretory granule;GO:0043025//neuronal cell body	GO:0003779//actin binding;GO:0005184//neuropeptide hormone activity;GO:0019901//protein kinase binding;GO:0045159//myosin II binding	GO:0006954//inflammatory response;GO:0007218//neuropeptide signaling pathway;GO:0007399//nervous system development;GO:0007631//feeding behavior;GO:0010737//protein kinase A signaling;GO:0019933//cAMP-mediated signaling;GO:0030073//insulin secretion;GO:0031943//regulation of glucocorticoid metabolic process;GO:0032868//response to insulin;GO:0042493//response to drug;GO:0043065//positive regulati…	gi|119595122|gb|EAW74716.1|/1.26028e-94/galanin, isoform CRA_b, partial [Homo sapiens]
5016	2258	0	6	0.01	0.56	5.80735	Up	0.014135	0.0619971	OVGP1	oviductal glycoprotein 1, 120kDa	K13221;K01183	GO:0005829//cytosol;GO:0030133//transport vesicle	GO:0004568//chitinase activity	GO:0005975//carbohydrate metabolic process;GO:0006032//chitin catabolic process;GO:0007339//binding of sperm to zona pellucida;GO:0007565//female pregnancy;GO:0032504//multicellular organism reproduction	gi|58386720|ref|NP_002548.3|/0/oviduct-specific glycoprotein precursor [Homo sapiens]
103091866	1414	0	3.65	0.01	0.55	5.78136	Up	0.118043	0.301419	LOC103091866	uncharacterized LOC103091866	K15258	GO:0005622//intracellular	GO:0003950//NAD+ ADP-ribosyltransferase activity	GO:0008152//metabolic process	gi|578801993|ref|XP_006711776.1|/9.18068e-75/PREDICTED: uncharacterized protein LOC642441 [Homo sapiens]
653489	5873	0	15.55	0.01	0.55	5.78136	Up	2.42698e-05	0.000281813	RGPD3	RANBP2-like and GRIP domain containing 3	K12172	GO:0005643//nuclear pore;GO:0005737//cytoplasm	GO:0008536//Ran GTPase binding	GO:0000042//protein targeting to Golgi	gi|221307607|ref|NP_001137485.1|/0/ranBP2-like and GRIP domain-containing protein 3 [Homo sapiens]
100129662	849	0	2.1	0.01	0.54	5.75489	Up	0.23949	0.482216	FGF13-AS1	FGF13 antisense RNA 1	K08857;K04006;K11504;K14720	-	-	-	gi|426397592|ref|XP_004064995.1|/1.7875e-31/PREDICTED: uncharacterized protein LOC101128143 [Gorilla gorilla gorilla]
101927018	694	0	1.68	0.01	0.53	5.72792	Up	0.485886	0.727141	LOC101927018	uncharacterized LOC101927018	K14572;K09131	-	-	-	gi|119596287|gb|EAW75881.1|/7.32663e-13/hCG1820854 [Homo sapiens]
100287596	1655	0	4.16	0.01	0.53	5.72792	Up	0.0581824	0.182433	DDX11L5	DEAD/H (Asp-Glu-Ala-Asp/His) box helicase 11 like 5	K11273	GO:0000790//nuclear chromatin;GO:0000922//spindle pole;GO:0030496//midbody	GO:0003678//DNA helicase activity;GO:0005515//protein binding;GO:0008094//DNA-dependent ATPase activity;GO:0097159//organic cyclic compound binding;GO:1901363//heterocyclic compound binding	GO:0000278//mitotic cell cycle;GO:0006200;GO:0007062//sister chromatid cohesion;GO:0030968//endoplasmic reticulum unfolded protein response;GO:0044267//cellular protein metabolic process;GO:0048522//positive regulation of cellular process	gi|220675805|emb|CAQ52932.1|/1.78426e-66/DEAD/H box polypeptide 11 like 2 [Homo sapiens]
102723513	428	0	1	0.01	0.53	5.72792	Up	0.485886	0.699735	ZNF30-AS1	ZNF30 antisense RNA 1	-	-	-	-	-
80032	1650	0	4.02	0.01	0.52	5.70044	Up	0.0581824	0.183301	ZNF556	zinc finger protein 556	K09228	GO:0005634//nucleus	GO:0003677//DNA binding;GO:0046872//metal ion binding	GO:0006355//regulation of transcription, DNA-templated	gi|14424716|gb|AAH09374.1|/0/Zinc finger protein 556 [Homo sapiens]
201243	1670	0	4	0.01	0.51	5.67243	Up	0.0581824	0.183108	C17orf74	chromosome 17 open reading frame 74	K06236	GO:0016021//integral component of membrane	-	-	gi|154240732|ref|NP_783861.3|/0/uncharacterized protein C17orf74 [Homo sapiens]
1136	2895.09	0	6.99	0.01	0.51	5.67243	Up	0.014135	0.0620884	CHRNA3	cholinergic receptor, nicotinic, alpha 3 (neuronal)	K04805	GO:0005892//acetylcholine-gated channel complex;GO:0014069//postsynaptic density;GO:0030054//cell junction;GO:0030425//dendrite;GO:0043025//neuronal cell body;GO:0045211//postsynaptic membrane	GO:0004889//acetylcholine-activated cation-selective channel activity;GO:0015464//acetylcholine receptor activity;GO:0042166//acetylcholine binding	GO:0006940//regulation of smooth muscle contraction;GO:0007171//activation of transmembrane receptor protein tyrosine kinase activity;GO:0007271//synaptic transmission, cholinergic;GO:0007626//locomotory behavior;GO:0014056//regulation of acetylcholine secretion, neurotransmission;GO:0034220//ion transmembrane transport;GO:0035095//behavioral response to nicotine;GO:0048814//regulation of dendrit…	gi|119619565|gb|EAW99159.1|/0/cholinergic receptor, nicotinic, alpha 3, isoform CRA_c, partial [Homo sapiens]
8340	453	0	1	0.01	0.5	5.64386	Up	0.485886	0.725381	HIST1H2BL	histone cluster 1, H2bl	K11252	GO:0000786//nucleosome;GO:0005615//extracellular space;GO:0005654//nucleoplasm;GO:0070062//extracellular exosome	GO:0003677//DNA binding;GO:0046982//protein heterodimerization activity	GO:0002227//innate immune response in mucosa;GO:0006334//nucleosome assembly;GO:0019731//antibacterial humoral response;GO:0050830//defense response to Gram-positive bacterium	gi|344238174|gb|EGV94277.1|/2.45965e-64/Histone H2B type 1 [Cricetulus griseus]
148014	859	0	2	0.01	0.5	5.64386	Up	0.23949	0.48	TTC9B	tetratricopeptide repeat domain 9B	K09572;K11653;K06841;K09087;K506	-	-	-	gi|46275820|ref|NP_689692.2|/5.69329e-134/tetratricopeptide repeat protein 9B [Homo sapiens]
727684	453	0	1	0.01	0.5	5.64386	Up	0.485886	0.707945	C1orf195	chromosome 1 open reading frame 195	-	-	-	-	gi|511630711|ref|NP_001265431.1|/1.2976e-33/putative uncharacterized protein C1orf195 isoform 2 [Homo sapiens]
100422556	455	0	1	0.01	0.5	5.64386	Up	0.485886	0.700695	LOC100422556	Leo1, Paf1/RNA polymerase II complex component, homolog (S. cerevisiae) pseudogene	K15177	-	-	-	gi|426379087|ref|XP_004056236.1|/1.70656e-49/PREDICTED: RNA polymerase-associated protein LEO1-like [Gorilla gorilla gorilla]
118421	880	0	2	0.01	0.49	5.61471	Up	0.23949	0.483468	LINC00161	long intergenic non-protein coding RNA 161	-	-	-	-	gi|21391497|gb|AAL60598.1|/4.69321e-26/C21orf100 isoform A [Homo sapiens]
206412	1304	0	3	0.01	0.49	5.61471	Up	0.118043	0.301161	C6orf163	chromosome 6 open reading frame 163	K10352	-	-	-	gi|256600247|ref|NP_001010868.2|/0/uncharacterized protein C6orf163 [Homo sapiens]
341	464	0	1	0.01	0.49	5.61471	Up	0.485886	0.708754	APOC1	apolipoprotein C-I	K04524	GO:0005783//endoplasmic reticulum;GO:0034361//very-low-density lipoprotein particle;GO:0034364//high-density lipoprotein particle;GO:0042627//chylomicron	GO:0004859//phospholipase inhibitor activity;GO:0005504//fatty acid binding;GO:0031210//phosphatidylcholine binding;GO:0060228//phosphatidylcholine-sterol O-acyltransferase activator activity	GO:0006641//triglyceride metabolic process;GO:0008203//cholesterol metabolic process;GO:0010873//positive regulation of cholesterol esterification;GO:0010900//negative regulation of phosphatidylcholine catabolic process;GO:0010916//negative regulation of very-low-density lipoprotein particle clearance;GO:0032375//negative regulation of cholesterol transport;GO:0033344//cholesterol efflux;GO:00337…	gi|4502157|ref|NP_001636.1|/5.10752e-38/apolipoprotein C-I precursor [Homo sapiens]
101927972	472	0	1	0.01	0.48	5.58496	Up	0.485886	0.726108	LOC101927972	uncharacterized LOC101927972	K01889	-	-	-	gi|297289970|ref|XP_002803632.1|/7.58592e-26/PREDICTED: phenylalanyl-tRNA synthetase, mitochondrial-like [Macaca mulatta]
10053	1756	0	4	0.01	0.48	5.58496	Up	0.0581824	0.182818	AP1M2	adaptor-related protein complex 1, mu 2 subunit	K12393	GO:0000139//Golgi membrane;GO:0005765//lysosomal membrane;GO:0005829//cytosol;GO:0030131//clathrin adaptor complex;GO:0030665//clathrin-coated vesicle membrane;GO:0032588//trans-Golgi network membrane	-	GO:0006605//protein targeting;GO:0006892//post-Golgi vesicle-mediated transport;GO:0006903//vesicle targeting;GO:0016032//viral process;GO:0019886//antigen processing and presentation of exogenous peptide antigen via MHC class II;GO:0050690//regulation of defense response to virus by virus;GO:0061024//membrane organization	gi|9506797|ref|NP_005489.2|/0/AP-1 complex subunit mu-2 [Homo sapiens]
101927186	467	0	1	0.01	0.48	5.58496	Up	0.485886	0.716646	ADGRL3-AS1	adhesion G protein-coupled receptor L3 antisense RNA 1	-	-	-	-	-
100631383	3060	0	6.92	0.01	0.48	5.58496	Up	0.014135	0.0620275	FAM47E-STBD1	FAM47E-STBD1 readthrough	-	GO:0005887//integral component of plasma membrane	GO:0005515//protein binding;GO:2001070//starch binding	GO:0006936//muscle contraction	gi|339515678|ref|NP_001229868.1|/0/uncharacterized protein LOC100631383 [Homo sapiens]
5790	917	0	2	0.01	0.47	5.55459	Up	0.23949	0.483086	PTPRCAP	protein tyrosine phosphatase, receptor type, C-associated protein	K13886;K14398;K13172;K03626	GO:0005886//plasma membrane;GO:0016021//integral component of membrane	-	GO:0006952//defense response	gi|119595028|gb|EAW74622.1|/1.28405e-126/protein tyrosine phosphatase, receptor type, C-associated protein, partial [Homo sapiens]
440955	480	0	1	0.01	0.47	5.55459	Up	0.485886	0.723147	TMEM89	transmembrane protein 89	-	GO:0005634//nucleus;GO:0016021//integral component of membrane	-	-	gi|56847630|ref|NP_001008270.1|/3.53518e-90/transmembrane protein 89 precursor [Homo sapiens]
10850	475	0	1	0.01	0.47	5.55459	Up	0.485886	0.722606	CCL27	chemokine (C-C motif) ligand 27	K05513	GO:0005615//extracellular space	GO:0008009//chemokine activity	GO:0006955//immune response;GO:0007267//cell-cell signaling;GO:0060326//cell chemotaxis	gi|5730035|ref|NP_006655.1|/2.11317e-60/C-C motif chemokine 27 precursor [Homo sapiens]
8356	478	0	1	0.01	0.47	5.55459	Up	0.485886	0.709101	HIST1H3J	histone cluster 1, H3j	K11253	GO:0000786//nucleosome;GO:0005634//nucleus	GO:0003677//DNA binding;GO:0046982//protein heterodimerization activity	GO:0006334//nucleosome assembly;GO:0060968//regulation of gene silencing	gi|426251332|ref|XP_004019378.1|/7.95388e-71/PREDICTED: uncharacterized protein LOC101105787 [Ovis aries]
25790	1836	0	4	0.01	0.46	5.52356	Up	0.0581824	0.183172	CFAP45	cilia and flagella associated protein 45	K05702;K11423	GO:0005634//nucleus;GO:0005739//mitochondrion	-	-	gi|81295816|ref|NP_036469.2|/0/coiled-coil domain-containing protein 19, mitochondrial precursor [Homo sapiens]
8530	940	0	2	0.01	0.46	5.52356	Up	0.23949	0.484453	CST7	cystatin F (leukocystatin)	K13903	GO:0005576//extracellular region;GO:0005737//cytoplasm	GO:0004869//cysteine-type endopeptidase inhibitor activity;GO:0005515//protein binding	GO:0006955//immune response;GO:0010951//negative regulation of endopeptidase activity	gi|3986157|dbj|BAA34941.1|/6.0946e-95/human CMAP [Homo sapiens]
286967	713	0	1.5	0.01	0.46	5.52356	Up	0.485886	0.722967	FAM223B	family with sequence similarity 223, member B (non-protein coding)	-	-	-	-	gi|119593082|gb|EAW72676.1|/4.04698e-78/hCG2042244, partial [Homo sapiens]
100506462	943	0	2	0.01	0.46	5.52356	Up	0.23949	0.482325	SRD5A3-AS1	SRD5A3 antisense RNA 1	-	-	-	-	gi|119625871|gb|EAX05466.1|/1.24812e-39/hCG1746715 [Homo sapiens]
100132967	713	0	1.5	0.01	0.46	5.52356	Up	0.485886	0.719733	FAM223A	family with sequence similarity 223, member A (non-protein coding)	-	-	-	-	gi|119593082|gb|EAW72676.1|/4.04698e-78/hCG2042244, partial [Homo sapiens]
103724386	927	0	1.97	0.01	0.46	5.52356	Up	0.485886	0.707254	LINC00377	long intergenic non-protein coding RNA 377	-	-	-	-	gi|119601009|gb|EAW80603.1|/1.53663e-32/hCG2045419 [Homo sapiens]
146456	940	0	2	0.01	0.46	5.52356	Up	0.23949	0.477485	TMED6	transmembrane emp24 protein transport domain containing 6	K14825	GO:0005789//endoplasmic reticulum membrane;GO:0016021//integral component of membrane	-	GO:0006810//transport	gi|269914167|ref|NP_653277.2|/2.12556e-140/transmembrane emp24 domain-containing protein 6 precursor [Homo sapiens]
100874004	492	0	1	0.01	0.46	5.52356	Up	0.485886	0.70473	PPEF1-AS1	PPEF1 antisense RNA 1	-	-	-	-	-
4975	492	0	1	0.01	0.46	5.52356	Up	0.485886	0.702849	OMP	olfactory marker protein	-	GO:0005634//nucleus;GO:0005829//cytosol;GO:0009986//cell surface;GO:0030424//axon;GO:0043025//neuronal cell body	GO:0004198//calcium-dependent cysteine-type endopeptidase activity;GO:0004871//signal transducer activity;GO:0005515//protein binding;GO:0042277//peptide binding	GO:0006508//proteolysis;GO:0007165//signal transduction;GO:0007268//synaptic transmission;GO:0007608//sensory perception of smell;GO:0022008//neurogenesis	gi|5453828|ref|NP_006180.1|/9.42715e-89/olfactory marker protein [Homo sapiens]
104355152	496	0	1	0.01	0.45	5.49185	Up	0.485886	0.725926	LINC01090	long intergenic non-protein coding RNA 1090	K09228;K00797	-	-	-	gi|355559138|gb|EHH15918.1|/5.60981e-12/hypothetical protein EGK_02088, partial [Macaca mulatta]
104502417	498	0	1	0.01	0.45	5.49185	Up	0.485886	0.722005	MGAT3-AS1	MGAT3 antisense RNA 1	-	-	-	-	gi|18027328|gb|AAL55746.1|AF289562_1/7.58189e-09/unknown [Homo sapiens]
101410541	962	0	2	0.01	0.45	5.49185	Up	0.23949	0.480862	LINC00678	long intergenic non-protein coding RNA 678	K14757	-	-	-	gi|527504048|sp|Q1W209.2|HESRG_HUMAN/4.19166e-33/RecName: Full=Embryonic stem cell-related gene protein; Short=hES cell-related gene protein
8969	498	0	1	0.01	0.45	5.49185	Up	0.485886	0.713937	HIST1H2AG	histone cluster 1, H2ag	K11251	-	-	-	gi|426251324|ref|XP_004019374.1|/7.20865e-68/PREDICTED: histone H2A type 1-like [Ovis aries]
104355135	729	0	1.5	0.01	0.45	5.49185	Up	0.485886	0.699454	LINC00431	long intergenic non-protein coding RNA 431	-	GO:0005814//centriole;GO:0005827//polar microtubule;GO:0005829//cytosol	GO:0005200//structural constituent of cytoskeleton;GO:0043015//gamma-tubulin binding	GO:0000086//G2/M transition of mitotic cell cycle;GO:0007020//microtubule nucleation;GO:0007338//single fertilization	gi|297274830|ref|XP_001086861.2|/7.48557e-40/PREDICTED: hypothetical protein LOC696116 [Macaca mulatta]
100874364	504	0	1	0.01	0.44	5.45943	Up	0.485886	0.710493	HOXC-AS2	HOXC cluster antisense RNA 2	-	-	-	-	gi|332206815|ref|XP_003252490.1|/3.82174e-32/PREDICTED: uncharacterized protein LOC100594735 [Nomascus leucogenys]
653390	2412	0	4.99	0.01	0.44	5.45943	Up	0.0581824	0.18269	RRN3P2	RNA polymerase I transcription factor homolog (S. cerevisiae) pseudogene 2	K15216	GO:0005654//nucleoplasm;GO:0005730//nucleolus	GO:0003743//translation initiation factor activity;GO:0070063//RNA polymerase binding	GO:0001701//in utero embryonic development;GO:0006361//transcription initiation from RNA polymerase I promoter;GO:0006413//translational initiation;GO:0007000//nucleolus organization;GO:0007028//cytoplasm organization;GO:0008283//cell proliferation;GO:0042254//ribosome biogenesis;GO:0045893//positive regulation of transcription, DNA-templated;GO:0048872//homeostasis of number of cells;GO:1902254/…	gi|533154007|ref|XP_005391114.1|/0/PREDICTED: RNA polymerase I-specific transcription initiation factor RRN3 isoform X3 [Chinchilla lanigera]
26074	1946	0	4	0.01	0.44	5.45943	Up	0.0581824	0.182658	CFAP61	cilia and flagella associated protein 61	K12869	-	-	-	gi|269847465|ref|NP_001161288.1|/0/uncharacterized protein C20orf26 isoform 2 [Homo sapiens]
5055	1922	0	4	0.01	0.44	5.45943	Up	0.0581824	0.182242	SERPINB2	serpin peptidase inhibitor, clade B (ovalbumin), member 2	K13963	GO:0005615//extracellular space;GO:0005737//cytoplasm;GO:0005886//plasma membrane	GO:0004867//serine-type endopeptidase inhibitor activity	GO:0010951//negative regulation of endopeptidase activity;GO:0042730//fibrinolysis;GO:0043066//negative regulation of apoptotic process	gi|4505595|ref|NP_002566.1|/0/plasminogen activator inhibitor 2 [Homo sapiens]
128346	970	0	2	0.01	0.44	5.45943	Up	0.23949	0.475946	C1orf162	chromosome 1 open reading frame 162	-	GO:0016021//integral component of membrane	-	-	gi|530361815|ref|XP_005270533.1|/1.87934e-67/PREDICTED: transmembrane protein C1orf162 isoform X2 [Homo sapiens]
150142	1006	0	2	0.01	0.43	5.42626	Up	0.23949	0.483195	ZNF295-AS1	ZNF295 antisense RNA 1	-	-	-	-	gi|306526214|sp|Q8N0V1.2|ZNAS1_HUMAN/4.28024e-81/RecName: Full=Putative uncharacterized protein ZNF295-AS1; AltName: Full=ZNF295 antisense RNA 1; AltName: Full=ZNF295 antisense gene protein 1
100873763	107	0	0.15	0.01	0.43	5.42626	Up	0.985786	0.992725	RNU6-55P	RNA, U6 small nuclear 55, pseudogene	-	-	-	-	-
100506068	522	0	1	0.01	0.43	5.42626	Up	0.485886	0.713175	DACT3-AS1	DACT3 antisense RNA 1	-	-	-	-	gi|21758970|dbj|BAC05428.1|/1.79059e-06/unnamed protein product [Homo sapiens]
100288428	2147	0	4.39	0.01	0.43	5.42626	Up	0.0581824	0.182722	LMCD1-AS1	LMCD1 antisense RNA 1 (head to head)	K09228;K11847;K11447;K00939	-	-	-	gi|193784852|dbj|BAG54005.1|/1.39438e-60/unnamed protein product [Homo sapiens]
57576	4000.04	0	8	0.01	0.42	5.39232	Up	0.003434	0.0197895	KIF17	kinesin family member 17	K10394	GO:0005737//cytoplasm;GO:0005871//kinesin complex;GO:0005874//microtubule	GO:0003777//microtubule motor activity;GO:0005524//ATP binding;GO:0008017//microtubule binding	GO:0007018//microtubule-based movement;GO:0015031//protein transport;GO:0016192//vesicle-mediated transport;GO:0031503//protein complex localization	gi|27529873|dbj|BAA92643.2|/0/KIAA1405 protein [Homo sapiens]
114899	3624	0.21	7.26	0.01	0.42	5.39232	Up	0.00696704	0.0353532	C1QTNF3	C1q and tumor necrosis factor related protein 3	K07296	GO:0005581//collagen trimer;GO:0005615//extracellular space;GO:0070062//extracellular exosome	GO:0042802//identical protein binding	GO:0010629//negative regulation of gene expression;GO:0035356//cellular triglyceride homeostasis;GO:0042347//negative regulation of NF-kappaB import into nucleus;GO:0042593//glucose homeostasis;GO:0045444//fat cell differentiation;GO:0045721//negative regulation of gluconeogenesis;GO:0050715//positive regulation of cytokine secretion;GO:0050728//negative regulation of inflammatory response;GO:005…	gi|635027646|ref|XP_007959508.1|/1.18836e-174/PREDICTED: complement C1q tumor necrosis factor-related protein 3 isoform X4 [Chlorocebus sabaeus]
100034743	2129	0	4.11	0.01	0.41	5.35755	Up	0.0581824	0.182979	PDZK1P1	PDZ domain containing 1 pseudogene 2	K13365	GO:0031526//brush border membrane	GO:0030165//PDZ domain binding	GO:0015879//carnitine transport;GO:0034767//positive regulation of ion transmembrane transport;GO:0044070//regulation of anion transport;GO:0090002//establishment of protein localization to plasma membrane;GO:0090314//positive regulation of protein targeting to membrane	gi|586996498|ref|XP_003990585.2|/0/PREDICTED: Na(+)/H(+) exchange regulatory cofactor NHE-RF3 isoform X1 [Felis catus]
644762	1620	0	3.11	0.01	0.41	5.35755	Up	0.118043	0.300732	LOC644762	mitochondrial fission factor pseudogene	K04949	GO:0005741//mitochondrial outer membrane;GO:0005777//peroxisome;GO:0032592//integral component of mitochondrial membrane	GO:0042803//protein homodimerization activity	GO:0006626//protein targeting to mitochondrion;GO:0008053//mitochondrial fusion;GO:0016559//peroxisome fission;GO:0043653//mitochondrial fragmentation involved in apoptotic process;GO:0051260//protein homooligomerization;GO:0070584//mitochondrion morphogenesis;GO:0090141//positive regulation of mitochondrial fission;GO:0090200//positive regulation of release of cytochrome c from mitochondria;GO:0…	gi|544478095|ref|XP_005574539.1|/3.29801e-109/PREDICTED: mitochondrial fission factor isoform X16 [Macaca fascicularis]
101928113	1116	0	2.13	0.01	0.41	5.35755	Up	0.23949	0.478018	ST3GAL5-AS1	ST3GAL5 antisense RNA 1 (head to head)	K09228;K11447;K09131;K00939	-	-	-	gi|119619879|gb|EAW99473.1|/2.97394e-49/hCG2038249, partial [Homo sapiens]
347517	1077	0	2	0.01	0.4	5.32193	Up	0.23949	0.485001	RAB41	RAB41, member RAS oncogene family	K07894;K07976;K07896	GO:0005794//Golgi apparatus;GO:0030670//phagocytic vesicle membrane;GO:0070062//extracellular exosome	GO:0003924//GTPase activity;GO:0005525//GTP binding	GO:0006184;GO:0007030//Golgi organization;GO:0007264//small GTPase mediated signal transduction;GO:0015031//protein transport;GO:0035526//retrograde transport, plasma membrane to Golgi;GO:0090382//phagosome maturation	gi|296011025|ref|NP_001027898.2|/3.27207e-122/ras-related protein Rab-41 [Homo sapiens]
64493	561	0	1	0.01	0.4	5.32193	Up	0.485886	0.713409	LINC00235	long intergenic non-protein coding RNA 235	K06236	-	-	-	gi|397474872|ref|XP_003808880.1|/1.24404e-100/PREDICTED: uncharacterized protein LOC100979085 [Pan paniscus]
103695366	560	0	1	0.01	0.4	5.32193	Up	0.485886	0.712006	LINC01461	long intergenic non-protein coding RNA 1461	-	-	-	-	-
2298	2204	0	4.15	0.01	0.4	5.32193	Up	0.0581824	0.182369	FOXD4	forkhead box D4	K09397	GO:0005634//nucleus;GO:0005667//transcription factor complex	GO:0003690//double-stranded DNA binding;GO:0003705//transcription factor activity, RNA polymerase II distal enhancer sequence-specific binding;GO:0008134//transcription factor binding;GO:0008301//DNA binding, bending;GO:0043565//sequence-specific DNA binding	GO:0000122//negative regulation of transcription from RNA polymerase II promoter;GO:0001658//branching involved in ureteric bud morphogenesis;GO:0001755//neural crest cell migration;GO:0001822//kidney development;GO:0007389//pattern specification process;GO:0007422//peripheral nervous system development;GO:0009790//embryo development;GO:0030318//melanocyte differentiation;GO:0045944//positive reg…	gi|34596581|gb|AAQ76878.1|/0/FOXD4 [Homo sapiens]
347744	554	0	1	0.01	0.4	5.32193	Up	0.485886	0.700921	C6orf52	chromosome 6 open reading frame 52	-	-	-	-	gi|578811665|ref|XP_006715151.1|/3.28657e-85/PREDICTED: putative uncharacterized protein C6orf52 isoform X1 [Homo sapiens]
7305	572	0	1	0.01	0.39	5.2854	Up	0.485886	0.718186	TYROBP	TYRO protein tyrosine kinase binding protein	K07992	GO:0005887//integral component of plasma membrane;GO:0009986//cell surface	GO:0005057//receptor signaling protein activity;GO:0005102//receptor binding;GO:0016301//kinase activity;GO:0042802//identical protein binding	GO:0002281//macrophage activation involved in immune response;GO:0002283//neutrophil activation involved in immune response;GO:0006968//cellular defense response;GO:0007229//integrin-mediated signaling pathway;GO:0007411//axon guidance;GO:0016310//phosphorylation;GO:0035556//intracellular signal transduction;GO:0045087//innate immune response;GO:0050776//regulation of immune response;GO:2001204//…	gi|578834820|ref|XP_006723413.1|/1.8639e-74/PREDICTED: TYRO protein tyrosine kinase-binding protein isoform X1 [Homo sapiens]
9535	571	0	1	0.01	0.39	5.2854	Up	0.485886	0.70997	GMFG	glia maturation factor, gamma	K9;K08870	GO:0005622//intracellular	GO:0003779//actin binding;GO:0004860//protein kinase inhibitor activity;GO:0008047//enzyme activator activity;GO:0008083//growth factor activity	GO:0006469//negative regulation of protein kinase activity;GO:0043085//positive regulation of catalytic activity	gi|472353553|ref|XP_004396445.1|/5.99649e-61/PREDICTED: glia maturation factor gamma isoform 1 [Odobenus rosmarus divergens]
100652988	565	0	1	0.01	0.39	5.2854	Up	0.485886	0.707542	LINC00702	long intergenic non-protein coding RNA 702	-	-	-	-	-
100287944	569	0	1	0.01	0.39	5.2854	Up	0.485886	0.704844	LOC100287944	uncharacterized LOC100287944	-	-	-	-	gi|297263428|ref|XP_002798803.1|/1.36302e-17/PREDICTED: hypothetical protein LOC100423413 [Macaca mulatta]
441432	564	0	1	0.01	0.39	5.2854	Up	0.485886	0.700808	AQP7P3	aquaporin 7 pseudogene 3	-	-	-	-	-
9506	563	0	1	0.01	0.39	5.2854	Up	0.485886	0.700074	PAGE4	P antigen family, member 4 (prostate associated)	-	-	-	-	gi|5901986|ref|NP_008934.1|/1.14096e-53/P antigen family member 4 [Homo sapiens]
11272	585	0	1	0.01	0.38	5.24793	Up	0.485886	0.729706	PRR4	proline rich 4 (lacrimal)	K13911;K13910	GO:0005615//extracellular space;GO:0005886//plasma membrane;GO:0005912//adherens junction;GO:0016021//integral component of membrane	GO:0005515//protein binding	GO:0001895//retina homeostasis;GO:0007155//cell adhesion;GO:0007601//visual perception;GO:0016032//viral process;GO:0034329//cell junction assembly;GO:0034332//adherens junction organization	gi|324711021|ref|NP_001092008.2|/3.90125e-30/proline-rich protein 4 isoform 1 precursor [Homo sapiens]
440243	3806	0	6.96	0.01	0.38	5.24793	Up	0.014135	0.0621495	GOLGA6L22	golgin A6 family-like 22	K04989	-	-	-	gi|609876172|ref|NP_001258593.2|/0/putative golgin subfamily A member 6-like [Homo sapiens]
5319	585	0	1	0.01	0.38	5.24793	Up	0.485886	0.714995	PLA2G1B	phospholipase A2, group IB (pancreas)	K01047	GO:0005615//extracellular space;GO:0009986//cell surface;GO:0030141//secretory granule	GO:0005102//receptor binding;GO:0005509//calcium ion binding;GO:0032052//bile acid binding;GO:0047498//calcium-dependent phospholipase A2 activity	GO:0000187//activation of MAPK activity;GO:0002227//innate immune response in mucosa;GO:0002446//neutrophil mediated immunity;GO:0006654//phosphatidic acid biosynthetic process;GO:0007015//actin filament organization;GO:0010524//positive regulation of calcium ion transport into cytosol;GO:0015758//glucose transport;GO:0019370//leukotriene biosynthetic process;GO:0019731//antibacterial humoral res…	gi|4505847|ref|NP_000919.1|/1.9489e-86/phospholipase A2 precursor [Homo sapiens]
100130849	564	0	0.97	0.01	0.38	5.24793	Up	0.985786	0.989549	LOC100130849	phosphorylase kinase, gamma 1 (muscle) pseudogene	K00871	GO:0005829//cytosol;GO:0005964//phosphorylase kinase complex	GO:0004689//phosphorylase kinase activity;GO:0005516//calmodulin binding;GO:0005524//ATP binding;GO:0019899//enzyme binding;GO:0050321//tau-protein kinase activity	GO:0005978//glycogen biosynthetic process;GO:0005980//glycogen catabolic process;GO:0006006//glucose metabolic process;GO:0006468//protein phosphorylation;GO:0044281//small molecule metabolic process	gi|397464848|ref|XP_003804267.1|/6.52826e-37/PREDICTED: uncharacterized protein LOC100972725 [Pan paniscus]
7783	2722	0	4.81	0.01	0.37	5.20945	Up	0.0581824	0.183075	ZP2	zona pellucida glycoprotein 2 (sperm receptor)	K13912	GO:0005578//proteinaceous extracellular matrix;GO:0005771//multivesicular body;GO:0005783//endoplasmic reticulum;GO:0005794//Golgi apparatus;GO:0005886//plasma membrane;GO:0016021//integral component of membrane;GO:0030141//secretory granule	GO:0015026//coreceptor activity;GO:0032190//acrosin binding	GO:0006828//manganese ion transport;GO:0006886//intracellular protein transport;GO:0007165//signal transduction;GO:0007339//binding of sperm to zona pellucida;GO:0032504//multicellular organism reproduction;GO:0060046//regulation of acrosome reaction;GO:0060468//prevention of polyspermy	gi|530409068|ref|XP_005255619.1|/0/PREDICTED: zona pellucida sperm-binding protein 2 isoform X1 [Homo sapiens]
101927217	605	0	1	0.01	0.37	5.20945	Up	0.485886	0.722846	LINC01473	long intergenic non-protein coding RNA 1473	-	-	-	-	-
29802	602	0	1	0.01	0.37	5.20945	Up	0.485886	0.708927	VPREB3	pre-B lymphocyte 3	K06553	GO:0005783//endoplasmic reticulum	-	-	gi|7019567|ref|NP_037510.1|/4.86106e-67/pre-B lymphocyte protein 3 precursor [Homo sapiens]
4862	4004	0	7	0.01	0.37	5.20945	Up	0.00696704	0.0353432	NPAS2	neuronal PAS domain protein 2	K09026	GO:0005634//nucleus;GO:0005667//transcription factor complex;GO:0005829//cytosol	GO:0003677//DNA binding;GO:0003700//transcription factor activity, sequence-specific DNA binding;GO:0004871//signal transducer activity;GO:0046983//protein dimerization activity;GO:0051879//Hsp90 protein binding	GO:0007417//central nervous system development;GO:0042745//circadian sleep/wake cycle;GO:0044255//cellular lipid metabolic process;GO:0044281//small molecule metabolic process;GO:0045475//locomotor rhythm;GO:0045944//positive regulation of transcription from RNA polymerase II promoter	gi|635078804|ref|XP_008006376.1|/0/PREDICTED: neuronal PAS domain-containing protein 2 isoform X1 [Chlorocebus sabaeus]
93099	613	0	1	0.01	0.36	5.16993	Up	0.485886	0.728544	DMKN	dermokine	K07604	GO:0005615//extracellular space	GO:0005515//protein binding	-	gi|78486558|ref|NP_001030593.1|/1.2767e-46/dermokine isoform 1 precursor [Homo sapiens]
100216479	2645	0	4.56	0.01	0.36	5.16993	Up	0.0581824	0.183204	FAR2P2	fatty acyl CoA reductase 2 pseudogene 2	K13356	GO:0005777//peroxisome;GO:0016020//membrane;GO:0043231//intracellular membrane-bounded organelle;GO:0044425;GO:0044444//cytoplasmic part;GO:0044446;GO:0098588//bounding membrane of organelle	GO:0050062//long-chain-fatty-acyl-CoA reductase activity;GO:0080019//fatty-acyl-CoA reductase (alcohol-forming) activity	GO:0008152//metabolic process;GO:0035336//long-chain fatty-acyl-CoA metabolic process;GO:0044710	gi|114585000|ref|XP_001135159.1|/1.85131e-49/PREDICTED: putative fatty acyl-CoA reductase 2-like protein FLJ43933-like isoform 2 [Pan troglodytes]
117247	2918	0	5	0.01	0.36	5.16993	Up	0.0286776	0.107643	SLC16A10	solute carrier family 16 (aromatic amino acid transporter), member 10	K08187	GO:0016021//integral component of membrane;GO:0016323//basolateral plasma membrane	-	GO:0015801//aromatic amino acid transport;GO:0055085//transmembrane transport	gi|18699730|ref|NP_061063.2|/0/monocarboxylate transporter 10 [Homo sapiens]
9514	1791	0	3.01	0.01	0.36	5.16993	Up	0.118043	0.300861	GAL3ST1	galactose-3-O-sulfotransferase 1	K01019	GO:0000139//Golgi membrane;GO:0005887//integral component of plasma membrane	GO:0001733//galactosylceramide sulfotransferase activity	GO:0006487//protein N-linked glycosylation;GO:0006682//galactosylceramide biosynthetic process;GO:0007283//spermatogenesis;GO:0042552//myelination;GO:0044281//small molecule metabolic process	gi|4758088|ref|NP_004852.1|/0/galactosylceramide sulfotransferase [Homo sapiens]
100127889	1176	0	2	0.01	0.36	5.16993	Up	0.23949	0.478819	C10orf131	chromosome 10 open reading frame 131	-	-	-	-	gi|201023311|ref|NP_001123918.2|/2.6121e-91/uncharacterized protein C10orf131 [Homo sapiens]
643719	619	0	1	0.01	0.36	5.16993	Up	0.485886	0.706736	SCGB1B2P	secretoglobin, family 1B, member 2, pseudogene	-	-	-	-	gi|544510420|ref|XP_005588846.1|/4.89479e-41/PREDICTED: major allergen I polypeptide chain 1-like [Macaca fascicularis]
101929331	616	0	1	0.01	0.36	5.16993	Up	0.485886	0.706047	LOC101929331	uncharacterized LOC101929331	-	-	-	-	-
151827	1790.64	0	3	0.01	0.36	5.16993	Up	0.118043	0.300048	LRRC34	leucine rich repeat containing 34	K08727	-	-	-	gi|289666782|ref|NP_001166251.1|/0/leucine-rich repeat-containing protein 34 isoform 1 [Homo sapiens]
3384	1229	0	2	0.01	0.35	5.12928	Up	0.23949	0.483686	ICAM2	intercellular adhesion molecule 2	K06523	GO:0001931//uropod;GO:0005887//integral component of plasma membrane	GO:0005178//integrin binding	GO:0016337//single organismal cell-cell adhesion;GO:0030198//extracellular matrix organization;GO:0050776//regulation of immune response	gi|62089342|dbj|BAD93115.1|/6.35169e-179/intercellular adhesion molecule 2 precursor variant [Homo sapiens]
100874246	624	0	1	0.01	0.35	5.12928	Up	0.485886	0.724776	ARHGAP31-AS1	ARHGAP31 antisense RNA 1	-	-	-	-	-
386593	4293	2.45	86.07	0.12	4.2	5.12928	Up	3.82924e-24	3.80414e-22	CHKB-CPT1B	CHKB-CPT1B readthrough (NMD candidate)	K08765	GO:0005741//mitochondrial outer membrane;GO:0016021//integral component of membrane	GO:0004095//carnitine O-palmitoyltransferase activity	GO:0006635//fatty acid beta-oxidation;GO:0006853//carnitine shuttle	gi|13359213|dbj|BAB33340.1|/0/KIAA1670 protein [Homo sapiens]
103724388	636	0	1	0.01	0.35	5.12928	Up	0.485886	0.719852	LINC01068	long intergenic non-protein coding RNA 1068	-	-	-	-	-
93492	1833	0	3	0.01	0.35	5.12928	Up	0.118043	0.300775	TPTE2	transmembrane phosphoinositide 3-phosphatase and tensin homolog 2	K01110;K01104	GO:0000139//Golgi membrane;GO:0005789//endoplasmic reticulum membrane;GO:0016021//integral component of membrane	GO:0004725//protein tyrosine phosphatase activity;GO:0005216//ion channel activity;GO:0008138//protein tyrosine/serine/threonine phosphatase activity;GO:0016314//phosphatidylinositol-3,4,5-trisphosphate 3-phosphatase activity	GO:0006661//phosphatidylinositol biosynthetic process;GO:0007165//signal transduction;GO:0035335//peptidyl-tyrosine dephosphorylation;GO:0044281//small molecule metabolic process	gi|544504046|ref|XP_005586027.1|/3.97772e-129/PREDICTED: phosphatidylinositol 3,4,5-trisphosphate 3-phosphatase TPTE2-like [Macaca fascicularis]
388323	1239	0	2	0.01	0.35	5.12928	Up	0.23949	0.479677	GLTPD2	glycolipid transfer protein domain containing 2	K06236	-	-	-	gi|304571945|ref|NP_001014985.2|/9.1436e-167/glycolipid transfer protein domain-containing protein 2 precursor [Homo sapiens]
100129515	632	0	1	0.01	0.35	5.12928	Up	0.485886	0.706851	LINC00633	long intergenic non-protein coding RNA 633	-	-	-	-	gi|119632137|gb|EAX11732.1|/1.45299e-35/hCG1797938, partial [Homo sapiens]
102724224	656	0	1	0.01	0.34	5.08746	Up	0.485886	0.725987	LINC01117	long intergenic non-protein coding RNA 1117	-	-	-	-	gi|119631478|gb|EAX11073.1|/3.17058e-44/hCG2005577, isoform CRA_c, partial [Homo sapiens]
101928650	649	0	1	0.01	0.34	5.08746	Up	0.485886	0.710841	LOC101928650	uncharacterized LOC101928650	-	-	-	-	gi|431916037|gb|ELK16291.1|/1.60532e-08/hypothetical protein PAL_GLEAN10017821 [Pteropus alecto]
3640	928	0	1.45	0.01	0.34	5.08746	Up	0.485886	0.70513	INSL3	insulin-like 3 (Leydig cell)	-	GO:0005615//extracellular space;GO:0048471//perinuclear region of cytoplasm	GO:0001664//G-protein coupled receptor binding;GO:0002020//protease binding;GO:0005158//insulin receptor binding;GO:0005179//hormone activity	GO:0001556//oocyte maturation;GO:0001701//in utero embryonic development;GO:0007193//adenylate cyclase-inhibiting G-protein coupled receptor signaling pathway;GO:0007267//cell-cell signaling;GO:0007283//spermatogenesis;GO:0008284//positive regulation of cell proliferation;GO:0008285//negative regulation of cell proliferation;GO:0008584//male gonad development;GO:0030819//positive regulation of cA…	gi|388240756|ref|NP_001252516.1|/7.49067e-90/insulin-like 3 isoform 1 precursor [Homo sapiens]
729159	1309	0	2	0.01	0.33	5.04439	Up	0.23949	0.484398	LOC729159	UPF0607 protein ENSP00000381418-like	K14316	-	-	-	gi|533869979|ref|NP_001269230.1|/0/putative UPF0607 protein ENSP00000381418 [Homo sapiens]
101928784	1949	0	3	0.01	0.33	5.04439	Up	0.118043	0.301376	RORA-AS1	RORA antisense RNA 1	-	-	-	-	gi|355709996|gb|EHH31460.1|/4.7218e-06/hypothetical protein EGK_12542, partial [Macaca mulatta]
438	1371	0	2.1	0.01	0.33	5.04439	Up	0.23949	0.481782	ASMT	acetylserotonin O-methyltransferase	K00543	GO:0005829//cytosol	GO:0017096//acetylserotonin O-methyltransferase activity;GO:0042803//protein homodimerization activity	GO:0006412//translation;GO:0030187//melatonin biosynthetic process;GO:0032259//methylation;GO:0044281//small molecule metabolic process;GO:0046219//indolalkylamine biosynthetic process;GO:2000019//negative regulation of male gonad development	gi|283549146|ref|NP_001164510.1|/3.18285e-170/acetylserotonin O-methyltransferase isoform 2 [Homo sapiens]
374387	665	0	1	0.01	0.33	5.04439	Up	0.485886	0.705073	DKFZp779M0652	uncharacterized DKFZp779M0652	-	-	-	-	gi|34364633|emb|CAE45772.1|/7.25902e-68/hypothetical protein [Homo sapiens]
5956	1277	0	2	0.01	0.33	5.04439	Up	0.23949	0.476794	OPN1LW	opsin 1 (cone pigments), long-wave-sensitive	K04251	GO:0005887//integral component of plasma membrane;GO:0042622//photoreceptor outer segment membrane	GO:0004930//G-protein coupled receptor activity;GO:0009881//photoreceptor activity	GO:0001523//retinoid metabolic process;GO:0007186//G-protein coupled receptor signaling pathway;GO:0007601//visual perception;GO:0007603//phototransduction, visible light;GO:0018298//protein-chromophore linkage;GO:0032467//positive regulation of cytokinesis	gi|332861987|ref|XP_001144896.2|/0/PREDICTED: long-wave-sensitive opsin 1 isoform 1 [Pan troglodytes]
10791	694	0	1	0.01	0.32	5	Up	0.485886	0.725018	VAMP5	vesicle-associated membrane protein 5	K08514	GO:0005794//Golgi apparatus;GO:0005802//trans-Golgi network;GO:0005887//integral component of plasma membrane;GO:0008021//synaptic vesicle;GO:0031201//SNARE complex;GO:0070062//extracellular exosome	GO:0000149//SNARE binding;GO:0005484//SNAP receptor activity	GO:0006887//exocytosis;GO:0006906//vesicle fusion;GO:0007269//neurotransmitter secretion;GO:0007519//skeletal muscle tissue development;GO:0030154//cell differentiation;GO:0043001//Golgi to plasma membrane protein transport	gi|5730112|ref|NP_006625.1|/7.4008e-58/vesicle-associated membrane protein 5 [Homo sapiens]
102800447	701	0	1.01	0.01	0.32	5	Up	0.485886	0.724293	LOC102800447	uncharacterized LOC102800447	-	-	-	-	gi|119620295|gb|EAW99889.1|/1.89677e-24/hCG1815255 [Homo sapiens]
101927967	676	0	1	0.01	0.32	5	Up	0.485886	0.701317	LOC101927967	uncharacterized LOC101927967	K08857	-	-	-	gi|355756776|gb|EHH60384.1|/5.11559e-08/RPGR-interacting protein 1-like protein [Macaca fascicularis]
116842	707	0	1	0.01	0.31	4.9542	Up	0.485886	0.729339	LEAP2	liver expressed antimicrobial peptide 2	-	GO:0005576//extracellular region	-	GO:0042742//defense response to bacterium	gi|16418465|ref|NP_443203.1|/5.24434e-38/liver-expressed antimicrobial peptide 2 precursor [Homo sapiens]
153657	1369	0	2	0.01	0.31	4.9542	Up	0.23949	0.484288	TTC23L	tetratricopeptide repeat domain 23-like	-	-	-	-	gi|578809856|ref|XP_006714511.1|/0/PREDICTED: tetratricopeptide repeat protein 23-like isoform X4 [Homo sapiens]
387267	1359	0	2	0.01	0.31	4.9542	Up	0.23949	0.48385	KRTAP5-4	keratin associated protein 5-4	K05185	GO:0045095//keratin filament	-	-	gi|60593038|ref|NP_001012727.1|/0/keratin-associated protein 5-4 [Homo sapiens]
101927472	700	0	1	0.01	0.31	4.9542	Up	0.485886	0.725139	LOC101927472	uncharacterized LOC101927472	-	-	-	-	-
342510	3525	0	5.28	0.01	0.31	4.9542	Up	0.0286776	0.107711	CD300E	CD300e molecule	K06719	GO:0005886//plasma membrane;GO:0016021//integral component of membrane	-	GO:0045087//innate immune response	gi|194382802|dbj|BAG64571.1|/1.79105e-143/unnamed protein product [Homo sapiens]
100861516	718	0	1	0.01	0.3	4.90689	Up	0.485886	0.725866	RAI1-AS1	RAI1 antisense RNA 1	-	-	-	-	gi|119576102|gb|EAW55698.1|/1.58939e-29/hCG2045059 [Homo sapiens]
389705	932	0	1.29	0.01	0.3	4.90689	Up	0.485886	0.722907	LOC389705	chromosome 4 open reading frame 27 pseudogene	-	GO:0005634//nucleus	-	-	gi|193806623|sp|A8MVJ9.1|YI028_HUMAN/1.82479e-51/RecName: Full=Putative UPF0609 protein C4orf27-like
102546229	705	0	0.97	0.01	0.3	4.90689	Up	0.985786	0.992446	LOC102546229	uncharacterized LOC102546229	-	-	-	-	-
3242	1440	0	2	0.01	0.3	4.90689	Up	0.23949	0.481349	HPD	4-hydroxyphenylpyruvate dioxygenase	K00457	GO:0005829//cytosol;GO:0070062//extracellular exosome	GO:0003868//4-hydroxyphenylpyruvate dioxygenase activity;GO:0046872//metal ion binding	GO:0006559//L-phenylalanine catabolic process;GO:0006572//tyrosine catabolic process;GO:0034641//cellular nitrogen compound metabolic process;GO:0055114//oxidation-reduction process	gi|4504477|ref|NP_002141.1|/0/4-hydroxyphenylpyruvate dioxygenase isoform 1 [Homo sapiens]
401036	1401	0	2	0.01	0.3	4.90689	Up	0.23949	0.480646	ASB18	ankyrin repeat and SOCS box containing 18	K10340	-	-	GO:0016567//protein ubiquitination;GO:0035556//intracellular signal transduction	gi|157743292|ref|NP_997721.2|/0/ankyrin repeat and SOCS box protein 18 [Homo sapiens]
440829	1405	0	2	0.01	0.3	4.90689	Up	0.23949	0.480431	SHISA8	shisa family member 8	K13172	-	-	-	gi|333108267|ref|NP_001193949.1|/0/putative protein shisa-8 precursor [Homo sapiens]
27231	723	0	1	0.01	0.3	4.90689	Up	0.485886	0.71382	NMRK2	nicotinamide riboside kinase 2	K10524	GO:0005622//intracellular	GO:0005515//protein binding;GO:0005524//ATP binding;GO:0046872//metal ion binding;GO:0050262//ribosylnicotinamide kinase activity	GO:0009435//NAD biosynthetic process;GO:0045662//negative regulation of myoblast differentiation	gi|6716712|gb|AAF26711.1|AF190819_1/2.35231e-84/muscle beta 1 intergrin cytoplasmic domain binding protein MIBP [Homo sapiens]
100129083	729	0	1	0.01	0.3	4.90689	Up	0.485886	0.713527	LOC100129083	uncharacterized LOC100129083	K06749	GO:0016020//membrane	-	-	gi|37181799|gb|AAQ88703.1|/1.14707e-99/SIGLEC10 [Homo sapiens]
11254	4579	0	6.62	0.01	0.3	4.90689	Up	0.014135	0.062058	SLC6A14	solute carrier family 6 (amino acid transporter), member 14	K05038	GO:0016021//integral component of membrane;GO:0031526//brush border membrane;GO:0070062//extracellular exosome	GO:0005328//neurotransmitter:sodium symporter activity;GO:0015171//amino acid transmembrane transporter activity	GO:0003333//amino acid transmembrane transport;GO:0006520//cellular amino acid metabolic process;GO:0006836//neurotransmitter transport;GO:0009636//response to toxic substance	gi|6005715|ref|NP_009162.1|/0/sodium- and chloride-dependent neutral and basic amino acid transporter B(0+) [Homo sapiens]
286223	4854	0	7	0.01	0.3	4.90689	Up	0.00696704	0.0353632	C9orf47	chromosome 9 open reading frame 47	-	GO:0005576//extracellular region	-	-	gi|50080156|ref|NP_001001938.1|/4.56738e-116/uncharacterized protein C9orf47 isoform 1 precursor [Homo sapiens]
101928043	728	0	1	0.01	0.3	4.90689	Up	0.485886	0.706449	LOC101928043	uncharacterized LOC101928043	-	-	-	-	gi|119573656|gb|EAW53271.1|/1.13974e-06/hCG2041009, partial [Homo sapiens]
100287902	1459	0	2	0.01	0.29	4.85798	Up	0.23949	0.484672	LGALS8-AS1	LGALS8 antisense RNA 1	-	-	-	-	gi|119590465|gb|EAW70059.1|/8.18583e-72/hCG1986256, partial [Homo sapiens]
101927502	1463	0	2.02	0.01	0.29	4.85798	Up	0.23949	0.484233	LOC101927502	uncharacterized LOC101927502	-	-	-	-	gi|594096877|ref|XP_006071691.1|/2.86779e-16/PREDICTED: uncharacterized protein DKFZp434B061-like [Bubalus bubalis]
711	2264	0	3.09	0.01	0.29	4.85798	Up	0.118043	0.301247	ERC2-IT1	ERC2 intronic transcript 1	K11447;K06264;K00939	-	-	-	gi|3282237|gb|AAC39932.1|/2.54752e-96/unknown [Homo sapiens]
6236	1467	0	2	0.01	0.29	4.85798	Up	0.23949	0.481999	RRAD	Ras-related associated with diabetes	K07845	GO:0005622//intracellular;GO:0005886//plasma membrane	GO:0003924//GTPase activity;GO:0005516//calmodulin binding;GO:0005525//GTP binding	GO:0006184;GO:0007264//small GTPase mediated signal transduction	gi|426382565|ref|XP_004057875.1|/4.72413e-176/PREDICTED: GTP-binding protein RAD [Gorilla gorilla gorilla]
375611	1448	0	2	0.01	0.29	4.85798	Up	0.23949	0.480215	SLC26A5	solute carrier family 26 (anion exchanger), member 5	K14703	GO:0016021//integral component of membrane;GO:0016323//basolateral plasma membrane;GO:0016328//lateral plasma membrane	GO:0008271//secondary active sulfate transmembrane transporter activity;GO:0030507//spectrin binding	GO:0007605//sensory perception of sound;GO:0008360//regulation of cell shape;GO:0042391//regulation of membrane potential;GO:1902358//sulfate transmembrane transport	gi|635115407|ref|XP_007980667.1|/0/PREDICTED: prestin isoform X2 [Chlorocebus sabaeus]
64090	1449	0	2	0.01	0.29	4.85798	Up	0.23949	0.479141	GAL3ST2	galactose-3-O-sulfotransferase 2	K09675	GO:0016021//integral component of membrane;GO:0032580//Golgi cisterna membrane	GO:0001733//galactosylceramide sulfotransferase activity	GO:0009058//biosynthetic process	gi|124256491|ref|NP_071417.2|/0/galactose-3-O-sulfotransferase 2 [Homo sapiens]
378825	749	0	1	0.01	0.29	4.85798	Up	0.485886	0.708061	LINC00162	long intergenic non-protein coding RNA 162	-	-	-	-	gi|205716197|sp|P0C852.1|CU113_HUMAN/2.39917e-31/RecName: Full=Putative uncharacterized protein encoded by LINC00162; AltName: Full=Putative narcolepsy candidate region 1 gene C protein; Short=NLC1-C
85376	5796	0	8	0.01	0.29	4.85798	Up	0.003434	0.0197831	RIMBP3	RIMS binding protein 3	K03626	-	-	-	gi|153792195|ref|NP_056487.1|/0/RIMS-binding protein 3A [Homo sapiens]
387700	4622	0.2	6.39	0.01	0.29	4.85798	Up	0.014135	0.0620123	SLC16A12	solute carrier family 16, member 12	K11810	GO:0005886//plasma membrane;GO:0016021//integral component of membrane	GO:0015293//symporter activity	GO:0055085//transmembrane transport	gi|291621700|ref|NP_998771.3|/0/monocarboxylate transporter 12 [Homo sapiens]
401027	2259	0	3	0.01	0.28	4.80735	Up	0.118043	0.301591	C2orf66	chromosome 2 open reading frame 66	-	GO:0005576//extracellular region	-	-	gi|47106054|ref|NP_998773.1|/1.33681e-61/uncharacterized protein C2orf66 precursor [Homo sapiens]
100289178	2247	0	3	0.01	0.28	4.80735	Up	0.118043	0.301505	GNG12-AS1	GNG12 antisense RNA 1	-	GO:0005794//Golgi apparatus;GO:0031410//cytoplasmic vesicle	GO:0017147//Wnt-protein binding	GO:0001707//mesoderm formation;GO:0009948//anterior/posterior axis specification;GO:0090263//positive regulation of canonical Wnt signaling pathway	gi|34529715|dbj|BAC85755.1|/2.49706e-92/unnamed protein product [Homo sapiens]
284266	1523	0	2	0.01	0.28	4.80735	Up	0.23949	0.482433	SIGLEC15	sialic acid binding Ig-like lectin 15	K13172;K03626	GO:0005886//plasma membrane;GO:0016021//integral component of membrane;GO:0043234//protein complex	-	GO:0032956//regulation of actin cytoskeleton organization;GO:0045087//innate immune response;GO:0045124//regulation of bone resorption;GO:0071402//cellular response to lipoprotein particle stimulus;GO:2001204//regulation of osteoclast development	gi|544506112|ref|XP_005586866.1|/0/PREDICTED: sialic acid-binding Ig-like lectin 15 [Macaca fascicularis]
101927498	1544	0	2.01	0.01	0.28	4.80735	Up	0.23949	0.481945	LINC01361	long intergenic non-protein coding RNA 1361	K11433	-	-	GO:0006259//DNA metabolic process	gi|1263081|gb|AAC52010.1|/8.87109e-144/mariner transposase [Homo sapiens]
440704	2232	0	2.96	0.01	0.28	4.80735	Up	0.23949	0.481078	LOC440704	uncharacterized LOC440704	K09228;K11447	-	-	-	gi|410041450|ref|XP_003951000.1|/4.30598e-20/PREDICTED: histone demethylase UTY-like [Pan troglodytes]
100506371	791	0	1	0.01	0.28	4.80735	Up	0.485886	0.712065	LOC100506371	uncharacterized LOC100506371	-	-	-	-	gi|119611082|gb|EAW90676.1|/3.16726e-08/hCG1801792, isoform CRA_b [Homo sapiens]
164592	2252	0	3	0.01	0.28	4.80735	Up	0.118043	0.300219	CCDC116	coiled-coil domain containing 116	K10955;K13171	-	-	-	gi|426393691|ref|XP_004063147.1|/0/PREDICTED: coiled-coil domain-containing protein 116 isoform 2 [Gorilla gorilla gorilla]
101927814	1349	0	1.79	0.01	0.28	4.80735	Up	0.485886	0.703588	LOC101927814	uncharacterized LOC101927814	K09228;K11447;K00939	-	-	-	gi|355565655|gb|EHH22084.1|/1.02446e-20/hypothetical protein EGK_05279, partial [Macaca mulatta]
100270680	791	0	1	0.01	0.28	4.80735	Up	0.485886	0.701713	CASC11	cancer susceptibility candidate 11 (non-protein coding)	-	-	-	-	gi|34527389|dbj|BAC85379.1|/5.53183e-12/unnamed protein product [Homo sapiens]
388428	1577	0	2	0.01	0.27	4.75489	Up	0.23949	0.484343	AATK-AS1	AATK antisense RNA 1	K06255;K13171	-	-	-	gi|119610036|gb|EAW89630.1|/1.79428e-152/FLJ44861 protein [Homo sapiens]
5670	1612	0	2.06	0.01	0.27	4.75489	Up	0.23949	0.48325	PSG2	pregnancy specific beta-1-glycoprotein 2	K06500	GO:0005576//extracellular region	-	GO:0007565//female pregnancy;GO:0016477//cell migration	gi|156616282|ref|NP_112536.2|/0/pregnancy-specific beta-1-glycoprotein 2 precursor [Homo sapiens]
101929328	808	0	1	0.01	0.27	4.75489	Up	0.485886	0.721107	KCNMA1-AS1	KCNMA1 antisense RNA 1	-	-	-	-	gi|119574988|gb|EAW54603.1|/1.59018e-10/hCG2045020 [Homo sapiens]
6348	813	0	1	0.01	0.27	4.75489	Up	0.485886	0.719018	CCL3	chemokine (C-C motif) ligand 3	K05408	GO:0005615//extracellular space;GO:0005829//cytosol	GO:0004698//calcium-dependent protein kinase C activity;GO:0008009//chemokine activity;GO:0016004//phospholipase activator activity;GO:0031726//CCR1 chemokine receptor binding;GO:0031730//CCR5 chemokine receptor binding;GO:0042056//chemoattractant activity;GO:0042802//identical protein binding	GO:0001649//osteoblast differentiation;GO:0002548//monocyte chemotaxis;GO:0006468//protein phosphorylation;GO:0007010//cytoskeleton organization;GO:0007267//cell-cell signaling;GO:0008285//negative regulation of cell proliferation;GO:0008360//regulation of cell shape;GO:0009636//response to toxic substance;GO:0010628//positive regulation of gene expression;GO:0010629//negative regulation of gene …	gi|114671857|ref|XP_001172226.1|/2.54105e-56/PREDICTED: c-C motif chemokine 3-like 1-like, partial [Pan troglodytes]
419	1563	0	2	0.01	0.27	4.75489	Up	0.23949	0.479785	ART3	ADP-ribosyltransferase 3	K00775	GO:0005887//integral component of plasma membrane;GO:0031225//anchored component of membrane	GO:0003950//NAD+ ADP-ribosyltransferase activity;GO:0003956//NAD(P)+-protein-arginine ADP-ribosyltransferase activity	GO:0006471//protein ADP-ribosylation	gi|21361167|ref|NP_001170.2|/0/ecto-ADP-ribosyltransferase 3 isoform b precursor [Homo sapiens]
1437	800	0	1	0.01	0.27	4.75489	Up	0.485886	0.712298	CSF2	colony stimulating factor 2 (granulocyte-macrophage)	K05427	GO:0005615//extracellular space	GO:0005125//cytokine activity;GO:0005129//granulocyte macrophage colony-stimulating factor receptor binding;GO:0008083//growth factor activity	GO:0001892//embryonic placenta development;GO:0006955//immune response;GO:0008284//positive regulation of cell proliferation;GO:0010628//positive regulation of gene expression;GO:0010744//positive regulation of macrophage derived foam cell differentiation;GO:0032747//positive regulation of interleukin-23 production;GO:0042045//epithelial fluid transport;GO:0042116//macrophage activation;GO:004252…	gi|27437030|ref|NP_000749.2|/1.74192e-78/granulocyte-macrophage colony-stimulating factor precursor [Homo sapiens]
29935	1560	0	2	0.01	0.27	4.75489	Up	0.23949	0.478552	RPA4	replication protein A4, 30kDa	K10741	GO:0005654//nucleoplasm;GO:0005662//DNA replication factor A complex	GO:0003697//single-stranded DNA binding	GO:0000077//DNA damage checkpoint;GO:0000082//G1/S transition of mitotic cell cycle;GO:0006270//DNA replication initiation;GO:0006289//nucleotide-excision repair;GO:0033260//nuclear DNA replication	gi|9558731|ref|NP_037479.1|/3.2262e-146/replication protein A 30 kDa subunit [Homo sapiens]
84894	3091	0	4	0.01	0.27	4.75489	Up	0.0581824	0.182337	LINGO1	leucine rich repeat and Ig domain containing 1	K07523	GO:0005886//plasma membrane;GO:0016021//integral component of membrane	GO:0005154//epidermal growth factor receptor binding	GO:0021954//central nervous system neuron development;GO:0043491//protein kinase B signaling;GO:0048011//neurotrophin TRK receptor signaling pathway;GO:0048715//negative regulation of oligodendrocyte differentiation;GO:0050771//negative regulation of axonogenesis	gi|554586315|ref|XP_005884581.1|/0/PREDICTED: leucine-rich repeat and immunoglobulin-like domain-containing nogo receptor-interacting protein 1-like isoform X1 [Myotis brandtii]
353091	1081	0	1.29	0.01	0.26	4.70044	Up	0.485886	0.721706	RAET1G	retinoic acid early transcript 1G	K07986;K07987	GO:0005615//extracellular space;GO:0009986//cell surface;GO:0016021//integral component of membrane;GO:0046658//anchored component of plasma membrane	GO:0003823//antigen binding;GO:0046703//natural killer cell lectin-like receptor binding	GO:0019882//antigen processing and presentation;GO:0030101//natural killer cell activation;GO:0042267//natural killer cell mediated cytotoxicity	gi|130484306|ref|NP_001001788.2|/1.09661e-125/retinoic acid early transcript 1G protein precursor [Homo sapiens]
114792	2071	0	2.5	0.01	0.26	4.70044	Up	0.23949	0.481132	KLHL32	kelch-like family member 32	K10468	-	-	-	gi|555943908|ref|NP_001273179.1|/0/kelch-like protein 32 isoform b [Homo sapiens]
4818	826	0	1	0.01	0.26	4.70044	Up	0.485886	0.716705	NKG7	natural killer cell granule protein 7	-	GO:0005887//integral component of plasma membrane	-	-	gi|5031949|ref|NP_005592.1|/2.04871e-93/protein NKG7 [Homo sapiens]
6304	4054	0	5	0.01	0.26	4.70044	Up	0.0286776	0.107666	SATB1	SATB homeobox 1	K17402;K04533;K18181;K14437;K14972;K08867;K08853	GO:0005720//nuclear heterochromatin;GO:0016363//nuclear matrix;GO:0016605//PML body	GO:0003682//chromatin binding;GO:0003690//double-stranded DNA binding;GO:0003700//transcription factor activity, sequence-specific DNA binding;GO:0005515//protein binding;GO:0043565//sequence-specific DNA binding	GO:0000122//negative regulation of transcription from RNA polymerase II promoter;GO:0006338//chromatin remodeling;GO:0006921//cellular component disassembly involved in execution phase of apoptosis;GO:0008544//epidermis development;GO:0016032//viral process;GO:0016571//histone methylation;GO:0043367//CD4-positive, alpha-beta T cell differentiation;GO:0043374//CD8-positive, alpha-beta T cell diffe…	gi|62089108|dbj|BAD92998.1|/0/special AT-rich sequence binding protein 1 variant [Homo sapiens]
342977	846	0	1	0.01	0.26	4.70044	Up	0.485886	0.714583	NANOS3	nanos homolog 3 (Drosophila)	K14007	GO:0000932//cytoplasmic mRNA processing body;GO:0005634//nucleus;GO:0010494//cytoplasmic stress granule	GO:0003723//RNA binding;GO:0008270//zinc ion binding	GO:0006417//regulation of translation;GO:0007275//multicellular organism development;GO:0007281//germ cell development;GO:0007283//spermatogenesis;GO:0048477//oogenesis;GO:0051726//regulation of cell cycle;GO:2001234//negative regulation of apoptotic signaling pathway	gi|148886760|ref|NP_001092092.1|/5.04704e-111/nanos homolog 3 [Homo sapiens]
103091864	1615	0	2	0.01	0.26	4.70044	Up	0.23949	0.47898	SNHG22	small nucleolar RNA host gene 22	-	-	-	-	gi|119583361|gb|EAW62957.1|/8.32496e-20/hCG2045172 [Homo sapiens]
219537	1649	0	2	0.01	0.26	4.70044	Up	0.23949	0.4769	SMTNL1	smoothelin-like 1	K04574	-	-	-	gi|303304956|ref|NP_001099035.2|/0/smoothelin-like protein 1 [Homo sapiens]
101410543	844	0	1	0.01	0.26	4.70044	Up	0.485886	0.703474	XXYLT1-AS2	XXYLT1 antisense RNA 2	-	-	-	-	-
103191607	839	0	1	0.01	0.26	4.70044	Up	0.485886	0.702394	LOC103191607	uncharacterized LOC103191607	-	-	-	-	gi|106322|pir||B34087/7.37814e-30/hypothetical protein (L1H 3' region) - human
8115	1634	0	2	0.01	0.26	4.70044	Up	0.23949	0.476422	TCL1A	T-cell leukemia/lymphoma 1A	K10167	GO:0005783//endoplasmic reticulum;GO:0005938//cell cortex;GO:0045120//pronucleus	GO:0005515//protein binding	GO:0007275//multicellular organism development;GO:0019827//stem cell population maintenance	gi|119602027|gb|EAW81621.1|/6.38159e-68/T-cell leukemia/lymphoma 1A, isoform CRA_a [Homo sapiens]
6554	1631	0	2	0.01	0.26	4.70044	Up	0.23949	0.475893	SLC10A1	solute carrier family 10 (sodium/bile acid cotransporter), member 1	K14341	GO:0005887//integral component of plasma membrane;GO:0016323//basolateral plasma membrane	GO:0008508//bile acid:sodium symporter activity	GO:0006814//sodium ion transport;GO:0008206//bile acid metabolic process;GO:0015721//bile acid and bile salt transport	gi|4506971|ref|NP_003040.1|/0/sodium/bile acid cotransporter [Homo sapiens]
414899	862	0	1	0.01	0.25	4.64386	Up	0.485886	0.730136	BLID	BH3-like motif containing, cell death inducer	-	GO:0005739//mitochondrion	-	GO:0006915//apoptotic process	gi|221316605|ref|NP_001001786.2|/5.82687e-54/BH3-like motif-containing cell death inducer [Homo sapiens]
7852	1691	0	2	0.01	0.25	4.64386	Up	0.23949	0.484179	CXCR4	chemokine (C-X-C motif) receptor 4	K04189	GO:0005764//lysosome;GO:0005769//early endosome;GO:0005770//late endosome;GO:0009897//external side of plasma membrane;GO:0016021//integral component of membrane;GO:0016023//cytoplasmic, membrane-bounded vesicle;GO:0030054//cell junction;GO:0030426//growth cone;GO:0031252//cell leading edge;GO:0070062//extracellular exosome	GO:0001618//virus receptor activity;GO:0003779//actin binding;GO:0015026//coreceptor activity;GO:0016494//C-X-C chemokine receptor activity;GO:0019955//cytokine binding;GO:0031625//ubiquitin protein ligase binding;GO:0032027//myosin light chain binding;GO:0043130//ubiquitin binding	GO:0000187//activation of MAPK activity;GO:0001569//patterning of blood vessels;GO:0001666//response to hypoxia;GO:0001667//ameboidal-type cell migration;GO:0001764//neuron migration;GO:0002407//dendritic cell chemotaxis;GO:0006915//apoptotic process;GO:0006954//inflammatory response;GO:0007186//G-protein coupled receptor signaling pathway;GO:0007204//positive regulation of cytosolic calcium ion …	gi|56790927|ref|NP_001008540.1|/0/C-X-C chemokine receptor type 4 isoform a [Homo sapiens]
101929423	880	0	1	0.01	0.25	4.64386	Up	0.485886	0.720807	MEF2C-AS1	MEF2C antisense RNA 1	-	-	-	-	gi|635029197|ref|XP_007975972.1|/2.29761e-22/PREDICTED: putative ATP-dependent RNA helicase DHX57 isoform X2 [Chlorocebus sabaeus]
286333	5802	0	7	0.01	0.25	4.64386	Up	0.00696704	0.0353833	FAM225A	family with sequence similarity 225, member A (non-protein coding)	-	-	-	-	gi|205831174|sp|A8K8Q9.1|CI109_HUMAN/4.92843e-125/RecName: Full=Uncharacterized protein C9orf109
28999	2539	0	3	0.01	0.25	4.64386	Up	0.118043	0.300304	KLF15	Kruppel-like factor 15	K09210	GO:0005730//nucleolus	GO:0001077//transcriptional activator activity, RNA polymerase II core promoter proximal region sequence-specific binding;GO:0005515//protein binding;GO:0044212//transcription regulatory region DNA binding;GO:0046872//metal ion binding	GO:0010001//glial cell differentiation;GO:0015758//glucose transport;GO:0045944//positive regulation of transcription from RNA polymerase II promoter;GO:0072112//glomerular visceral epithelial cell differentiation;GO:1901653//cellular response to peptide;GO:2000757//negative regulation of peptidyl-lysine acetylation	gi|7662494|ref|NP_054798.1|/0/Krueppel-like factor 15 [Homo sapiens]
2253	856	0	1	0.01	0.25	4.64386	Up	0.485886	0.705646	FGF8	fibroblast growth factor 8 (androgen-induced)	K04358	GO:0005615//extracellular space;GO:0005622//intracellular;GO:0009897//external side of plasma membrane	GO:0005105//type 1 fibroblast growth factor receptor binding;GO:0005111//type 2 fibroblast growth factor receptor binding;GO:0008083//growth factor activity;GO:0042056//chemoattractant activity	GO:0000165//MAPK cascade;GO:0001569//patterning of blood vessels;GO:0001656//metanephros development;GO:0001658//branching involved in ureteric bud morphogenesis;GO:0001759//organ induction;GO:0001823//mesonephros development;GO:0001839//neural plate morphogenesis;GO:0001947//heart looping;GO:0001974//blood vessel remodeling;GO:0003148//outflow tract septum morphogenesis;GO:0003198//epithelial to…	gi|562877474|ref|XP_006166492.1|/8.2233e-109/PREDICTED: fibroblast growth factor 8 [Tupaia chinensis]
101928607	875	0	1	0.01	0.25	4.64386	Up	0.485886	0.705474	TRPM2-AS	TRPM2 antisense RNA	-	-	-	-	gi|119629834|gb|EAX09429.1|/3.19266e-55/hCG2007621 [Homo sapiens]
102724077	869	0	1	0.01	0.25	4.64386	Up	0.485886	0.701883	LINC01389	long intergenic non-protein coding RNA 1389	-	-	-	-	-
2689	876	0	1	0.01	0.25	4.64386	Up	0.485886	0.70126	GH2	growth hormone 2	K05438	GO:0005615//extracellular space	GO:0005131//growth hormone receptor binding;GO:0005148//prolactin receptor binding;GO:0005179//hormone activity;GO:0008083//growth factor activity;GO:0046872//metal ion binding	GO:0002092//positive regulation of receptor internalization;GO:0007565//female pregnancy;GO:0010535//positive regulation of activation of JAK2 kinase activity;GO:0014068//positive regulation of phosphatidylinositol 3-kinase signaling;GO:0015758//glucose transport;GO:0032355//response to estradiol;GO:0040018//positive regulation of multicellular organism growth;GO:0042517//positive regulation of t…	gi|13027826|ref|NP_072052.1|/3.82403e-133/growth hormone variant isoform 3 precursor [Homo sapiens]
92162	887	0	1	0.01	0.24	4.58496	Up	0.485886	0.728727	TMEM88	transmembrane protein 88	K06236;K07200;K11448	GO:0005886//plasma membrane;GO:0016021//integral component of membrane	-	GO:0007275//multicellular organism development;GO:0016055//Wnt signaling pathway	gi|119610531|gb|EAW90125.1|/7.88627e-113/transmembrane protein 88, isoform CRA_b [Homo sapiens]
283768	5282	0	6.18	0.01	0.24	4.58496	Up	0.014135	0.0621648	GOLGA8G	golgin A8 family, member G	K03626	GO:0005794//Golgi apparatus	-	-	gi|397515763|ref|XP_003828113.1|/0/PREDICTED: LOW QUALITY PROTEIN: putative golgin subfamily A member 8C-like [Pan paniscus]
11181	1781	0	2	0.01	0.24	4.58496	Up	0.23949	0.480161	TREH	trehalase (brush-border membrane glycoprotein)	K01194	GO:0046658//anchored component of plasma membrane;GO:0070062//extracellular exosome	GO:0004555//alpha,alpha-trehalase activity	GO:0005993//trehalose catabolic process;GO:0009887//organ morphogenesis;GO:0044245//polysaccharide digestion;GO:0044281//small molecule metabolic process	gi|80475840|gb|AAI09207.1|/0/TREH protein [Homo sapiens]
2212	2426	0	2.72	0.01	0.24	4.58496	Up	0.23949	0.479731	FCGR2A	Fc fragment of IgG, low affinity IIa, receptor (CD32)	K06472	GO:0005886//plasma membrane;GO:0016021//integral component of membrane	GO:0019864//IgG binding	GO:0038096//Fc-gamma receptor signaling pathway involved in phagocytosis;GO:0045087//innate immune response	gi|50511936|ref|NP_067674.2|/0/low affinity immunoglobulin gamma Fc region receptor II-a isoform 2 precursor [Homo sapiens]
81893	615	0	0.68	0.01	0.24	4.58496	Up	0.985786	0.990773	SLC7A5P1	solute carrier family 7 (amino acid transporter light chain, L system), member 5 pseudogene 1	K13780	GO:0005829//cytosol;GO:0016021//integral component of membrane;GO:0016324//apical plasma membrane;GO:0070062//extracellular exosome	GO:0015175//neutral amino acid transmembrane transporter activity;GO:0015179//L-amino acid transmembrane transporter activity;GO:0042605//peptide antigen binding	GO:0003333//amino acid transmembrane transport;GO:0006520//cellular amino acid metabolic process;GO:0007399//nervous system development;GO:0007596//blood coagulation;GO:0015804//neutral amino acid transport;GO:0030154//cell differentiation;GO:0050900//leukocyte migration	gi|21320898|dbj|BAB97212.1|/3.03838e-96/hLAT1-3TM [Homo sapiens]
10288	2646	0	3	0.01	0.24	4.58496	Up	0.118043	0.300176	LILRB2	leukocyte immunoglobulin-like receptor, subfamily B (with TM and ITIM domains), member 2	K06512	GO:0005615//extracellular space;GO:0005737//cytoplasm;GO:0005887//integral component of plasma membrane;GO:0009986//cell surface	GO:0008157//protein phosphatase 1 binding;GO:0023029//MHC class Ib protein binding;GO:0032396//inhibitory MHC class I receptor activity;GO:0042288//MHC class I protein binding;GO:0050839//cell adhesion molecule binding	GO:0002578//negative regulation of antigen processing and presentation;GO:0002666//positive regulation of T cell tolerance induction;GO:0002774//Fc receptor mediated inhibitory signaling pathway;GO:0006968//cellular defense response;GO:0007267//cell-cell signaling;GO:0032755//positive regulation of interleukin-6 production;GO:0034113//heterotypic cell-cell adhesion;GO:0042102//positive regulation…	gi|578847314|ref|XP_006726202.1|/0/PREDICTED: leukocyte immunoglobulin-like receptor subfamily B member 2 isoform X1 [Homo sapiens]
677779	2524	0	2.84	0.01	0.24	4.58496	Up	0.23949	0.477165	LINC00488	long intergenic non-protein coding RNA 488	K11447;K06264;K00939;K00591	-	-	-	gi|74712525|sp|Q6ZWE1.1|CC066_HUMAN/1.93046e-72/RecName: Full=Putative uncharacterized protein C3orf66
100507066	903	0	1	0.01	0.24	4.58496	Up	0.485886	0.699397	CLIP1-AS1	CLIP1 antisense RNA 1	-	-	-	-	-
259215	898	0	1	0.01	0.24	4.58496	Up	0.485886	0.698947	LY6G6F	lymphocyte antigen 6 complex, locus G6F	-	GO:0005886//plasma membrane;GO:0016021//integral component of membrane	-	-	gi|51242941|ref|NP_001003693.1|/1.60931e-174/lymphocyte antigen 6 complex locus protein G6f precursor [Homo sapiens]
4058	2753	0	3	0.01	0.23	4.52356	Up	0.118043	0.301893	LTK	leukocyte receptor tyrosine kinase	K05118;K05119	GO:0005887//integral component of plasma membrane	GO:0004714//transmembrane receptor protein tyrosine kinase activity;GO:0005524//ATP binding	GO:0007169//transmembrane receptor protein tyrosine kinase signaling pathway;GO:0008283//cell proliferation;GO:0010666//positive regulation of cardiac muscle cell apoptotic process;GO:0010976//positive regulation of neuron projection development;GO:0014065//phosphatidylinositol 3-kinase signaling;GO:0018108//peptidyl-tyrosine phosphorylation;GO:0043066//negative regulation of apoptotic process;GO…	gi|46249416|ref|NP_996844.1|/0/leukocyte tyrosine kinase receptor isoform 2 precursor [Homo sapiens]
81466	939	0	1	0.01	0.23	4.52356	Up	0.485886	0.727994	OR2L5	olfactory receptor, family 2, subfamily L, member 5	K04257	GO:0005886//plasma membrane;GO:0016021//integral component of membrane	GO:0004930//G-protein coupled receptor activity;GO:0004984//olfactory receptor activity	-	gi|385137113|ref|NP_001245213.1|/2.33626e-179/olfactory receptor 2L5 [Homo sapiens]
2812	958	0	1	0.01	0.23	4.52356	Up	0.485886	0.727811	GP1BB	glycoprotein Ib (platelet), beta polypeptide	K06262	GO:0005887//integral component of plasma membrane;GO:0031105//septin complex	GO:0004888//transmembrane signaling receptor activity;GO:0005515//protein binding;GO:0005525//GTP binding	GO:0007049//cell cycle;GO:0007155//cell adhesion;GO:0007166//cell surface receptor signaling pathway;GO:0007597//blood coagulation, intrinsic pathway;GO:0030168//platelet activation	gi|410055588|ref|XP_003953876.1|/1.0651e-126/PREDICTED: uncharacterized protein LOC101059670 [Pan troglodytes]
100289650	1873	0	2	0.01	0.23	4.52356	Up	0.23949	0.483577	LOC100289650	uncharacterized LOC100289650	-	-	-	-	gi|119577556|gb|EAW57152.1|/1.16685e-92/hCG2038462, partial [Homo sapiens]
102724297	951	0	1	0.01	0.23	4.52356	Up	0.485886	0.723328	LOC102724297	uncharacterized LOC102724297	K04514	GO:0005634//nucleus	GO:0003677//DNA binding	-	gi|441669095|ref|XP_004092099.1|/1.49949e-40/PREDICTED: tigger transposable element-derived protein 1 [Nomascus leucogenys]
63036	934	0	1	0.01	0.23	4.52356	Up	0.485886	0.721047	CELA2A	chymotrypsin-like elastase family, member 2A	K01346	GO:0005576//extracellular region;GO:0036457//keratohyalin granule	GO:0004252//serine-type endopeptidase activity	-	gi|15559207|ref|NP_254275.1|/2.63968e-159/chymotrypsin-like elastase family member 2A preproprotein [Homo sapiens]
6911	1830	0	2	0.01	0.23	4.52356	Up	0.23949	0.481187	TBX6	T-box 6	K10180	GO:0005634//nucleus	GO:0001102//RNA polymerase II activating transcription factor binding;GO:0001191//transcriptional repressor activity, RNA polymerase II transcription factor binding;GO:0003677//DNA binding;GO:0003700//transcription factor activity, sequence-specific DNA binding	GO:0000122//negative regulation of transcription from RNA polymerase II promoter;GO:0001707//mesoderm formation;GO:0001708//cell fate specification;GO:0023019//signal transduction involved in regulation of gene expression	gi|18201900|ref|NP_004599.2|/0/T-box transcription factor TBX6 [Homo sapiens]
392309	939	0	1	0.01	0.23	4.52356	Up	0.485886	0.717474	OR13J1	olfactory receptor, family 13, subfamily J, member 1	K04257	GO:0005886//plasma membrane;GO:0016021//integral component of membrane	GO:0004930//G-protein coupled receptor activity;GO:0004984//olfactory receptor activity	-	gi|52218862|ref|NP_001004487.1|/2.41765e-176/olfactory receptor 13J1 [Homo sapiens]
101928140	1828	0	2	0.01	0.23	4.52356	Up	0.23949	0.48097	LOC101928140	uncharacterized LOC101928140	K06776	-	-	-	gi|119568475|gb|EAW48090.1|/2.64249e-41/hCG2044936 [Homo sapiens]
345193	3601	0	4	0.01	0.23	4.52356	Up	0.0581824	0.182754	LRIT3	leucine-rich repeat, immunoglobulin-like and transmembrane domains 3	K07523	GO:0005789//endoplasmic reticulum membrane;GO:0016021//integral component of membrane	-	GO:0040036//regulation of fibroblast growth factor receptor signaling pathway	gi|385298685|ref|NP_940908.3|/0/leucine-rich repeat, immunoglobulin-like domain and transmembrane domain-containing protein 3 precursor [Homo sapiens]
4314	1828	0	2	0.01	0.23	4.52356	Up	0.23949	0.478605	MMP3	matrix metallopeptidase 3	K01394	GO:0005578//proteinaceous extracellular matrix;GO:0005615//extracellular space;GO:0043231//intracellular membrane-bounded organelle	GO:0004222//metalloendopeptidase activity;GO:0005509//calcium ion binding;GO:0008270//zinc ion binding	GO:0006508//proteolysis;GO:0022617//extracellular matrix disassembly;GO:0030334//regulation of cell migration;GO:0030574//collagen catabolic process;GO:0071230//cellular response to amino acid stimulus	gi|4505217|ref|NP_002413.1|/0/stromelysin-1 preproprotein [Homo sapiens]
56130	3061	0	3.38	0.01	0.23	4.52356	Up	0.118043	0.30039	PCDHB6	protocadherin beta 6	K04601	GO:0005887//integral component of plasma membrane	GO:0005509//calcium ion binding	GO:0007156//homophilic cell adhesion via plasma membrane adhesion molecules;GO:0007268//synaptic transmission;GO:0007416//synapse assembly;GO:0016339//calcium-dependent cell-cell adhesion via plasma membrane cell adhesion molecules	gi|9256618|ref|NP_061762.1|/0/protocadherin beta-6 precursor [Homo sapiens]
57653	5797	0	6.51	0.01	0.23	4.52356	Up	0.014135	0.0619819	LOC100499484-C9ORF174	LOC100499484-C9orf174 readthrough	K04573;K06267;K11498;K12478;K12795	GO:0016021//integral component of membrane;GO:0070062//extracellular exosome	-	-	gi|7959325|dbj|BAA96053.1|/0/KIAA1529 protein [Homo sapiens]
127	1980	0	2.11	0.01	0.23	4.52356	Up	0.23949	0.476741	ADH4	alcohol dehydrogenase 4 (class II), pi polypeptide	K13980	GO:0005829//cytosol	GO:0003960//NADPH:quinone reductase activity;GO:0004024//alcohol dehydrogenase activity, zinc-dependent;GO:0004032//alditol:NADP+ 1-oxidoreductase activity;GO:0004745//retinol dehydrogenase activity;GO:0005503//all-trans retinal binding;GO:0008270//zinc ion binding;GO:0019115//benzaldehyde dehydrogenase activity;GO:0019841//retinol binding;GO:0035276//ethanol binding;GO:0051287//NAD binding	GO:0006069//ethanol oxidation;GO:0006081//cellular aldehyde metabolic process;GO:0006805//xenobiotic metabolic process;GO:0042572//retinol metabolic process;GO:0046164//alcohol catabolic process;GO:1901661//quinone metabolic process	gi|544433749|ref|XP_005555571.1|/0/PREDICTED: LOW QUALITY PROTEIN: alcohol dehydrogenase 4 [Macaca fascicularis]
4312	2081	2	48	0.22	4.88	4.47131	Up	6.00448e-13	2.50285e-11	MMP1	matrix metallopeptidase 1	K01388	GO:0005578//proteinaceous extracellular matrix	GO:0004222//metalloendopeptidase activity;GO:0005509//calcium ion binding;GO:0008270//zinc ion binding	GO:0006508//proteolysis;GO:0007596//blood coagulation;GO:0016032//viral process;GO:0022617//extracellular matrix disassembly;GO:0030574//collagen catabolic process;GO:0044267//cellular protein metabolic process;GO:0050900//leukocyte migration	gi|58176727|pdb|1SU3|A/0/Chain A, X-Ray Structure Of Human Prommp-1: New Insights Into Collagenase Action
56301	1962	0	2	0.01	0.22	4.45943	Up	0.23949	0.48227	SLC7A10	solute carrier family 7 (neutral amino acid transporter light chain, asc system), member 10	K13782	GO:0005887//integral component of plasma membrane	GO:0015194//L-serine transmembrane transporter activity	GO:0007596//blood coagulation;GO:0015825//L-serine transport;GO:0042941//D-alanine transport;GO:0042942//D-serine transport;GO:0050900//leukocyte migration;GO:0055085//transmembrane transport	gi|9790235|ref|NP_062823.1|/0/asc-type amino acid transporter 1 [Homo sapiens]
642924	1924	0	2	0.01	0.22	4.45943	Up	0.23949	0.48189	LINC00535	long intergenic non-protein coding RNA 535	-	-	-	-	gi|119612101|gb|EAW91695.1|/7.13464e-61/hCG2038154, partial [Homo sapiens]
728402	1214	0	1.25	0.01	0.22	4.45943	Up	0.485886	0.717237	TPI1P3	triosephosphate isomerase 1 pseudogene 3	K01803	GO:0005615//extracellular space;GO:0005634//nucleus;GO:0005829//cytosol;GO:0070062//extracellular exosome	GO:0004807//triose-phosphate isomerase activity;GO:0005515//protein binding	GO:0006094//gluconeogenesis;GO:0006096//glycolytic process;GO:0006796//phosphate-containing compound metabolic process;GO:0019637//organophosphate metabolic process;GO:0044281//small molecule metabolic process	gi|332249303|ref|XP_003273803.1|/8.04594e-77/PREDICTED: triosephosphate isomerase isoform 1 [Nomascus leucogenys]
253017	2843	0	3	0.01	0.22	4.45943	Up	0.118043	0.300946	TECRL	trans-2,3-enoyl-CoA reductase-like	K10258	GO:0005737//cytoplasm;GO:0016021//integral component of membrane	GO:0016627//oxidoreductase activity, acting on the CH-CH group of donors	GO:0006629//lipid metabolic process	gi|119625938|gb|EAX05533.1|/0/hCG2038358, partial [Homo sapiens]
100874137	1001	0	1	0.01	0.22	4.45943	Up	0.485886	0.714936	LINC00351	long intergenic non-protein coding RNA 351	K07838	-	-	-	gi|441600647|ref|XP_004087629.1|/1.64013e-16/PREDICTED: lysosomal acid lipase/cholesteryl ester hydrolase [Nomascus leucogenys]
101927915	990	0	0.99	0.01	0.22	4.45943	Up	0.985786	0.991218	LOC101927915	uncharacterized LOC101927915	-	-	-	-	gi|527504048|sp|Q1W209.2|HESRG_HUMAN/3.47054e-35/RecName: Full=Embryonic stem cell-related gene protein; Short=hES cell-related gene protein
100506895	2935	0	3	0.01	0.22	4.45943	Up	0.118043	0.300603	LOC100506895	uncharacterized LOC100506895	K12167	-	-	-	gi|521027115|gb|EPQ08903.1|/7.98655e-25/E3 ubiquitin-protein ligase HECW1 [Myotis brandtii]
133690	987	0	1	0.01	0.22	4.45943	Up	0.485886	0.710376	CAPSL	calcyphosine-like	K10840;K02183	GO:0005737//cytoplasm	GO:0005509//calcium ion binding	-	gi|578809845|ref|XP_006714507.1|/2.41628e-122/PREDICTED: calcyphosin-like protein isoform X1 [Homo sapiens]
130497	1911	0	2	0.01	0.22	4.45943	Up	0.23949	0.477911	OSR1	odd-skipped related transciption factor 1	K09215	GO:0005730//nucleolus;GO:0005737//cytoplasm;GO:0070062//extracellular exosome	GO:0000287//magnesium ion binding;GO:0003676//nucleic acid binding;GO:0004702//receptor signaling protein serine/threonine kinase activity;GO:0005515//protein binding;GO:0005524//ATP binding	GO:0000122//negative regulation of transcription from RNA polymerase II promoter;GO:0001657//ureteric bud development;GO:0002062//chondrocyte differentiation;GO:0006468//protein phosphorylation;GO:0006979//response to oxidative stress;GO:0007507//heart development;GO:0008406//gonad development;GO:0023014//signal transduction by protein phosphorylation;GO:0030501//positive regulation of bone miner…	gi|591308268|ref|XP_007080774.1|/1.87384e-162/PREDICTED: LOW QUALITY PROTEIN: protein odd-skipped-related 1 [Panthera tigris altaica]
5652	1940	0	2	0.01	0.22	4.45943	Up	0.23949	0.477858	PRSS8	protease, serine, 8	K08664	GO:0005615//extracellular space;GO:0005886//plasma membrane;GO:0016021//integral component of membrane;GO:0070062//extracellular exosome	GO:0004252//serine-type endopeptidase activity;GO:0005515//protein binding	GO:0010765//positive regulation of sodium ion transport	gi|4506153|ref|NP_002764.1|/0/prostasin preproprotein [Homo sapiens]
100129924	983	0	1	0.01	0.22	4.45943	Up	0.485886	0.703247	LOC100129924	uncharacterized LOC100129924	K01345	-	-	-	gi|337299049|ref|NP_001229679.1|/5.14113e-140/uncharacterized protein LOC100129924 [Homo sapiens]
100133205	983	0	1	0.01	0.22	4.45943	Up	0.485886	0.701147	LINC00240	long intergenic non-protein coding RNA 240	-	-	-	-	gi|119623484|gb|EAX03079.1|/6.09045e-16/hCG2040858, partial [Homo sapiens]
978	985	0	1	0.01	0.22	4.45943	Up	0.485886	0.700638	CDA	cytidine deaminase	K01489	GO:0005576//extracellular region;GO:0005829//cytosol	GO:0001882//nucleoside binding;GO:0004126//cytidine deaminase activity;GO:0008270//zinc ion binding;GO:0042803//protein homodimerization activity	GO:0007166//cell surface receptor signaling pathway;GO:0009972//cytidine deamination;GO:0019858//cytosine metabolic process;GO:0030308//negative regulation of cell growth;GO:0043097//pyrimidine nucleoside salvage;GO:0045980//negative regulation of nucleotide metabolic process;GO:0051289//protein homotetramerization	gi|11386157|ref|NP_001776.1|/2.42723e-81/cytidine deaminase [Homo sapiens]
201625	2826.57	0	3	0.01	0.22	4.45943	Up	0.118043	0.299537	DNAH12	dynein, axonemal, heavy chain 12	K10408	GO:0005737//cytoplasm;GO:0005874//microtubule;GO:0005929//cilium;GO:0030286//dynein complex	GO:0003777//microtubule motor activity;GO:0005524//ATP binding;GO:0016887//ATPase activity	GO:0007018//microtubule-based movement	gi|89274173|ref|NP_940966.2|/0/dynein heavy chain 12, axonemal isoform 2 [Homo sapiens]
259290	1021	0	1	0.01	0.21	4.39232	Up	0.485886	0.729278	TAS2R31	taste receptor, type 2, member 31	K08474	GO:0016021//integral component of membrane;GO:0031514//motile cilium;GO:0060170//ciliary membrane	GO:0033038//bitter taste receptor activity	GO:0001580//detection of chemical stimulus involved in sensory perception of bitter taste;GO:0007186//G-protein coupled receptor signaling pathway	gi|116235454|ref|NP_795366.2|/5.76893e-174/taste receptor type 2 member 31 [Homo sapiens]
154	2058	0	2	0.01	0.21	4.39232	Up	0.23949	0.483632	ADRB2	adrenoceptor beta 2, surface	K04142	GO:0005634//nucleus;GO:0005764//lysosome;GO:0005768//endosome;GO:0005887//integral component of plasma membrane;GO:0016324//apical plasma membrane;GO:0043235//receptor complex	GO:0004941//beta2-adrenergic receptor activity;GO:0008179//adenylate cyclase binding;GO:0015459//potassium channel regulator activity;GO:0042803//protein homodimerization activity;GO:0051380//norepinephrine binding	GO:0002024//diet induced thermogenesis;GO:0002025//vasodilation by norepinephrine-epinephrine involved in regulation of systemic arterial blood pressure;GO:0002028//regulation of sodium ion transport;GO:0002032//desensitization of G-protein coupled receptor protein signaling pathway by arrestin;GO:0006898//receptor-mediated endocytosis;GO:0007171//activation of transmembrane receptor protein tyro…	gi|62897611|dbj|BAD96745.1|/0/Adrenergic, beta-2-, receptor, surface variant [Homo sapiens]
152225	2051	0	2	0.01	0.21	4.39232	Up	0.23949	0.483413	LOC152225	uncharacterized LOC152225	-	-	-	-	gi|119600175|gb|EAW79769.1|/3.97188e-49/hCG2023120 [Homo sapiens]
389170	1976	0	2	0.01	0.21	4.39232	Up	0.23949	0.482596	LEKR1	leucine, glutamate and lysine rich 1	K10421	-	-	-	gi|578807393|ref|XP_006713698.1|/1.21024e-87/PREDICTED: leucine-, glutamate- and lysine-rich protein 1 isoform X7 [Homo sapiens]
135458	1026	0	1	0.01	0.21	4.39232	Up	0.485886	0.720329	HUS1B	HUS1 checkpoint homolog b (S. pombe)	K10996	GO:0005730//nucleolus;GO:0030896//checkpoint clamp complex	-	GO:0000077//DNA damage checkpoint;GO:0006281//DNA repair	gi|31077215|ref|NP_683762.2|/3.90682e-154/checkpoint protein HUS1B [Homo sapiens]
100526794	2533	0	2.56	0.01	0.21	4.39232	Up	0.23949	0.481836	NT5C1B-RDH14	NT5C1B-RDH14 readthrough	K01081	GO:0005634//nucleus;GO:0005739//mitochondrion;GO:0005765//lysosomal membrane;GO:0005783//endoplasmic reticulum;GO:0005829//cytosol	GO:0000166//nucleotide binding;GO:0000287//magnesium ion binding;GO:0008253//5'-nucleotidase activity;GO:0016491//oxidoreductase activity	GO:0006144//purine nucleobase metabolic process;GO:0006195//purine nucleotide catabolic process;GO:0055114//oxidation-reduction process	gi|312283684|ref|NP_001186033.1|/0/NT5C1B-RDH14 protein isoform 2 [Homo sapiens]
163479	3064	0	3	0.01	0.21	4.39232	Up	0.118043	0.301075	FNDC7	fibronectin type III domain containing 7	K05717;K06252	GO:0005576//extracellular region	-	-	gi|222144290|ref|NP_001138409.1|/0/fibronectin type III domain-containing protein 7 precursor [Homo sapiens]
100507387	1005	0	1	0.01	0.21	4.39232	Up	0.485886	0.717534	LOC100507387	uncharacterized LOC100507387	K14299	-	-	-	gi|119605507|gb|EAW85101.1|/1.58567e-35/hCG1805212 [Homo sapiens]
126014	2028	0	2	0.01	0.21	4.39232	Up	0.23949	0.480054	OSCAR	osteoclast associated, immunoglobulin-like receptor	K14377	GO:0005576//extracellular region;GO:0005886//plasma membrane;GO:0016021//integral component of membrane	-	-	gi|119592584|gb|EAW72178.1|/2.3715e-171/osteoclast-associated receptor, isoform CRA_e [Homo sapiens]
158521	1021	0	1	0.01	0.21	4.39232	Up	0.485886	0.713702	FMR1NB	fragile X mental retardation 1 neighbor	-	GO:0016021//integral component of membrane	-	-	gi|22749199|ref|NP_689791.1|/3.50688e-147/fragile X mental retardation 1 neighbor protein [Homo sapiens]
100129583	1627	0	1.61	0.01	0.21	4.39232	Up	0.485886	0.713468	FAM47E	family with sequence similarity 47, member E	-	-	GO:2001070//starch binding	-	gi|339515660|ref|NP_001229865.1|/3.85911e-174/protein FAM47E isoform b [Homo sapiens]
348013	1047	0	1	0.01	0.21	4.39232	Up	0.485886	0.707599	TMEM255B	transmembrane protein 255B	K10955	GO:0016021//integral component of membrane	-	-	gi|32699048|ref|NP_872420.1|/0/transmembrane protein 255B [Homo sapiens]
391104	1014	0	1	0.01	0.21	4.39232	Up	0.485886	0.705302	VHLL	von Hippel-Lindau tumor suppressor-like	K03871	GO:0005654//nucleoplasm;GO:0005829//cytosol	GO:0004842//ubiquitin-protein transferase activity;GO:0008134//transcription factor binding;GO:0019899//enzyme binding	GO:0006508//proteolysis;GO:0008285//negative regulation of cell proliferation;GO:0016567//protein ubiquitination;GO:0045893//positive regulation of transcription, DNA-templated;GO:0048869//cellular developmental process;GO:0061428//negative regulation of transcription from RNA polymerase II promoter in response to hypoxia	gi|51972218|ref|NP_001004319.1|/2.90017e-77/von Hippel-Lindau-like protein [Homo sapiens]
7784	1494	0	1.45	0.01	0.21	4.39232	Up	0.485886	0.705187	ZP3	zona pellucida glycoprotein 3 (sperm receptor)	K13912	GO:0002081//outer acrosomal membrane;GO:0005578//proteinaceous extracellular matrix;GO:0005615//extracellular space;GO:0005771//multivesicular body;GO:0005783//endoplasmic reticulum;GO:0005794//Golgi apparatus;GO:0005886//plasma membrane;GO:0016021//integral component of membrane;GO:0048471//perinuclear region of cytoplasm	GO:0004871//signal transducer activity;GO:0005384//manganese ion transmembrane transporter activity;GO:0015279//store-operated calcium channel activity;GO:0030246//carbohydrate binding;GO:0032190//acrosin binding	GO:0001809//positive regulation of type IV hypersensitivity;GO:0001825//blastocyst formation;GO:0002455//humoral immune response mediated by circulating immunoglobulin;GO:0002687//positive regulation of leukocyte migration;GO:0002922//positive regulation of humoral immune response;GO:0006886//intracellular protein transport;GO:0010513//positive regulation of phosphatidylinositol biosynthetic proc…	gi|635139497|ref|XP_008016597.1|/0/PREDICTED: zona pellucida sperm-binding protein 3 isoform X1 [Chlorocebus sabaeus]
1517	1105	0	1.01	0.01	0.2	4.32193	Up	0.485886	0.730197	CTSLP2	cathepsin L pseudogene 2	K01365	GO:0005615//extracellular space;GO:0005634//nucleus;GO:0036021//endolysosome lumen	GO:0001968//fibronectin binding;GO:0004197//cysteine-type endopeptidase activity;GO:0005518//collagen binding;GO:0042393//histone binding;GO:0043394//proteoglycan binding	GO:0002224//toll-like receptor signaling pathway;GO:0002250//adaptive immune response;GO:0019886//antigen processing and presentation of exogenous peptide antigen via MHC class II;GO:0022617//extracellular matrix disassembly;GO:0030574//collagen catabolic process;GO:0051603//proteolysis involved in cellular protein catabolic process;GO:0071888//macrophage apoptotic process;GO:0097067//cellular re…	gi|544418475|ref|XP_005548959.1|/1.27037e-60/PREDICTED: cathepsin L1-like [Macaca fascicularis]
100129196	2065	0	2	0.01	0.2	4.32193	Up	0.23949	0.484836	MATN1-AS1	MATN1 antisense RNA 1	K06238	GO:0005578//proteinaceous extracellular matrix	GO:0005201//extracellular matrix structural constituent;GO:0005515//protein binding	GO:0003429//growth plate cartilage chondrocyte morphogenesis;GO:0006461//protein complex assembly;GO:0030198//extracellular matrix organization;GO:0030500//regulation of bone mineralization	gi|402853673|ref|XP_003891515.1|/6.3509e-77/PREDICTED: uncharacterized protein LOC101019684 isoform 2 [Papio anubis]
101929765	1295	0	1.2	0.01	0.2	4.32193	Up	0.485886	0.72769	LINC01585	long intergenic non-protein coding RNA 1585	K11447;K06264;K08857;K00939	-	-	-	gi|34526292|dbj|BAC85220.1|/3.3311e-25/unnamed protein product [Homo sapiens]
727699	2155	0	2	0.01	0.2	4.32193	Up	0.23949	0.482651	LINC00163	long intergenic non-protein coding RNA 163	K12826	-	-	-	gi|119629771|gb|EAX09366.1|/1.19283e-35/hCG2007639 [Homo sapiens]
54209	1076	0	1	0.01	0.2	4.32193	Up	0.485886	0.719971	TREM2	triggering receptor expressed on myeloid cells 2	K14378	GO:0005576//extracellular region;GO:0005886//plasma membrane;GO:0016021//integral component of membrane	GO:0001530//lipopolysaccharide binding;GO:0004872//receptor activity	GO:0006959//humoral immune response;GO:0007411//axon guidance;GO:0045087//innate immune response	gi|17425162|dbj|BAB78736.1|/1.46095e-148/triggering receptor TREM-2V [Homo sapiens]
222659	2121	0	2	0.01	0.2	4.32193	Up	0.23949	0.481728	PXT1	peroxisomal, testis specific 1	K03211	GO:0005777//peroxisome	-	GO:0007283//spermatogenesis	gi|259013562|ref|NP_694535.2|/2.84832e-74/peroxisomal testis-specific protein 1 [Homo sapiens]
51151	1085	0	1	0.01	0.2	4.32193	Up	0.485886	0.717949	SLC45A2	solute carrier family 45, member 2	K15378	GO:0016021//integral component of membrane;GO:0033162//melanosome membrane	-	GO:0007601//visual perception;GO:0042438//melanin biosynthetic process;GO:0048066//developmental pigmentation;GO:0050896//response to stimulus	gi|61636000|ref|NP_001012527.1|/0/membrane-associated transporter protein isoform b [Homo sapiens]
1592	2119	0	2	0.01	0.2	4.32193	Up	0.23949	0.480916	CYP26A1	cytochrome P450, family 26, subfamily A, polypeptide 1	K07437	GO:0005789//endoplasmic reticulum membrane	GO:0001972//retinoic acid binding;GO:0005506//iron ion binding;GO:0008401//retinoic acid 4-hydroxylase activity;GO:0019825//oxygen binding;GO:0020037//heme binding	GO:0006805//xenobiotic metabolic process;GO:0007417//central nervous system development;GO:0009952//anterior/posterior pattern specification;GO:0014032//neural crest cell development;GO:0034653//retinoic acid catabolic process;GO:0048387//negative regulation of retinoic acid receptor signaling pathway;GO:0055114//oxidation-reduction process;GO:0071300//cellular response to retinoic acid	gi|16933530|ref|NP_000774.2|/0/cytochrome P450 26A1 isoform 1 [Homo sapiens]
100287284	1095	0	1	0.01	0.2	4.32193	Up	0.485886	0.716055	MANSC4	MANSC domain containing 4	-	GO:0016021//integral component of membrane	-	-	gi|226246648|ref|NP_001139693.1|/0/MANSC domain-containing protein 4 precursor [Homo sapiens]
4803	1052	0	1	0.01	0.2	4.32193	Up	0.485886	0.710958	NGF	nerve growth factor (beta polypeptide)	K02582	GO:0005615//extracellular space;GO:0005768//endosome;GO:0005796//Golgi lumen	GO:0005057//receptor signaling protein activity;GO:0005163//nerve growth factor receptor binding;GO:0008083//growth factor activity	GO:0000186//activation of MAPKK activity;GO:0006954//inflammatory response;GO:0007202//activation of phospholipase C activity;GO:0007265//Ras protein signal transduction;GO:0007422//peripheral nervous system development;GO:0007613//memory;GO:0008344//adult locomotory behavior;GO:0008625//extrinsic apoptotic signaling pathway via death domain receptors;GO:0009314//response to radiation;GO:0009612/…	gi|34192369|gb|AAH32517.2|/4.06115e-170/NGF protein [Homo sapiens]
101928796	1067	0	1	0.01	0.2	4.32193	Up	0.485886	0.710609	LOC101928796	uncharacterized LOC101928796	K13219;K06236;K06238	-	-	-	gi|297287373|ref|XP_001118050.2|/8.45859e-22/PREDICTED: hypothetical protein LOC721855 [Macaca mulatta]
92086	1066	0	1	0.01	0.2	4.32193	Up	0.485886	0.709159	GGTLC1	gamma-glutamyltransferase light chain 1	K00681	GO:0016021//integral component of membrane;GO:0031362//anchored component of external side of plasma membrane;GO:0070062//extracellular exosome	GO:0003840//gamma-glutamyltransferase activity;GO:0005515//protein binding;GO:0036374//glutathione hydrolase activity	GO:0002682//regulation of immune system process;GO:0006536//glutamate metabolic process;GO:0006750//glutathione biosynthetic process;GO:0006751//glutathione catabolic process;GO:0006805//xenobiotic metabolic process;GO:0007283//spermatogenesis;GO:0019344//cysteine biosynthetic process;GO:0019369//arachidonic acid metabolic process;GO:0019370//leukotriene biosynthetic process;GO:0031638//zymogen a…	gi|578835632|ref|XP_006723725.1|/1.7938e-132/PREDICTED: gamma-glutamyltransferase light chain 1 isoform X5 [Homo sapiens]
50856	1068	0	1	0.01	0.2	4.32193	Up	0.485886	0.708234	CLEC4A	C-type lectin domain family 4, member A	K10057	GO:0005887//integral component of plasma membrane	GO:0004888//transmembrane signaling receptor activity;GO:0030246//carbohydrate binding	GO:0007155//cell adhesion;GO:0007166//cell surface receptor signaling pathway;GO:0045087//innate immune response	gi|7705338|ref|NP_057268.1|/3.82039e-139/C-type lectin domain family 4 member A isoform 1 [Homo sapiens]
6442	1069	0	1	0.01	0.2	4.32193	Up	0.485886	0.707369	SGCA	sarcoglycan, alpha (50kDa dystrophin-associated glycoprotein)	K12565	GO:0005737//cytoplasm;GO:0005856//cytoskeleton;GO:0005887//integral component of plasma membrane;GO:0005911//cell-cell junction;GO:0016012//sarcoglycan complex;GO:0016021//integral component of membrane;GO:0042383//sarcolemma;GO:0045121//membrane raft	GO:0005509//calcium ion binding	GO:0006936//muscle contraction;GO:0007517//muscle organ development;GO:0061024//membrane organization	gi|544498814|ref|XP_005583714.1|/8.74815e-152/PREDICTED: alpha-sarcoglycan isoform X3 [Macaca fascicularis]
10873	2090	0	2	0.01	0.2	4.32193	Up	0.23949	0.477698	ME3	malic enzyme 3, NADP(+)-dependent, mitochondrial	K00029	GO:0005759//mitochondrial matrix	GO:0004471//malate dehydrogenase (decarboxylating) (NAD+) activity;GO:0004473//malate dehydrogenase (decarboxylating) (NADP+) activity;GO:0008948//oxaloacetate decarboxylase activity;GO:0046872//metal ion binding;GO:0051287//NAD binding	GO:0006090//pyruvate metabolic process;GO:0006108//malate metabolic process;GO:0009060//aerobic respiration;GO:0072592//oxygen metabolic process	gi|62420880|ref|NP_006671.2|/0/NADP-dependent malic enzyme, mitochondrial [Homo sapiens]
643669	1074	0	1	0.01	0.2	4.32193	Up	0.485886	0.705818	CCER2	coiled-coil glutamate-rich protein 2	K03129;K02184;K05748	GO:0005576//extracellular region	-	-	gi|342349323|ref|NP_001230141.1|/3.35479e-151/coiled-coil domain-containing glutamate-rich protein 2 precursor [Homo sapiens]
131831	2086	0	2	0.01	0.2	4.32193	Up	0.23949	0.477538	ERICH6	glutamate-rich 6	K10705	-	-	-	gi|87298939|ref|NP_689607.2|/0/glutamate-rich protein 6 [Homo sapiens]
10265	2075	0	2	0.01	0.2	4.32193	Up	0.23949	0.477431	IRX5	iroquois homeobox 5	K13172	GO:0005634//nucleus	GO:0003700//transcription factor activity, sequence-specific DNA binding;GO:0005499//vitamin D binding;GO:0043565//sequence-specific DNA binding	GO:0002027//regulation of heart rate;GO:0006351//transcription, DNA-templated;GO:0007601//visual perception;GO:0008406//gonad development;GO:0042551//neuron maturation;GO:0048701//embryonic cranial skeleton morphogenesis;GO:0050896//response to stimulus;GO:0060040//retinal bipolar neuron differentiation	gi|356582257|ref|NP_001239126.1|/0/iroquois-class homeodomain protein IRX-5 isoform 2 [Homo sapiens]
100130075	1058	0	1.01	0.01	0.2	4.32193	Up	0.485886	0.705245	LOC100130075	SUZ RNA binding domain containing 1 pseudogene	-	-	-	-	gi|505779942|ref|XP_004603427.1|/3.6016e-41/PREDICTED: SUZ domain-containing protein 1 isoform X1 [Sorex araneus]
56241	3201	0	3	0.01	0.2	4.32193	Up	0.118043	0.299878	SUSD2	sushi domain containing 2	K10955	GO:0016021//integral component of membrane;GO:0070062//extracellular exosome	GO:0005044//scavenger receptor activity;GO:0030247//polysaccharide binding	GO:0006955//immune response	gi|10092665|ref|NP_062547.1|/0/sushi domain-containing protein 2 precursor [Homo sapiens]
146225	1073	0	1	0.01	0.2	4.32193	Up	0.485886	0.70177	CMTM2	CKLF-like MARVEL transmembrane domain containing 2	-	GO:0005615//extracellular space;GO:0005634//nucleus;GO:0016021//integral component of membrane	GO:0005125//cytokine activity	GO:0006935//chemotaxis	gi|313569848|ref|NP_001186246.1|/1.37007e-112/CKLF-like MARVEL transmembrane domain-containing protein 2 isoform 2 [Homo sapiens]
100874205	2230	0	2.12	0.01	0.2	4.32193	Up	0.23949	0.476581	ATP11A-AS1	ATP11A antisense RNA 1	K11447;K00939;K08857;K04006	-	-	-	gi|397524323|ref|XP_003832147.1|/4.09665e-71/PREDICTED: uncharacterized protein LOC100986321 [Pan paniscus]
101928718	2767	0	2.64	0.01	0.2	4.32193	Up	0.23949	0.47621	LOC101928718	uncharacterized LOC101928718	K05767;K14693;K11447	-	GO:0016491//oxidoreductase activity	GO:0008152//metabolic process;GO:0044707;GO:0044763	gi|119576910|gb|EAW56506.1|/7.99149e-27/hCG1996783 [Homo sapiens]
160298	1149	0	1	0.01	0.19	4.24793	Up	0.485886	0.728483	C11orf42	chromosome 11 open reading frame 42	-	-	-	-	gi|283046748|ref|NP_775796.2|/0/uncharacterized protein C11orf42 [Homo sapiens]
221122	1271	0	1.15	0.01	0.19	4.24793	Up	0.485886	0.727751	LOC221122	uncharacterized LOC221122	K01191	-	-	-	gi|119588457|gb|EAW68051.1|/4.87726e-54/hCG2045239 [Homo sapiens]
57126	2238	0	2	0.01	0.19	4.24793	Up	0.23949	0.484124	CD177	CD177 molecule	K06552	GO:0005886//plasma membrane;GO:0031225//anchored component of membrane	-	GO:0007596//blood coagulation;GO:0050900//leukocyte migration	gi|110735433|ref|NP_065139.2|/0/CD177 antigen precursor [Homo sapiens]
56128	2711	0	2.48	0.01	0.19	4.24793	Up	0.23949	0.48396	PCDHB8	protocadherin beta 8	K04602	GO:0005886//plasma membrane;GO:0016021//integral component of membrane	GO:0005509//calcium ion binding	GO:0007156//homophilic cell adhesion via plasma membrane adhesion molecules;GO:0007268//synaptic transmission;GO:0007416//synapse assembly;GO:0016339//calcium-dependent cell-cell adhesion via plasma membrane cell adhesion molecules	gi|223460164|gb|AAI36802.1|/0/Protocadherin beta 8 [Homo sapiens]
135	2754	0	2.45	0.01	0.19	4.24793	Up	0.23949	0.483141	ADORA2A	adenosine A2a receptor	K04266	GO:0005887//integral component of plasma membrane;GO:0012505//endomembrane system;GO:0014069//postsynaptic density;GO:0030425//dendrite;GO:0030673//axolemma;GO:0032279//asymmetric synapse;GO:0042734//presynaptic membrane;GO:0043025//neuronal cell body;GO:0045211//postsynaptic membrane;GO:0048786//presynaptic active zone	GO:0001609//G-protein coupled adenosine receptor activity;GO:0019899//enzyme binding;GO:0031802//type 5 metabotropic glutamate receptor binding;GO:0042802//identical protein binding;GO:0046982//protein heterodimerization activity;GO:0051393//alpha-actinin binding	GO:0001963//synaptic transmission, dopaminergic;GO:0001973//adenosine receptor signaling pathway;GO:0001975//response to amphetamine;GO:0006355//regulation of transcription, DNA-templated;GO:0006469//negative regulation of protein kinase activity;GO:0006909//phagocytosis;GO:0006968//cellular defense response;GO:0007190//activation of adenylate cyclase activity;GO:0007205//protein kinase C-activat…	gi|5921992|ref|NP_000666.2|/0/adenosine receptor A2a [Homo sapiens]
653061	5454	0	5	0.01	0.19	4.24793	Up	0.0286776	0.107779	GOLGA8S	golgin A8 family, member S	K16072;K11499	GO:0005794//Golgi apparatus	GO:0005515//protein binding	-	gi|578841005|ref|XP_006725615.1|/0/PREDICTED: golgin subfamily A member 8M isoform X4 [Homo sapiens]
100507506	2277	0	2	0.01	0.19	4.24793	Up	0.23949	0.480754	LOC100507506	uncharacterized LOC100507506	-	-	-	-	gi|119575569|gb|EAW55165.1|/2.03007e-41/hCG2045053 [Homo sapiens]
58495	1107	0	1	0.01	0.19	4.24793	Up	0.485886	0.710725	OVOL2	ovo-like zinc finger 2	K09216	GO:0005634//nucleus	GO:0000981//RNA polymerase II transcription factor activity, sequence-specific DNA binding;GO:0044212//transcription regulatory region DNA binding;GO:0046872//metal ion binding	GO:0001525//angiogenesis;GO:0001755//neural crest cell migration;GO:0001842//neural fold formation;GO:0001947//heart looping;GO:0006357//regulation of transcription from RNA polymerase II promoter;GO:0008285//negative regulation of cell proliferation;GO:0009953//dorsal/ventral pattern formation;GO:0010837//regulation of keratinocyte proliferation;GO:0010944//negative regulation of transcription b…	gi|426391041|ref|XP_004061895.1|/9.26673e-175/PREDICTED: transcription factor Ovo-like 2 [Gorilla gorilla gorilla]
100873974	1132	0	1	0.01	0.19	4.24793	Up	0.485886	0.707139	KCNC4-AS1	KCNC4 antisense RNA 1 (head to head)	-	-	-	-	gi|403284533|ref|XP_003933622.1|/8.0659e-34/PREDICTED: potassium voltage-gated channel subfamily C member 4 [Saimiri boliviensis boliviensis]
79015	1157	0	1	0.01	0.19	4.24793	Up	0.485886	0.704444	LINC01260	long intergenic non-protein coding RNA 1260	-	-	-	-	gi|119596307|gb|EAW75901.1|/5.96087e-40/hCG1784921 [Homo sapiens]
7366	2264	0	2.01	0.01	0.19	4.24793	Up	0.23949	0.476953	UGT2B15	UDP glucuronosyltransferase 2 family, polypeptide B15	K00699	GO:0005789//endoplasmic reticulum membrane;GO:0016021//integral component of membrane	GO:0001972//retinoic acid binding;GO:0015020//glucuronosyltransferase activity	GO:0006805//xenobiotic metabolic process;GO:0008202//steroid metabolic process;GO:0052695//cellular glucuronidation	gi|116517299|ref|NP_001067.2|/0/UDP-glucuronosyltransferase 2B15 precursor [Homo sapiens]
728310	1156	0	1	0.01	0.19	4.24793	Up	0.485886	0.703873	GOLGA6L7P	golgin A6 family-like 7, pseudogene	-	-	-	-	gi|221043958|dbj|BAH13656.1|/4.77557e-114/unnamed protein product [Homo sapiens]
196541	1115	0	1	0.01	0.19	4.24793	Up	0.485886	0.700469	METTL21C	methyltransferase like 21C	-	GO:0005634//nucleus	GO:0016279//protein-lysine N-methyltransferase activity	GO:0018022//peptidyl-lysine methylation	gi|119629465|gb|EAX09060.1|/2.06797e-151/OTTHUMP00000018663, isoform CRA_a [Homo sapiens]
56300	1107	0	1	0.01	0.19	4.24793	Up	0.485886	0.700356	IL36G	interleukin 36, gamma	K05487	GO:0005615//extracellular space	GO:0005125//cytokine activity;GO:0005149//interleukin-1 receptor binding	GO:0006954//inflammatory response;GO:0006955//immune response;GO:0007267//cell-cell signaling;GO:0032755//positive regulation of interleukin-6 production	gi|9665234|ref|NP_062564.1|/4.48032e-94/interleukin-36 gamma isoform 1 [Homo sapiens]
2850	1128	0	1	0.01	0.19	4.24793	Up	0.485886	0.700243	GPR27	G protein-coupled receptor 27	K04301	GO:0005886//plasma membrane;GO:0016021//integral component of membrane	GO:0004930//G-protein coupled receptor activity	GO:0007186//G-protein coupled receptor signaling pathway	gi|9506747|ref|NP_061844.1|/0/probable G-protein coupled receptor 27 [Homo sapiens]
441251	1064	0.28	4.48	0.05	0.91	4.18587	Up	0.0581824	0.182306	SPDYE7P	speedy/RINGO cell cycle regulator family member E7, pseudogene	K08694	-	-	-	gi|530386766|ref|XP_005250800.1|/3.10442e-125/PREDICTED: putative speedy protein-like protein LOC442572-like isoform X4 [Homo sapiens]
103695436	602	0.16	2.94	0.06	1.08	4.16993	Up	0.23949	0.480808	LINC01269	long intergenic non-protein coding RNA 1269	K11446;K11729	-	-	-	gi|332255693|ref|XP_003276967.1|/1.03018e-08/PREDICTED: BTB/POZ domain-containing protein 9 isoform 3 [Nomascus leucogenys]
101593348	2351	0	2	0.01	0.18	4.16993	Up	0.23949	0.484562	LOC101593348	uncharacterized LOC101593348	K10522	-	-	-	gi|544474163|ref|XP_005572841.1|/1.89478e-66/PREDICTED: uncharacterized protein LOC102123914 [Macaca fascicularis]
80332	3495	0	3	0.01	0.18	4.16993	Up	0.118043	0.301634	ADAM33	ADAM metallopeptidase domain 33	K08616	GO:0016021//integral component of membrane	GO:0004222//metalloendopeptidase activity;GO:0008270//zinc ion binding	GO:0006508//proteolysis	gi|426390796|ref|XP_004061784.1|/0/PREDICTED: disintegrin and metalloproteinase domain-containing protein 33 isoform 2 [Gorilla gorilla gorilla]
101927322	1215	0	1	0.01	0.18	4.16993	Up	0.485886	0.721526	LOC101927322	uncharacterized LOC101927322	K07369	GO:0005634//nucleus;GO:0005829//cytosol;GO:0005886//plasma membrane;GO:0032449//CBM complex;GO:0048471//perinuclear region of cytoplasm	GO:0002020//protease binding;GO:0004197//cysteine-type endopeptidase activity;GO:0004842//ubiquitin-protein transferase activity;GO:0004871//signal transducer activity;GO:0019209//kinase activator activity;GO:0043621//protein self-association	GO:0001923//B-1 B cell differentiation;GO:0002237//response to molecule of bacterial origin;GO:0002726//positive regulation of T cell cytokine production;GO:0006508//proteolysis;GO:0007250//activation of NF-kappaB-inducing kinase activity;GO:0009620//response to fungus;GO:0031398//positive regulation of protein ubiquitination;GO:0032743//positive regulation of interleukin-2 production;GO:0038095/…	gi|584593187|ref|NP_001276896.1|/3.37131e-65/uncharacterized protein LOC101927322 [Homo sapiens]
100499194	2316	0	2	0.01	0.18	4.16993	Up	0.23949	0.481565	LOC100499194	uncharacterized LOC100499194	K00939	-	-	-	gi|119615590|gb|EAW95184.1|/3.90069e-48/hCG1649732, isoform CRA_b, partial [Homo sapiens]
3310	2370	0	2	0.01	0.18	4.16993	Up	0.23949	0.481295	HSPA6	heat shock 70kDa protein 6 (HSP70B')	K03283	GO:0005814//centriole;GO:0005829//cytosol;GO:0008180//COP9 signalosome;GO:0070062//extracellular exosome;GO:0072562//blood microparticle	GO:0005524//ATP binding;GO:0031072//heat shock protein binding;GO:0042623//ATPase activity, coupled;GO:0051082//unfolded protein binding	GO:0006200;GO:0006986//response to unfolded protein;GO:0042026//protein refolding;GO:0070370//cellular heat acclimation	gi|34419635|ref|NP_002146.2|/0/heat shock 70 kDa protein 6 [Homo sapiens]
100506368	1218	0	1	0.01	0.18	4.16993	Up	0.485886	0.714465	LOC100506368	uncharacterized LOC100506368	-	-	-	-	-
6540	1177	0	1	0.01	0.18	4.16993	Up	0.485886	0.71259	SLC6A13	solute carrier family 6 (neurotransmitter transporter), member 13	K05039	GO:0005887//integral component of plasma membrane;GO:0070062//extracellular exosome	GO:0005328//neurotransmitter:sodium symporter activity;GO:0005332//gamma-aminobutyric acid:sodium symporter activity	GO:0006836//neurotransmitter transport;GO:0007269//neurotransmitter secretion;GO:0015812//gamma-aminobutyric acid transport;GO:0055085//transmembrane transport	gi|530398785|ref|XP_005253806.1|/0/PREDICTED: sodium- and chloride-dependent GABA transporter 2 isoform X1 [Homo sapiens]
100128081	1194	0	1	0.01	0.18	4.16993	Up	0.485886	0.710899	JAZF1-AS1	JAZF1 antisense RNA 1	-	-	-	-	gi|221039528|dbj|BAH11527.1|/4.53063e-91/unnamed protein product [Homo sapiens]
352961	1180	0	1	0.01	0.18	4.16993	Up	0.485886	0.709796	HCG26	HLA complex group 26 (non-protein coding)	K05628	-	-	-	-
81697	1212	0	1	0.01	0.18	4.16993	Up	0.485886	0.708985	OR2B2	olfactory receptor, family 2, subfamily B, member 2	K04257	GO:0005886//plasma membrane;GO:0016021//integral component of membrane	GO:0004930//G-protein coupled receptor activity;GO:0004984//olfactory receptor activity	-	gi|289547696|ref|NP_149046.2|/0/olfactory receptor 2B2 [Homo sapiens]
83895	1193	0	1	0.01	0.18	4.16993	Up	0.485886	0.70599	KRTAP1-5	keratin associated protein 1-5	K03626	GO:0045095//keratin filament	GO:0030280//structural constituent of epidermis	-	gi|13994360|ref|NP_114163.1|/1.8903e-113/keratin-associated protein 1-5 [Homo sapiens]
79626	1199	0	1	0.01	0.18	4.16993	Up	0.485886	0.702962	TNFAIP8L2	tumor necrosis factor, alpha-induced protein 8-like 2	-	GO:0005737//cytoplasm	GO:0005515//protein binding	GO:0045087//innate immune response;GO:0050728//negative regulation of inflammatory response;GO:0050868//negative regulation of T cell activation	gi|157389001|ref|NP_078851.2|/6.57786e-98/tumor necrosis factor alpha-induced protein 8-like protein 2 [Homo sapiens]
5459	1182	0	1	0.01	0.18	4.16993	Up	0.485886	0.702905	POU4F3	POU class 4 homeobox 3	K09366	GO:0005634//nucleus;GO:0005667//transcription factor complex	GO:0003700//transcription factor activity, sequence-specific DNA binding;GO:0043565//sequence-specific DNA binding	GO:0006357//regulation of transcription from RNA polymerase II promoter;GO:0007601//visual perception;GO:0007605//sensory perception of sound;GO:0021562//vestibulocochlear nerve development;GO:0031290//retinal ganglion cell axon guidance;GO:0042472//inner ear morphogenesis;GO:0042491//auditory receptor cell differentiation;GO:0048675//axon extension;GO:0050885//neuromuscular process controlling b…	gi|4505965|ref|NP_002691.1|/0/POU domain, class 4, transcription factor 3 [Homo sapiens]
101928370	1222	0	1	0.01	0.18	4.16993	Up	0.485886	0.701543	LOC101928370	uncharacterized LOC101928370	-	-	-	-	gi|119593335|gb|EAW72929.1|/2.43428e-63/hCG2041082, partial [Homo sapiens]
56521	1218	0	1	0.01	0.18	4.16993	Up	0.485886	0.701373	DNAJC12	DnaJ (Hsp40) homolog, subfamily C, member 12	K09532	-	-	-	gi|41406094|ref|NP_957714.1|/5.28624e-56/dnaJ homolog subfamily C member 12 isoform b [Homo sapiens]
3885	1713	1	17	0.12	2.11	4.13614	Up	5.97162e-05	0.000619041	KRT34	keratin 34, type I	K07604	GO:0005615//extracellular space;GO:0005882//intermediate filament	GO:0005198//structural molecule activity	GO:0008544//epidermis development	gi|14917119|ref|NP_066293.2|/0/keratin, type I cuticular Ha4 [Homo sapiens]
5671	1922	0	1.54	0.01	0.17	4.08746	Up	0.485886	0.730074	PSG3	pregnancy specific beta-1-glycoprotein 3	K06500	GO:0005576//extracellular region	-	GO:0006952//defense response;GO:0007565//female pregnancy	gi|119577550|gb|EAW57146.1|/0/pregnancy specific beta-1-glycoprotein 3, isoform CRA_a [Homo sapiens]
4640	3621	0	3	0.01	0.17	4.08746	Up	0.118043	0.30198	MYO1A	myosin IA	K10356	GO:0005902//microvillus;GO:0005903//brush border;GO:0009925//basal plasma membrane;GO:0016324//apical plasma membrane;GO:0016328//lateral plasma membrane;GO:0016459//myosin complex;GO:0030864//cortical actin cytoskeleton;GO:0031941//filamentous actin	GO:0003774//motor activity;GO:0003779//actin binding;GO:0005516//calmodulin binding;GO:0005524//ATP binding	GO:0007605//sensory perception of sound;GO:0008152//metabolic process;GO:0030033//microvillus assembly;GO:0051648//vesicle localization	gi|635066245|ref|XP_008001916.1|/0/PREDICTED: unconventional myosin-Ia isoform X1 [Chlorocebus sabaeus]
8510	1246	0	1	0.01	0.17	4.08746	Up	0.485886	0.729461	MMP23B	matrix metallopeptidase 23B	K08001	GO:0005578//proteinaceous extracellular matrix;GO:0005789//endoplasmic reticulum membrane;GO:0016021//integral component of membrane	GO:0004222//metalloendopeptidase activity;GO:0008270//zinc ion binding	GO:0000003//reproduction;GO:0006508//proteolysis	gi|5902004|ref|NP_008914.1|/0/matrix metalloproteinase-23 precursor [Homo sapiens]
3948	1264	0	1	0.01	0.17	4.08746	Up	0.485886	0.728055	LDHC	lactate dehydrogenase C	K00016	GO:0005634//nucleus;GO:0005737//cytoplasm;GO:0031514//motile cilium	GO:0004459//L-lactate dehydrogenase activity	GO:0006096//glycolytic process;GO:0006754//ATP biosynthetic process;GO:0019244//lactate biosynthetic process from pyruvate;GO:0019516//lactate oxidation;GO:0030317//sperm motility	gi|402894079|ref|XP_003910200.1|/0/PREDICTED: L-lactate dehydrogenase C chain [Papio anubis]
8838	1252	0	1	0.01	0.17	4.08746	Up	0.485886	0.727507	WISP3	WNT1 inducible signaling pathway protein 3	K06827	GO:0005576//extracellular region;GO:0005615//extracellular space	GO:0005520//insulin-like growth factor binding;GO:0008083//growth factor activity	GO:0001558//regulation of cell growth;GO:0007165//signal transduction;GO:0007267//cell-cell signaling	gi|38202241|ref|NP_937882.1|/0/WNT1-inducible-signaling pathway protein 3 isoform 3 [Homo sapiens]
8174	1285	0	1	0.01	0.17	4.08746	Up	0.485886	0.726716	MADCAM1	mucosal vascular addressin cell adhesion molecule 1	K06779	GO:0005886//plasma membrane;GO:0016021//integral component of membrane	-	GO:0002687//positive regulation of leukocyte migration;GO:0007155//cell adhesion;GO:0007165//signal transduction;GO:0007568//aging;GO:0009790//embryo development;GO:0030198//extracellular matrix organization;GO:0030216//keratinocyte differentiation;GO:0050776//regulation of immune response	gi|18780285|ref|NP_570118.1|/3.32747e-167/mucosal addressin cell adhesion molecule 1 isoform b precursor [Homo sapiens]
729041	1267	0	1.02	0.01	0.17	4.08746	Up	0.485886	0.726412	FAAHP1	fatty acid amide hydrolase pseudogene 1	K15528	-	-	-	gi|426329496|ref|XP_004025776.1|/1.03236e-83/PREDICTED: fatty-acid amide hydrolase 1-like [Gorilla gorilla gorilla]
374308	2528	0	2	0.01	0.17	4.08746	Up	0.23949	0.482814	PTCHD3	patched domain containing 3	K12385;K14461	GO:0016021//integral component of membrane	GO:0008158//hedgehog receptor activity	GO:0007286//spermatid development	gi|34532356|dbj|BAC86399.1|/0/unnamed protein product [Homo sapiens]
57829	2474	0	2	0.01	0.17	4.08746	Up	0.23949	0.482705	ZP4	zona pellucida glycoprotein 4	K13912	GO:0005578//proteinaceous extracellular matrix;GO:0005794//Golgi apparatus;GO:0005886//plasma membrane;GO:0016021//integral component of membrane;GO:0030141//secretory granule	GO:0004871//signal transducer activity;GO:0032190//acrosin binding	GO:0002922//positive regulation of humoral immune response;GO:0010737//protein kinase A signaling;GO:0032504//multicellular organism reproduction;GO:0042102//positive regulation of T cell proliferation;GO:0045860//positive regulation of protein kinase activity;GO:0060478//acrosomal vesicle exocytosis;GO:0070528//protein kinase C signaling;GO:2000344//positive regulation of acrosome reaction;GO:20…	gi|10863987|ref|NP_067009.1|/0/zona pellucida sperm-binding protein 4 preproprotein [Homo sapiens]
101928376	2425	0	2.01	0.01	0.17	4.08746	Up	0.23949	0.482053	IL12A-AS1	IL12A antisense RNA 1	K05406;K05131	-	-	-	gi|119599057|gb|EAW78651.1|/3.72528e-49/hCG1811561 [Homo sapiens]
100861555	2494	0	2	0.01	0.17	4.08746	Up	0.23949	0.481024	LINC00565	long intergenic non-protein coding RNA 565	-	-	-	-	-
3305	2550	0	2.01	0.01	0.17	4.08746	Up	0.23949	0.480485	HSPA1L	heat shock 70kDa protein 1-like	K03283	GO:0002199//zona pellucida receptor complex;GO:0005759//mitochondrial matrix;GO:0005829//cytosol;GO:0008180//COP9 signalosome;GO:0044297//cell body;GO:0072562//blood microparticle	GO:0005524//ATP binding;GO:0051082//unfolded protein binding	GO:0006986//response to unfolded protein;GO:0007339//binding of sperm to zona pellucida;GO:0042026//protein refolding	gi|530381921|ref|XP_005249127.1|/0/PREDICTED: heat shock 70 kDa protein 1-like isoform X1 [Homo sapiens]
101928782	1229	0	1	0.01	0.17	4.08746	Up	0.485886	0.712123	LOC101928782	uncharacterized LOC101928782	K07838	-	-	-	gi|119584862|gb|EAW64458.1|/6.09706e-30/hCG2038441, partial [Homo sapiens]
123872	2451	0	2	0.01	0.17	4.08746	Up	0.23949	0.479463	DNAAF1	dynein, axonemal, assembly factor 1	K11293	GO:0000922//spindle pole;GO:0005930//axoneme	GO:0045502//dynein binding	GO:0001947//heart looping;GO:0003356//regulation of cilium beat frequency;GO:0030324//lung development;GO:0035469//determination of pancreatic left/right asymmetry;GO:0036158//outer dynein arm assembly;GO:0036159//inner dynein arm assembly;GO:0044458//motile cilium assembly;GO:0060287//epithelial cilium movement involved in determination of left/right asymmetry;GO:0060972//left/right pattern form…	gi|157674358|ref|NP_848547.4|/0/dynein assembly factor 1, axonemal [Homo sapiens]
4808	2501	0	2	0.01	0.17	4.08746	Up	0.23949	0.479409	NHLH2	nescient helix loop helix 2	K09075	GO:0005634//nucleus;GO:0005667//transcription factor complex	GO:0001102//RNA polymerase II activating transcription factor binding;GO:0003677//DNA binding;GO:0046983//protein dimerization activity	GO:0007417//central nervous system development;GO:0007617//mating behavior;GO:0030154//cell differentiation;GO:0042698//ovulation cycle;GO:0045944//positive regulation of transcription from RNA polymerase II promoter;GO:0051091//positive regulation of sequence-specific DNA binding transcription factor activity	gi|512983752|ref|XP_004853851.1|/1.16443e-69/PREDICTED: helix-loop-helix protein 2 isoform X1 [Heterocephalus glaber]
5732	2494	0	2	0.01	0.17	4.08746	Up	0.23949	0.478766	PTGER2	prostaglandin E receptor 2 (subtype EP2), 53kDa	K04259	GO:0005887//integral component of plasma membrane	GO:0004957//prostaglandin E receptor activity;GO:0005515//protein binding	GO:0007189//adenylate cyclase-activating G-protein coupled receptor signaling pathway;GO:0007254//JNK cascade;GO:0030278//regulation of ossification;GO:0032496//response to lipopolysaccharide;GO:0033624//negative regulation of integrin activation;GO:0042093//T-helper cell differentiation;GO:0042127//regulation of cell proliferation;GO:0050710//negative regulation of cytokine secretion;GO:0050715/…	gi|31881630|ref|NP_000947.2|/0/prostaglandin E2 receptor EP2 subtype [Homo sapiens]
389895	1254	0	1	0.01	0.17	4.08746	Up	0.485886	0.707427	LOC389895	chromosome 16 open reading frame 72-like	K05747	-	-	-	gi|409104116|ref|NP_001258489.1|/1.39468e-154/uncharacterized protein LOC389895 [Homo sapiens]
56140	2445	0	1.9	0.01	0.16	4	Up	0.485886	0.729829	PCDHA8	protocadherin alpha 8	K06813	GO:0005576//extracellular region;GO:0005887//integral component of plasma membrane	GO:0005509//calcium ion binding	GO:0007156//homophilic cell adhesion via plasma membrane adhesion molecules;GO:0007283//spermatogenesis;GO:0007399//nervous system development	gi|9256596|ref|NP_061734.1|/0/protocadherin alpha-8 isoform 1 precursor [Homo sapiens]
972	1322	0	1	0.01	0.16	4	Up	0.485886	0.727933	CD74	CD74 molecule, major histocompatibility complex, class II invariant chain	K06505	GO:0000139//Golgi membrane;GO:0005765//lysosomal membrane;GO:0005771//multivesicular body;GO:0009897//external side of plasma membrane;GO:0012507//ER to Golgi transport vesicle membrane;GO:0030669//clathrin-coated endocytic vesicle membrane;GO:0032588//trans-Golgi network membrane;GO:0035692//macrophage migration inhibitory factor receptor complex;GO:0035693//NOS2-CD74 complex;GO:0042613//MHC cla…	GO:0001540//beta-amyloid binding;GO:0004896//cytokine receptor activity;GO:0035718//macrophage migration inhibitory factor binding;GO:0042289//MHC class II protein binding;GO:0042802//identical protein binding;GO:0050998//nitric-oxide synthase binding	GO:0000187//activation of MAPK activity;GO:0001516//prostaglandin biosynthetic process;GO:0001961//positive regulation of cytokine-mediated signaling pathway;GO:0002606//positive regulation of dendritic cell antigen processing and presentation;GO:0002792//negative regulation of peptide secretion;GO:0002830//positive regulation of type 2 immune response;GO:0002906//negative regulation of mature B …	gi|68448544|ref|NP_001020330.1|/1.95747e-176/HLA class II histocompatibility antigen gamma chain isoform a [Homo sapiens]
164237	1372	0	1	0.01	0.16	4	Up	0.485886	0.72375	WFDC13	WAP four-disulfide core domain 13	K04658	GO:0005576//extracellular region	GO:0004867//serine-type endopeptidase inhibitor activity	GO:0010466//negative regulation of peptidase activity	gi|25188181|ref|NP_742002.1|/3.08331e-49/WAP four-disulfide core domain protein 13 precursor [Homo sapiens]
286059	2636	0	2.03	0.01	0.16	4	Up	0.23949	0.482379	LOC286059	tumor necrosis factor receptor superfamily, member 10d, decoy with truncated death domain pseudogene	K04722	-	-	-	gi|119584043|gb|EAW63639.1|/7.48552e-51/hCG1994826 [Homo sapiens]
125	2707	0	2	0.01	0.16	4	Up	0.23949	0.481674	ADH1B	alcohol dehydrogenase 1B (class I), beta polypeptide	K13951	GO:0005829//cytosol	GO:0004024//alcohol dehydrogenase activity, zinc-dependent;GO:0008270//zinc ion binding	GO:0006069//ethanol oxidation;GO:0006805//xenobiotic metabolic process	gi|332819860|ref|XP_001167004.2|/0/PREDICTED: alcohol dehydrogenase 1C isoform 2 [Pan troglodytes]
286297	2591	0	2	0.01	0.16	4	Up	0.23949	0.480593	LOC286297	uncharacterized LOC286297	K13402	GO:0005739//mitochondrion;GO:0005829//cytosol	GO:0004329//formate-tetrahydrofolate ligase activity;GO:0004477//methenyltetrahydrofolate cyclohydrolase activity;GO:0004488//methylenetetrahydrofolate dehydrogenase (NADP+) activity;GO:0005524//ATP binding;GO:0042803//protein homodimerization activity	GO:0009396//folic acid-containing compound biosynthetic process;GO:0015942//formate metabolic process;GO:0035999//tetrahydrofolate interconversion	gi|114628901|ref|XP_001172825.1|/7.85167e-45/PREDICTED: formate--tetrahydrofolate ligase-like [Pan troglodytes]
100885779	2591	0	2	0.01	0.16	4	Up	0.23949	0.480323	LINC-ROR	long intergenic non-protein coding RNA, regulator of reprogramming	-	-	-	-	gi|119578120|gb|EAW57716.1|/2.70485e-37/hCG2038825, isoform CRA_b [Homo sapiens]
100506258	4508	0	3.53	0.01	0.16	4	Up	0.118043	0.300689	LOC100506258	uncharacterized LOC100506258	-	-	-	-	gi|119589067|gb|EAW68661.1|/3.1219e-79/hCG2038903, partial [Homo sapiens]
645683	1488	0	1.1	0.01	0.16	4	Up	0.485886	0.71154	RPL13AP3	ribosomal protein L13a pseudogene 3	K02872	-	-	-	gi|403299252|ref|XP_003940403.1|/4.33742e-73/PREDICTED: 60S ribosomal protein L13a isoform 1 [Saimiri boliviensis boliviensis]
124783	1297	0	1	0.01	0.16	4	Up	0.485886	0.709738	SPATA32	spermatogenesis associated 32	-	GO:0048471//perinuclear region of cytoplasm	GO:0003779//actin binding	GO:0007283//spermatogenesis	gi|149408117|ref|NP_689556.2|/0/spermatogenesis-associated protein 32 [Homo sapiens]
100130742	1323	0	1	0.01	0.16	4	Up	0.485886	0.707888	LRRC69	leucine rich repeat containing 69	K01768	-	-	-	gi|193788651|ref|NP_001123362.1|/0/leucine-rich repeat-containing protein 69 [Homo sapiens]
2982	4017	0	3	0.01	0.16	4	Up	0.118043	0.29975	GUCY1A3	guanylate cyclase 1, soluble, alpha 3	K12318	GO:0008074//guanylate cyclase complex, soluble;GO:0016021//integral component of membrane	GO:0004383//guanylate cyclase activity;GO:0004872//receptor activity;GO:0005525//GTP binding;GO:0020037//heme binding	GO:0007263//nitric oxide mediated signal transduction;GO:0007596//blood coagulation;GO:0008217//regulation of blood pressure;GO:0030828//positive regulation of cGMP biosynthetic process;GO:0052565//response to defense-related host nitric oxide production;GO:0060087//relaxation of vascular smooth muscle	gi|67763816|ref|NP_000847.2|/0/guanylate cyclase soluble subunit alpha-3 isoform A [Homo sapiens]
27099	2569	0	2	0.01	0.16	4	Up	0.23949	0.476157	SND1-IT1	SND1 intronic transcript 1	-	-	-	-	gi|74734261|sp|Q9HBX3.1|SNIT1_HUMAN/5.91713e-61/RecName: Full=Uncharacterized protein encoded by SND1-IT1; AltName: Full=Brain and nasopharyngeal carcinoma susceptibility protein NSG-x; AltName: Full=Nasopharyngeal carcinoma-associated gene 8 protein; AltName: Full=SND1 intronic transcript 1
101928689	1374	0	1	0.01	0.16	4	Up	0.485886	0.699904	LINC01424	long intergenic non-protein coding RNA 1424	-	-	-	-	-
441925	1296	0	1	0.01	0.16	4	Up	0.485886	0.699341	BECN2	beclin 2	K08334	GO:0005737//cytoplasm	GO:0005515//protein binding	GO:0006914//autophagy;GO:0008333//endosome to lysosome transport;GO:1990172//G-protein coupled receptor catabolic process	gi|595582373|ref|NP_001277622.1|/0/beclin-2 [Homo sapiens]
613126	3014	0	2.13	0.01	0.15	3.90689	Up	0.23949	0.484891	CYP51A1-AS1	CYP51A1 antisense RNA 1	-	-	-	-	gi|544421564|ref|XP_005550299.1|/1.06112e-14/PREDICTED: leucine-rich repeat and death domain-containing protein 1 isoform X2 [Macaca fascicularis]
101928989	1400	0	1	0.01	0.15	3.90689	Up	0.485886	0.729952	MIR4300HG	uncharacterized LOC101928989	K11447;K01875;K01539;K15178;K00939	-	-	-	gi|18027334|gb|AAL55749.1|AF289565_1/8.15821e-13/unknown [Homo sapiens]
647174	1441	0	1	0.01	0.15	3.90689	Up	0.485886	0.729094	SERPINE3	serpin peptidase inhibitor, clade E (nexin, plasminogen activator inhibitor type 1), member 3	K03982	GO:0005615//extracellular space	GO:0004867//serine-type endopeptidase inhibitor activity	GO:0010951//negative regulation of endopeptidase activity	gi|157674356|ref|NP_001094790.1|/0/serpin E3 precursor [Homo sapiens]
345651	2812	0	2	0.01	0.15	3.90689	Up	0.23949	0.484617	ACTBL2	actin, beta-like 2	K05692	GO:0005615//extracellular space;GO:0005737//cytoplasm;GO:0005856//cytoskeleton;GO:0070062//extracellular exosome	GO:0005524//ATP binding	-	gi|63055057|ref|NP_001017992.1|/0/beta-actin-like protein 2 [Homo sapiens]
1005	2728	0	2	0.01	0.15	3.90689	Up	0.23949	0.483905	CDH7	cadherin 7, type 2	K06799	GO:0005886//plasma membrane;GO:0016021//integral component of membrane	GO:0005509//calcium ion binding	GO:0007156//homophilic cell adhesion via plasma membrane adhesion molecules;GO:0016337//single organismal cell-cell adhesion;GO:0034329//cell junction assembly;GO:0034332//adherens junction organization	gi|397514081|ref|XP_003827329.1|/0/PREDICTED: cadherin-7 isoform 2 [Pan paniscus]
5618	2768.08	0	2	0.01	0.15	3.90689	Up	0.23949	0.482868	PRLR	prolactin receptor	K05081	GO:0005576//extracellular region;GO:0005886//plasma membrane;GO:0009986//cell surface;GO:0016021//integral component of membrane;GO:0031904//endosome lumen	GO:0004925//prolactin receptor activity;GO:0017046//peptide hormone binding;GO:0042803//protein homodimerization activity;GO:0042978//ornithine decarboxylase activator activity;GO:0046872//metal ion binding	GO:0006694//steroid biosynthetic process;GO:0007171//activation of transmembrane receptor protein tyrosine kinase activity;GO:0007566//embryo implantation;GO:0007595//lactation;GO:0038161//prolactin signaling pathway;GO:0042110//T cell activation;GO:0042977//activation of JAK2 kinase activity;GO:0043066//negative regulation of apoptotic process;GO:0060397//JAK-STAT cascade involved in growth horm…	gi|4506107|ref|NP_000940.1|/0/prolactin receptor isoform 1 precursor [Homo sapiens]
1278	5411	0	4	0.01	0.15	3.90689	Up	0.0581824	0.183011	COL1A2	collagen, type I, alpha 2	K06236	GO:0005584//collagen type I trimer;GO:0005615//extracellular space;GO:0005788//endoplasmic reticulum lumen;GO:0070062//extracellular exosome	GO:0005201//extracellular matrix structural constituent;GO:0030674//protein binding, bridging;GO:0042802//identical protein binding;GO:0046332//SMAD binding;GO:0046872//metal ion binding;GO:0048407//platelet-derived growth factor binding	GO:0001501//skeletal system development;GO:0001568//blood vessel development;GO:0007179//transforming growth factor beta receptor signaling pathway;GO:0007266//Rho protein signal transduction;GO:0008217//regulation of blood pressure;GO:0022617//extracellular matrix disassembly;GO:0030168//platelet activation;GO:0030199//collagen fibril organization;GO:0030574//collagen catabolic process;GO:004247…	gi|48762934|ref|NP_000080.2|/0/collagen alpha-2(I) chain precursor [Homo sapiens]
676	3717	0	2.62	0.01	0.15	3.90689	Up	0.23949	0.482162	BRDT	bromodomain, testis-specific	K11724	GO:0005634//nucleus	GO:0003713//transcription coactivator activity;GO:0070577//lysine-acetylated histone binding	GO:0001207//histone displacement;GO:0006338//chromatin remodeling;GO:0006397//mRNA processing;GO:0007141//male meiosis I;GO:0007283//spermatogenesis;GO:0030154//cell differentiation;GO:0043484//regulation of RNA splicing;GO:0051039//positive regulation of transcription involved in meiotic cell cycle	gi|33355659|gb|AAQ16198.1|/0/testis-specific BRDT protein [Homo sapiens]
100652856	1081	0	0.77	0.01	0.15	3.90689	Up	0.985786	0.99267	LINC00408	long intergenic non-protein coding RNA 408	K11447;K01875;K00939;K00591	GO:0005669//transcription factor TFIID complex;GO:0048471//perinuclear region of cytoplasm	GO:0005515//protein binding	GO:0045598//regulation of fat cell differentiation;GO:0045893//positive regulation of transcription, DNA-templated;GO:0051457//maintenance of protein location in nucleus	gi|119628605|gb|EAX08200.1|/4.11178e-56/hCG2038794, partial [Homo sapiens]
102723824	1460	0	1.01	0.01	0.15	3.90689	Up	0.485886	0.72015	LOC102723824	uncharacterized LOC102723824	K11447;K01539;K15178;K00939;K00591	GO:0005634//nucleus;GO:0005741//mitochondrial outer membrane;GO:0005757//mitochondrial permeability transition pore complex;GO:0005789//endoplasmic reticulum membrane;GO:0005829//cytosol;GO:0070062//extracellular exosome;GO:0097144//BAX complex	GO:0008289//lipid binding;GO:0015267//channel activity;GO:0042803//protein homodimerization activity;GO:0046982//protein heterodimerization activity;GO:0051434//BH3 domain binding	GO:0001101//response to acid chemical;GO:0001541//ovarian follicle development;GO:0001764//neuron migration;GO:0001777//T cell homeostatic proliferation;GO:0001782//B cell homeostasis;GO:0001822//kidney development;GO:0001844//protein insertion into mitochondrial membrane involved in apoptotic signaling pathway;GO:0001974//blood vessel remodeling;GO:0002262//myeloid cell homeostasis;GO:0002352//B…	gi|441624701|ref|XP_004089011.1|/3.38564e-09/PREDICTED: putative uncharacterized protein encoded by LINC00596-like [Nomascus leucogenys]
2619	2844	0	2	0.01	0.15	3.90689	Up	0.23949	0.480539	GAS1	growth arrest-specific 1	K06232	GO:0016021//integral component of membrane;GO:0046658//anchored component of plasma membrane	GO:0005515//protein binding	GO:0002053//positive regulation of mesenchymal cell proliferation;GO:0007050//cell cycle arrest;GO:0007411//axon guidance;GO:0010955//negative regulation of protein processing;GO:0021587//cerebellum morphogenesis;GO:0021904//dorsal/ventral neural tube patterning;GO:0030308//negative regulation of cell growth;GO:0035924//cellular response to vascular endothelial growth factor stimulus;GO:0042473//…	gi|410042830|ref|XP_001138712.3|/0/PREDICTED: growth arrest-specific protein 1 [Pan troglodytes]
101928834	1397	0	1	0.01	0.15	3.90689	Up	0.485886	0.715348	LOC101928834	uncharacterized LOC101928834	-	-	-	-	gi|119606587|gb|EAW86181.1|/1.20971e-24/hCG1817888, isoform CRA_a [Homo sapiens]
645752	3117	0	2.22	0.01	0.15	3.90689	Up	0.23949	0.480377	LOC645752	golgin A6 family, member A pseudogene	K14972;K06084	GO:0005794//Golgi apparatus	-	-	gi|114658167|ref|XP_001141462.1|/0/PREDICTED: putative golgin subfamily A member 6B [Pan troglodytes]
101927074	1440	0	1	0.01	0.15	3.90689	Up	0.485886	0.714289	LINC00682	long intergenic non-protein coding RNA 682	-	-	-	-	gi|119613396|gb|EAW92990.1|/1.39617e-31/hCG2045584 [Homo sapiens]
402381	1425	0	1	0.01	0.15	3.90689	Up	0.485886	0.713878	SOHLH1	spermatogenesis and oogenesis specific basic helix-loop-helix 1	K03006;K11653;K13911;K05626;K03626	GO:0005634//nucleus;GO:0005737//cytoplasm	GO:0003677//DNA binding;GO:0003700//transcription factor activity, sequence-specific DNA binding;GO:0046983//protein dimerization activity	GO:0001541//ovarian follicle development;GO:0007283//spermatogenesis;GO:0030154//cell differentiation;GO:0045893//positive regulation of transcription, DNA-templated;GO:0048477//oogenesis	gi|156119603|ref|NP_001095147.1|/0/spermatogenesis- and oogenesis-specific basic helix-loop-helix-containing protein 1 isoform a [Homo sapiens]
90827	2072	0	1.46	0.01	0.15	3.90689	Up	0.485886	0.712941	ZNF479	zinc finger protein 479	K09228	GO:0005634//nucleus	GO:0003677//DNA binding;GO:0046872//metal ion binding	GO:0006355//regulation of transcription, DNA-templated	gi|149274617|ref|NP_150376.1|/0/zinc finger protein 479 [Homo sapiens]
8856	2772	0	2	0.01	0.15	3.90689	Up	0.23949	0.47957	NR1I2	nuclear receptor subfamily 1, group I, member 2	K08540	GO:0005654//nucleoplasm	GO:0003707//steroid hormone receptor activity;GO:0003713//transcription coactivator activity;GO:0004887//thyroid hormone receptor activity;GO:0005515//protein binding;GO:0008144//drug binding;GO:0008270//zinc ion binding;GO:0043565//sequence-specific DNA binding	GO:0006367//transcription initiation from RNA polymerase II promoter;GO:0006805//xenobiotic metabolic process;GO:0008202//steroid metabolic process;GO:0030522//intracellular receptor signaling pathway;GO:0042738//exogenous drug catabolic process;GO:0042908//xenobiotic transport;GO:0043401//steroid hormone mediated signaling pathway;GO:0045892//negative regulation of transcription, DNA-templated;G…	gi|5852068|emb|CAB55493.1|/0/nuclear hormone receptor PRR2-C [Homo sapiens]
727758	2479	0	1.82	0.01	0.15	3.90689	Up	0.485886	0.711598	ROCK1P1	Rho-associated, coiled-coil containing protein kinase 1 pseudogene 1	K04514	GO:0000139//Golgi membrane;GO:0001726//ruffle;GO:0005814//centriole;GO:0005829//cytosol;GO:0005886//plasma membrane;GO:0030027//lamellipodium;GO:0032059//bleb	GO:0004674//protein serine/threonine kinase activity;GO:0005524//ATP binding;GO:0017048//Rho GTPase binding;GO:0046872//metal ion binding	GO:0003383//apical constriction;GO:0006468//protein phosphorylation;GO:0006921//cellular component disassembly involved in execution phase of apoptosis;GO:0006939//smooth muscle contraction;GO:0007266//Rho protein signal transduction;GO:0007411//axon guidance;GO:0016525//negative regulation of angiogenesis;GO:0022614//membrane to membrane docking;GO:0032060//bleb assembly;GO:0043524//negative reg…	gi|635099722|ref|XP_007972677.1|/7.86228e-103/PREDICTED: rho-associated protein kinase 1 isoform X2 [Chlorocebus sabaeus]
4855	6762	0	5	0.01	0.15	3.90689	Up	0.0286776	0.107598	NOTCH4	notch 4	K02599	GO:0000139//Golgi membrane;GO:0005576//extracellular region;GO:0005654//nucleoplasm;GO:0005789//endoplasmic reticulum membrane;GO:0005829//cytosol;GO:0005887//integral component of plasma membrane;GO:0009986//cell surface	GO:0004872//receptor activity;GO:0005509//calcium ion binding;GO:0046982//protein heterodimerization activity	GO:0001569//patterning of blood vessels;GO:0001709//cell fate determination;GO:0001886//endothelial cell morphogenesis;GO:0006367//transcription initiation from RNA polymerase II promoter;GO:0007220//Notch receptor processing;GO:0007221//positive regulation of transcription of Notch receptor target;GO:0009790//embryo development;GO:0030097//hemopoiesis;GO:0030879//mammary gland development;GO:004…	gi|55770876|ref|NP_004548.3|/0/neurogenic locus notch homolog protein 4 preproprotein [Homo sapiens]
79958	2836	0	2	0.01	0.15	3.90689	Up	0.23949	0.478124	DENND1C	DENN/MADD domain containing 1C	K06236;K01289;K12861	GO:0005829//cytosol;GO:0030136//clathrin-coated vesicle	GO:0017112//Rab guanyl-nucleotide exchange factor activity	GO:0032313	gi|530425433|ref|XP_005259703.1|/0/PREDICTED: DENN domain-containing protein 1C isoform X1 [Homo sapiens]
56135	5475	0	4.03	0.01	0.15	3.90689	Up	0.0581824	0.182529	PCDHAC1	protocadherin alpha subfamily C, 1	K04600	GO:0005615//extracellular space;GO:0005737//cytoplasm;GO:0005887//integral component of plasma membrane	GO:0005509//calcium ion binding	GO:0007156//homophilic cell adhesion via plasma membrane adhesion molecules;GO:0007399//nervous system development	gi|14717403|ref|NP_114088.2|/0/protocadherin alpha-C1 isoform 2 precursor [Homo sapiens]
92340	2894	0	2	0.01	0.15	3.90689	Up	0.23949	0.476105	PRR29	proline rich 29	K06523	GO:0001931//uropod;GO:0005887//integral component of plasma membrane	GO:0005178//integrin binding	GO:0016337//single organismal cell-cell adhesion;GO:0030198//extracellular matrix organization;GO:0050776//regulation of immune response	gi|300388156|ref|NP_001177958.1|/5.40456e-141/uncharacterized protein C17orf72 isoform 1 [Homo sapiens]
101929497	509	0	0.35	0.01	0.15	3.90689	Up	0.985786	0.988883	LOC101929497	uncharacterized LOC101929497	K09228;K01539;K15178;K07994;K00591	-	-	-	gi|119588110|gb|EAW67706.1|/2.60104e-31/hCG1817271 [Homo sapiens]
11009	1765.09	1	12	0.1	1.44	3.848	Up	0.00153882	0.0102447	IL24	interleukin 24	K05444	GO:0005615//extracellular space;GO:0005783//endoplasmic reticulum	GO:0005125//cytokine activity	GO:0008284//positive regulation of cell proliferation;GO:0008285//negative regulation of cell proliferation;GO:0030336//negative regulation of cell migration;GO:0033136//serine phosphorylation of STAT3 protein;GO:0042060//wound healing;GO:0042517//positive regulation of tyrosine phosphorylation of Stat3 protein;GO:0043065//positive regulation of apoptotic process;GO:0043066//negative regulation o…	gi|5803086|ref|NP_006841.1|/1.28407e-113/interleukin-24 isoform 1 precursor [Homo sapiens]
374739	1557	0	1	0.01	0.14	3.80735	Up	0.485886	0.728849	TEPP	testis, prostate and placenta expressed	K10955	GO:0005576//extracellular region	-	-	gi|154759247|ref|NP_950247.2|/0/testis, prostate and placenta-expressed protein isoform 1 precursor [Homo sapiens]
344658	2387	0	1.6	0.01	0.14	3.80735	Up	0.485886	0.727872	SAMD7	sterile alpha motif domain containing 7	K11457	-	-	-	gi|32699038|ref|NP_872416.1|/0/sterile alpha motif domain-containing protein 7 [Homo sapiens]
26716	3009	0	2	0.01	0.14	3.80735	Up	0.23949	0.484069	OR2H1	olfactory receptor, family 2, subfamily H, member 1	K04257	GO:0005886//plasma membrane;GO:0016021//integral component of membrane	GO:0004930//G-protein coupled receptor activity;GO:0004984//olfactory receptor activity	GO:0007186//G-protein coupled receptor signaling pathway;GO:0050911//detection of chemical stimulus involved in sensory perception of smell	gi|28626523|ref|NP_112145.1|/3.77111e-179/olfactory receptor 2H1 [Homo sapiens]
100288687	1574	0	1	0.01	0.14	3.80735	Up	0.485886	0.72702	DUX4	double homeobox 4	K06236	GO:0005634//nucleus	GO:0000976//transcription regulatory region sequence-specific DNA binding;GO:0003700//transcription factor activity, sequence-specific DNA binding	GO:0006351//transcription, DNA-templated	gi|227437548|gb|ACP30489.1|/0/DUX4 [Homo sapiens]
9628	1551	0	1	0.01	0.14	3.80735	Up	0.485886	0.725745	RGS6	regulator of G-protein signaling 6	K13765	GO:0005737//cytoplasm;GO:0005794//Golgi apparatus;GO:0005834//heterotrimeric G-protein complex	GO:0004871//signal transducer activity;GO:0005096//GTPase activator activity;GO:0005515//protein binding;GO:0019904//protein domain specific binding	GO:0035556//intracellular signal transduction;GO:0038032//termination of G-protein coupled receptor signaling pathway;GO:0043547//positive regulation of GTPase activity;GO:0045666//positive regulation of neuron differentiation	gi|562886221|ref|XP_006170550.1|/0/PREDICTED: regulator of G-protein signaling 6 isoform X1 [Tupaia chinensis]
862	7470	0	5.02	0.01	0.14	3.80735	Up	0.0286776	0.107824	RUNX1T1	runt-related transcription factor 1; translocated to, 1 (cyclin D-related)	K10053	GO:0016363//nuclear matrix	GO:0003677//DNA binding;GO:0003700//transcription factor activity, sequence-specific DNA binding;GO:0042803//protein homodimerization activity;GO:0046872//metal ion binding	GO:0006091//generation of precursor metabolites and energy;GO:0006355//regulation of transcription, DNA-templated;GO:0045444//fat cell differentiation;GO:0051101//regulation of DNA binding	gi|554543965|ref|XP_005866583.1|/0/PREDICTED: protein CBFA2T1 isoform X1 [Myotis brandtii]
4888	2988	0	2	0.01	0.14	3.80735	Up	0.23949	0.483032	NPY6R	neuropeptide Y receptor Y6 (pseudogene)	K04204	GO:0005886//plasma membrane;GO:0016021//integral component of membrane	GO:0001601//peptide YY receptor activity	GO:0007218//neuropeptide signaling pathway;GO:0007268//synaptic transmission	gi|397518221|ref|XP_003829293.1|/0/PREDICTED: LOW QUALITY PROTEIN: neuropeptide Y receptor type 6-like [Pan paniscus]
1370	3025.01	0	2	0.01	0.14	3.80735	Up	0.23949	0.482923	CPN2	carboxypeptidase N, polypeptide 2	K13023	GO:0072562//blood microparticle	GO:0030234//enzyme regulator activity	GO:0050790//regulation of catalytic activity;GO:0050821//protein stabilization	gi|119598461|gb|EAW78055.1|/0/hCG2040284, partial [Homo sapiens]
339883	1530	0	1	0.01	0.14	3.80735	Up	0.485886	0.723569	C3orf35	chromosome 3 open reading frame 35	-	GO:0016021//integral component of membrane	-	-	gi|30350214|ref|NP_848032.1|/9.77126e-62/AP20 region protein 1 isoform E [Homo sapiens]
1084	1667	0	1.09	0.01	0.14	3.80735	Up	0.485886	0.721586	CEACAM3	carcinoembryonic antigen-related cell adhesion molecule 3	K06499	GO:0005887//integral component of plasma membrane;GO:0031225//anchored component of membrane;GO:0070062//extracellular exosome	GO:0005515//protein binding	GO:0001525//angiogenesis;GO:0007156//homophilic cell adhesion via plasma membrane adhesion molecules;GO:0007229//integrin-mediated signaling pathway;GO:0007267//cell-cell signaling;GO:0016477//cell migration	gi|635039233|ref|XP_007995117.1|/1.3358e-145/PREDICTED: LOW QUALITY PROTEIN: carcinoembryonic antigen-related cell adhesion molecule 6-like [Chlorocebus sabaeus]
5655	2985	0	1.97	0.01	0.14	3.80735	Up	0.485886	0.720927	KLK10	kallikrein-related peptidase 10	K09619	GO:0005576//extracellular region	GO:0004252//serine-type endopeptidase activity	GO:0006508//proteolysis;GO:0007049//cell cycle	gi|635040796|ref|XP_007995926.1|/5.58899e-175/PREDICTED: kallikrein-10 isoform X4 [Chlorocebus sabaeus]
101241902	1528	0	1	0.01	0.14	3.80735	Up	0.485886	0.71884	LOC101241902	chromosome 4 open reading frame 46 pseudogene	-	-	-	-	gi|635045449|ref|XP_007998313.1|/2.5699e-28/PREDICTED: uncharacterized protein C4orf46 homolog [Chlorocebus sabaeus]
149992	3438	0.11	2.25	0.01	0.14	3.80735	Up	0.23949	0.481457	ANKRD30BP2	ankyrin repeat domain 30B pseudogene 2	K00939;K12460	-	-	-	gi|119632087|gb|EAX11682.1|/5.36955e-96/hCG1793014, isoform CRA_b [Homo sapiens]
100302740	1554	0	1	0.01	0.14	3.80735	Up	0.485886	0.718364	FAS-AS1	FAS antisense RNA 1	-	-	-	-	-
164153	1510	0	1	0.01	0.14	3.80735	Up	0.485886	0.71576	UBL4B	ubiquitin-like 4B	K03129;K06236;K03626	GO:0005737//cytoplasm	-	-	gi|44662819|ref|NP_981957.1|/8.80354e-93/ubiquitin-like protein 4B [Homo sapiens]
654790	1480	0	1	0.01	0.14	3.80735	Up	0.485886	0.713351	PCP4L1	Purkinje cell protein 4 like 1	-	-	-	-	gi|119572992|gb|EAW52607.1|/1.51783e-73/hCG1995942, partial [Homo sapiens]
375607	2953	0	2	0.01	0.14	3.80735	Up	0.23949	0.479355	NAT16	N-acetyltransferase 16 (GCN5-related, putative)	K03129;K13171	-	GO:0008080//N-acetyltransferase activity	GO:0008152//metabolic process	gi|119570587|gb|EAW50202.1|/0/FLJ39237 protein [Homo sapiens]
7278	1564	0	1	0.01	0.14	3.80735	Up	0.485886	0.709448	TUBA3C	tubulin, alpha 3c	K07374	GO:0005634//nucleus;GO:0005737//cytoplasm;GO:0005874//microtubule;GO:0036064//ciliary basal body	GO:0003924//GTPase activity;GO:0005200//structural constituent of cytoskeleton;GO:0005515//protein binding;GO:0005525//GTP binding	GO:0006184;GO:0007017//microtubule-based process;GO:0051084//'de novo' posttranslational protein folding;GO:0051258//protein polymerization	gi|291414495|ref|XP_002723497.1|/0/PREDICTED: GL12416-like [Oryctolagus cuniculus]
729956	6035	0	4	0.01	0.14	3.80735	Up	0.0581824	0.182626	SHISA7	shisa family member 7	K06236;K10583	GO:0016021//integral component of membrane	-	-	gi|223633890|ref|NP_001138648.1|/0/protein shisa-7 precursor [Homo sapiens]
1160	1490	0	1	0.01	0.14	3.80735	Up	0.485886	0.708638	CKMT2	creatine kinase, mitochondrial 2 (sarcomeric)	K00933	GO:0005743//mitochondrial inner membrane	GO:0004111//creatine kinase activity;GO:0005524//ATP binding	GO:0006600//creatine metabolic process;GO:0006936//muscle contraction;GO:0016310//phosphorylation;GO:0034641//cellular nitrogen compound metabolic process	gi|544438056|ref|XP_005557352.1|/0/PREDICTED: creatine kinase S-type, mitochondrial isoform X1 [Macaca fascicularis]
221718	3018	0	2	0.01	0.14	3.80735	Up	0.23949	0.478071	LINC00518	long intergenic non-protein coding RNA 518	-	-	-	-	gi|20380880|gb|AAH28118.1|/9.62882e-66/Chromosome 6 open reading frame 218 [Homo sapiens]
5972	1493	0	1	0.01	0.14	3.80735	Up	0.485886	0.707484	REN	renin	K01380	GO:0005615//extracellular space;GO:0005737//cytoplasm;GO:0005886//plasma membrane	GO:0004190//aspartic-type endopeptidase activity;GO:0005159//insulin-like growth factor receptor binding;GO:0010698//acetyltransferase activator activity;GO:0031702//type 1 angiotensin receptor binding;GO:0031703//type 2 angiotensin receptor binding	GO:0001543//ovarian follicle rupture;GO:0001568//blood vessel development;GO:0001823//mesonephros development;GO:0001998//angiotensin mediated vasoconstriction involved in regulation of systemic arterial blood pressure;GO:0001999//renal response to blood flow involved in circulatory renin-angiotensin regulation of systemic arterial blood pressure;GO:0002003//angiotensin maturation;GO:0002018//ren…	gi|635131290|ref|XP_007987028.1|/0/PREDICTED: renin isoform X2 [Chlorocebus sabaeus]
441282	1625	0	1	0.01	0.13	3.70044	Up	0.485886	0.727568	AKR1B15	aldo-keto reductase family 1, member B15	K00011	GO:0005576//extracellular region;GO:0005764//lysosome;GO:0005829//cytosol	GO:0001758//retinal dehydrogenase activity;GO:0004033//aldo-keto reductase (NADP) activity;GO:0005515//protein binding;GO:0045550//geranylgeranyl reductase activity;GO:0047718//indanol dehydrogenase activity	GO:0001523//retinoid metabolic process;GO:0006081//cellular aldehyde metabolic process;GO:0007586//digestion;GO:0007603//phototransduction, visible light;GO:0008202//steroid metabolic process;GO:0016488//farnesol catabolic process;GO:0044597//daunorubicin metabolic process;GO:0044598//doxorubicin metabolic process	gi|291291012|ref|NP_001074007.2|/0/aldo-keto reductase family 1 member B15 [Homo sapiens]
170685	1955	0	1.24	0.01	0.13	3.70044	Up	0.485886	0.724715	NUDT10	nudix (nucleoside diphosphate linked moiety X)-type motif 10	K07766	GO:0005759//mitochondrial matrix;GO:0005829//cytosol;GO:0070062//extracellular exosome	GO:0008486//diphosphoinositol-polyphosphate diphosphatase activity;GO:0019144//ADP-sugar diphosphatase activity;GO:0043262//adenosine-diphosphatase activity;GO:0046872//metal ion binding;GO:0047631//ADP-ribose diphosphatase activity;GO:0052840//inositol diphosphate tetrakisphosphate diphosphatase activity;GO:0052843//inositol-1-diphosphate-2,3,4,5,6-pentakisphosphate diphosphatase activity;GO:005…	GO:0034656//nucleobase-containing small molecule catabolic process;GO:0043647//inositol phosphate metabolic process;GO:0046032//ADP catabolic process;GO:0046709//IDP catabolic process	gi|397468702|ref|XP_003806012.1|/1.65037e-121/PREDICTED: uncharacterized protein LOC100977832 [Pan paniscus]
25794	1690	0	1	0.01	0.13	3.70044	Up	0.485886	0.724655	FSCN2	fascin actin-bundling protein 2, retinal	K10955;K11978;K03626	GO:0005737//cytoplasm;GO:0015629//actin cytoskeleton;GO:0032420//stereocilium	GO:0030674//protein binding, bridging;GO:0051015//actin filament binding	GO:0007601//visual perception;GO:0042462//eye photoreceptor cell development;GO:0051017//actin filament bundle assembly	gi|6912626|ref|NP_036550.1|/0/fascin-2 isoform 1 [Homo sapiens]
140738	1687	0	1	0.01	0.13	3.70044	Up	0.485886	0.723991	TMEM37	transmembrane protein 37	-	GO:0016021//integral component of membrane	GO:0005244//voltage-gated ion channel activity;GO:0005262//calcium channel activity	-	gi|116325983|ref|NP_899063.2|/1.98455e-104/voltage-dependent calcium channel gamma-like subunit [Homo sapiens]
1233	1657	0	1	0.01	0.13	3.70044	Up	0.485886	0.72393	CCR4	chemokine (C-C motif) receptor 4	K04179	GO:0000932//cytoplasmic mRNA processing body;GO:0005654//nucleoplasm;GO:0005829//cytosol;GO:0005887//integral component of plasma membrane;GO:0009897//external side of plasma membrane;GO:0030014//CCR4-NOT complex;GO:0043025//neuronal cell body	GO:0003700//transcription factor activity, sequence-specific DNA binding;GO:0003723//RNA binding;GO:0004535//poly(A)-specific ribonuclease activity;GO:0005515//protein binding;GO:0016493//C-C chemokine receptor activity;GO:0046872//metal ion binding	GO:0000289//nuclear-transcribed mRNA poly(A) tail shortening;GO:0000290//deadenylation-dependent decapping of nuclear-transcribed mRNA;GO:0001764//neuron migration;GO:0002507//tolerance induction;GO:0006355//regulation of transcription, DNA-templated;GO:0006366//transcription from RNA polymerase II promoter;GO:0006417//regulation of translation;GO:0006954//inflammatory response;GO:0006955//immune…	gi|5031627|ref|NP_005499.1|/0/C-C chemokine receptor type 4 [Homo sapiens]
101926892	2367	0	1.48	0.01	0.13	3.70044	Up	0.485886	0.723689	LOC101926892	uncharacterized LOC101926892	K09228;K11447;K00939;K00797	GO:0005887//integral component of plasma membrane;GO:0031965//nuclear membrane	GO:0004937//alpha1-adrenergic receptor activity;GO:0046982//protein heterodimerization activity	GO:0003321;GO:0006915//apoptotic process;GO:0006939//smooth muscle contraction;GO:0007202//activation of phospholipase C activity;GO:0007568//aging;GO:0008285//negative regulation of cell proliferation;GO:0009725//response to hormone;GO:0032229//negative regulation of synaptic transmission, GABAergic;GO:0035024//negative regulation of Rho protein signal transduction;GO:0042493//response to drug;G…	gi|119607370|gb|EAW86964.1|/1.52015e-47/hCG2038434, partial [Homo sapiens]
55203	6339	0	4	0.01	0.13	3.70044	Up	0.0581824	0.182947	LGI2	leucine-rich repeat LGI family, member 2	K06839	GO:0005576//extracellular region	-	-	gi|28972872|dbj|BAC65852.1|/0/mKIAA1916 protein [Mus musculus]
8991	1582	0	1	0.01	0.13	3.70044	Up	0.485886	0.720688	SELENBP1	selenium binding protein 1	K01090	GO:0005730//nucleolus;GO:0005829//cytosol;GO:0016020//membrane;GO:0070062//extracellular exosome	GO:0005515//protein binding;GO:0008430//selenium binding	GO:0015031//protein transport	gi|385137130|ref|NP_001245218.1|/0/selenium-binding protein 1 isoform 3 [Homo sapiens]
135138	1702	0	1.01	0.01	0.13	3.70044	Up	0.485886	0.720031	PACRG	PARK2 co-regulated	K15053;K02085;K15173	GO:0005634//nucleus;GO:0005739//mitochondrion;GO:0044297//cell body;GO:0097225//sperm midpiece	-	GO:0007286//spermatid development	gi|122939204|ref|NP_689623.2|/2.74425e-170/parkin coregulated gene protein isoform 1 [Homo sapiens]
79933	4131	0	2.55	0.01	0.13	3.70044	Up	0.23949	0.481403	SYNPO2L	synaptopodin 2-like	K03626	GO:0005634//nucleus;GO:0005856//cytoskeleton;GO:0030018//Z disc	GO:0003779//actin binding	-	gi|50301232|ref|NP_079151.2|/0/synaptopodin 2-like protein isoform b [Homo sapiens]
2266	1665	0	1	0.01	0.13	3.70044	Up	0.485886	0.718008	FGG	fibrinogen gamma chain	K03905	GO:0005577//fibrinogen complex;GO:0005938//cell cortex;GO:0009897//external side of plasma membrane;GO:0031093//platelet alpha granule lumen;GO:0070062//extracellular exosome;GO:0072562//blood microparticle	GO:0005102//receptor binding;GO:0005198//structural molecule activity;GO:0030674//protein binding, bridging;GO:0046872//metal ion binding;GO:0050839//cell adhesion molecule binding	GO:0002576//platelet degranulation;GO:0007160//cell-matrix adhesion;GO:0030198//extracellular matrix organization;GO:0034116//positive regulation of heterotypic cell-cell adhesion;GO:0045907//positive regulation of vasoconstriction;GO:0045921//positive regulation of exocytosis;GO:0050714//positive regulation of protein secretion;GO:0051258//protein polymerization;GO:0051592//response to calcium i…	gi|70906439|ref|NP_068656.2|/0/fibrinogen gamma chain isoform gamma-B precursor [Homo sapiens]
8698	1612	0	1	0.01	0.13	3.70044	Up	0.485886	0.716587	S1PR4	sphingosine-1-phosphate receptor 4	K04293	GO:0005887//integral component of plasma membrane	GO:0008289//lipid binding;GO:0038036//sphingosine-1-phosphate receptor activity	GO:0003376//sphingosine-1-phosphate signaling pathway;GO:0006955//immune response;GO:0007189//adenylate cyclase-activating G-protein coupled receptor signaling pathway;GO:0007202//activation of phospholipase C activity;GO:0007204//positive regulation of cytosolic calcium ion concentration	gi|4503459|ref|NP_003766.1|/0/sphingosine 1-phosphate receptor 4 precursor [Homo sapiens]
401127	1651	0	1.04	0.01	0.13	3.70044	Up	0.485886	0.716468	LOC401127	WD repeat domain 5 pseudogene	K14963	-	GO:0016905//myosin heavy chain kinase activity	GO:0006468//protein phosphorylation	gi|611978196|ref|XP_007475338.1|/4.2751e-118/PREDICTED: WD repeat-containing protein 5 [Monodelphis domestica]
164395	1607	0	1	0.01	0.13	3.70044	Up	0.485886	0.713292	TTLL9	tubulin tyrosine ligase-like family member 9	K06047;K05755;K00273	GO:0005737//cytoplasm;GO:0005874//microtubule;GO:0005929//cilium	GO:0016874//ligase activity	GO:0006464//cellular protein modification process	gi|56606131|ref|NP_001008409.1|/0/probable tubulin polyglutamylase TTLL9 [Homo sapiens]
200420	1608	0	1	0.01	0.13	3.70044	Up	0.485886	0.713058	ALMS1P1	Alstrom syndrome 1 pseudogene	-	-	-	-	gi|119620132|gb|EAW99726.1|/2.05458e-119/LOC200420, isoform CRA_b [Homo sapiens]
345222	1670	0	1	0.01	0.13	3.70044	Up	0.485886	0.711365	MSANTD1	Myb/SANT-like DNA-binding domain containing 1	K10404;K09087;K13172;K03626	-	-	-	gi|111548660|ref|NP_001036155.1|/3.75614e-156/myb/SANT-like DNA-binding domain-containing protein 1 [Homo sapiens]
154865	3115	0	2	0.01	0.13	3.70044	Up	0.23949	0.479034	IQUB	IQ motif and ubiquitin domain containing	-	GO:0001669//acrosomal vesicle;GO:0031514//motile cilium	-	GO:0060271//cilium morphogenesis	gi|71051467|gb|AAH26173.1|/0/IQUB protein [Homo sapiens]
100288520	1680	0	1	0.01	0.13	3.70044	Up	0.485886	0.710318	USP17L15	ubiquitin specific peptidase 17-like family member 15	K11845	GO:0005730//nucleolus;GO:0005783//endoplasmic reticulum	GO:0008234//cysteine-type peptidase activity	GO:0006511//ubiquitin-dependent protein catabolic process;GO:0006915//apoptotic process	gi|379643059|ref|NP_001243823.1|/0/ubiquitin carboxyl-terminal hydrolase 17-like protein 15 [Homo sapiens]
101927827	3223	0	2	0.01	0.13	3.70044	Up	0.23949	0.478712	LOC101927827	uncharacterized LOC101927827	-	GO:0005615//extracellular space;GO:0030175//filopodium;GO:0030426//growth cone	GO:0015485//cholesterol binding;GO:0042803//protein homodimerization activity	GO:0001666//response to hypoxia;GO:0006958//complement activation, classical pathway;GO:0007568//aging;GO:0010288//response to lead ion;GO:0042060//wound healing;GO:0045471//response to ethanol;GO:0048519//negative regulation of biological process;GO:0051258//protein polymerization;GO:0071277//cellular response to calcium ion;GO:1900006//positive regulation of dendrite development	gi|440909477|gb|ELR59381.1|/3.98854e-22/hypothetical protein M91_14726 [Bos mutus]
391712	1607	0	1	0.01	0.13	3.70044	Up	0.485886	0.707081	TRIM61	tripartite motif containing 61	K12029	GO:0005622//intracellular	GO:0008270//zinc ion binding	-	gi|59807737|gb|AAH89393.1|/3.3866e-122/Tripartite motif-containing 61 [Homo sapiens]
284451	1607	0	1	0.01	0.13	3.70044	Up	0.485886	0.706909	ODF3L2	outer dense fiber of sperm tails 3-like 2	K06236;K03626	GO:0005881//cytoplasmic microtubule	-	-	gi|32698984|ref|NP_872383.1|/2.09192e-172/outer dense fiber protein 3-like protein 2 [Homo sapiens]
6853	3172	0	2	0.01	0.13	3.70044	Up	0.23949	0.477644	SYN1	synapsin I	K13911	GO:0005794//Golgi apparatus;GO:0005829//cytosol;GO:0008021//synaptic vesicle;GO:0030054//cell junction;GO:0030425//dendrite	GO:0003779//actin binding;GO:0003824//catalytic activity;GO:0005215//transporter activity;GO:0005524//ATP binding;GO:0048306//calcium-dependent protein binding	GO:0007269//neurotransmitter secretion	gi|19924099|ref|NP_008881.2|/0/synapsin-1 isoform Ia [Homo sapiens]
1057	985	0	0.58	0.01	0.13	3.70044	Up	0.985786	0.990272	CELP	carboxyl ester lipase pseudogene	K12298	-	-	-	gi|532070826|ref|XP_005321243.1|/1.58066e-115/PREDICTED: bile salt-activated lipase [Ictidomys tridecemlineatus]
644242	1610	0	1	0.01	0.13	3.70044	Up	0.485886	0.705703	LINC00622	long intergenic non-protein coding RNA 622	-	-	-	-	gi|440911162|gb|ELR60873.1|/2.42977e-21/hypothetical protein M91_12677 [Bos mutus]
50838	1637	0	1	0.01	0.13	3.70044	Up	0.485886	0.703361	TAS2R13	taste receptor, type 2, member 13	K08474	GO:0005886//plasma membrane;GO:0016021//integral component of membrane	GO:0008527//taste receptor activity	GO:0007186//G-protein coupled receptor signaling pathway;GO:0032467//positive regulation of cytokinesis;GO:0050912//detection of chemical stimulus involved in sensory perception of taste	gi|12965178|ref|NP_076409.1|/4.9185e-169/taste receptor type 2 member 13 [Homo sapiens]
84824	1652	0	1	0.01	0.13	3.70044	Up	0.485886	0.702451	FCRLA	Fc receptor-like A	K06498;K06472	GO:0005576//extracellular region;GO:0005737//cytoplasm	-	GO:0030154//cell differentiation	gi|69885149|ref|NP_116127.3|/0/Fc receptor-like A isoform 2 precursor [Homo sapiens]
60437	3193	0	2	0.01	0.13	3.70044	Up	0.23949	0.476052	CDH26	cadherin 26	K06736	GO:0005886//plasma membrane;GO:0016021//integral component of membrane	GO:0005509//calcium ion binding	GO:0007156//homophilic cell adhesion via plasma membrane adhesion molecules	gi|29570800|ref|NP_817089.1|/0/cadherin-like protein 26 isoform a precursor [Homo sapiens]
8631	1598	0	1	0.01	0.13	3.70044	Up	0.485886	0.699003	SKAP1	src kinase associated phosphoprotein 1	K13738;K07984;K04349	GO:0005737//cytoplasm;GO:0005886//plasma membrane	GO:0005070//SH3/SH2 adaptor activity;GO:0016301//kinase activity;GO:0017124//SH3 domain binding;GO:0019901//protein kinase binding;GO:0019903//protein phosphatase binding;GO:0032403//protein complex binding;GO:0042169//SH2 domain binding	GO:0009967//positive regulation of signal transduction;GO:0016310//phosphorylation;GO:0045944//positive regulation of transcription from RNA polymerase II promoter;GO:0050852//T cell receptor signaling pathway	gi|115527076|ref|NP_001068567.1|/0/src kinase-associated phosphoprotein 1 isoform 2 [Homo sapiens]
150082	2364	1	13	0.09	1.16	3.68806	Up	0.000809134	0.00599128	LCA5L	Leber congenital amaurosis 5-like	K10395;K10352;K10421;K11498	-	-	-	gi|7717367|emb|CAB90455.1|/0/C21orf13 [Homo sapiens]
100506621	5176	0	3	0.01	0.12	3.58496	Up	0.118043	0.301764	LINC01279	long intergenic non-protein coding RNA 1279	K11447;K01539;K00939	-	GO:0005515//protein binding	GO:0000122//negative regulation of transcription from RNA polymerase II promoter;GO:0006338//chromatin remodeling;GO:0007596//blood coagulation;GO:0045624//positive regulation of T-helper cell differentiation;GO:0045944//positive regulation of transcription from RNA polymerase II promoter;GO:0051571//positive regulation of histone H3-K4 methylation;GO:0051574//positive regulation of histone H3-K9…	gi|119575815|gb|EAW55411.1|/4.88823e-24/hCG1979495 [Homo sapiens]
64595	5262	0	2.93	0.01	0.12	3.58496	Up	0.23949	0.484507	TTTY15	testis-specific transcript, Y-linked 15 (non-protein coding)	K11447;K00939;K00591	-	-	-	gi|119612012|gb|EAW91606.1|/4.96498e-92/hCG2039064, partial [Homo sapiens]
6340	3516	0	1.99	0.01	0.12	3.58496	Up	0.485886	0.727081	SCNN1G	sodium channel, non voltage gated 1 gamma subunit	K04827	GO:0005887//integral component of plasma membrane;GO:0009897//external side of plasma membrane;GO:0016324//apical plasma membrane;GO:0034706//sodium channel complex;GO:0070062//extracellular exosome	GO:0015280//ligand-gated sodium channel activity;GO:0050699//WW domain binding	GO:0007588//excretion;GO:0035725//sodium ion transmembrane transport;GO:0050891//multicellular organismal water homeostasis;GO:0050896//response to stimulus;GO:0050909//sensory perception of taste;GO:0055078//sodium ion homeostasis	gi|544516072|ref|XP_005591514.1|/0/PREDICTED: amiloride-sensitive sodium channel subunit gamma isoform X1 [Macaca fascicularis]
8406	1743	0	1	0.01	0.12	3.58496	Up	0.485886	0.726533	SRPX	sushi-repeat containing protein, X-linked	K14407;K06496;K06494	GO:0005776//autophagosome;GO:0005783//endoplasmic reticulum;GO:0009986//cell surface;GO:0016020//membrane	-	GO:0001845//phagolysosome assembly;GO:0006914//autophagy;GO:0007155//cell adhesion;GO:0034976//response to endoplasmic reticulum stress;GO:0060244//negative regulation of cell proliferation involved in contact inhibition;GO:2001241//positive regulation of extrinsic apoptotic signaling pathway in absence of ligand	gi|5454086|ref|NP_006298.1|/0/sushi repeat-containing protein SRPX isoform 1 precursor [Homo sapiens]
126695	1803	0	1	0.01	0.12	3.58496	Up	0.485886	0.725684	KDF1	keratinocyte differentiation factor 1	K11661	-	-	-	gi|282399147|ref|NP_689578.2|/0/uncharacterized protein C1orf172 [Homo sapiens]
55267	1836	0	1	0.01	0.12	3.58496	Up	0.485886	0.725563	PRR34	proline rich 34	-	-	-	-	gi|8922785|ref|NP_060750.1|/4.19707e-79/putative uncharacterized protein C22orf26 [Homo sapiens]
145837	1705	0	1	0.01	0.12	3.58496	Up	0.485886	0.723268	DRAIC	downregulated RNA in cancer, inhibitor of cell invasion and migration	-	-	-	-	gi|119598252|gb|EAW77846.1|/4.64048e-93/hCG2038278, partial [Homo sapiens]
196993	1842	0	1	0.01	0.12	3.58496	Up	0.485886	0.723207	CT62	cancer/testis antigen 62	-	-	-	-	gi|156766072|ref|NP_001096128.1|/1.2691e-75/cancer/testis antigen 62 [Homo sapiens]
648791	1745	0	1	0.01	0.12	3.58496	Up	0.485886	0.722486	PPP1R3G	protein phosphatase 1, regulatory subunit 3G	K07189	GO:0005737//cytoplasm	GO:0019903//protein phosphatase binding;GO:2001069//glycogen binding	GO:0042593//glucose homeostasis;GO:0045725//positive regulation of glycogen biosynthetic process;GO:2000467//positive regulation of glycogen (starch) synthase activity	gi|223278393|ref|NP_001138587.1|/0/protein phosphatase 1 regulatory subunit 3G [Homo sapiens]
92483	1773	0	1	0.01	0.12	3.58496	Up	0.485886	0.720987	LDHAL6B	lactate dehydrogenase A-like 6B	K00016	GO:0005634//nucleus;GO:0005737//cytoplasm	GO:0004459//L-lactate dehydrogenase activity;GO:0005515//protein binding	GO:0006096//glycolytic process;GO:0055114//oxidation-reduction process	gi|15082234|ref|NP_149972.1|/0/L-lactate dehydrogenase A-like 6B [Homo sapiens]
642636	1808	0	1	0.01	0.12	3.58496	Up	0.485886	0.720748	RAD21L1	RAD21-like 1 (S. pombe)	K06670	GO:0000800//lateral element;GO:0030893//meiotic cohesin complex	-	GO:0000724//double-strand break repair via homologous recombination;GO:0007059//chromosome segregation;GO:0007128//meiotic prophase I;GO:0007283//spermatogenesis;GO:0009566//fertilization;GO:0030999//linear element assembly;GO:0070197//meiotic attachment of telomere to nuclear envelope;GO:0072520//seminiferous tubule development	gi|222136644|ref|NP_001130038.2|/0/double-strand-break repair protein rad21-like protein 1 [Homo sapiens]
8538	1767	0	1	0.01	0.12	3.58496	Up	0.485886	0.718899	BARX2	BARX homeobox 2	K09361	GO:0005634//nucleus;GO:0005667//transcription factor complex	GO:0000976//transcription regulatory region sequence-specific DNA binding;GO:0003682//chromatin binding;GO:0003700//transcription factor activity, sequence-specific DNA binding	GO:0000122//negative regulation of transcription from RNA polymerase II promoter;GO:0001502//cartilage condensation;GO:0014902//myotube differentiation;GO:0042637//catagen;GO:0045944//positive regulation of transcription from RNA polymerase II promoter	gi|6633798|ref|NP_003649.2|/4.32403e-158/homeobox protein BarH-like 2 [Homo sapiens]
255798	1810	0	1	0.01	0.12	3.58496	Up	0.485886	0.716528	SMCO1	single-pass membrane protein with coiled-coil domains 1	-	GO:0016021//integral component of membrane	-	-	gi|117938326|ref|NP_001071125.1|/5.14716e-114/single-pass membrane and coiled-coil domain-containing protein 1 [Homo sapiens]
101927207	1754	0	0.99	0.01	0.12	3.58496	Up	0.985786	0.991888	LOC101927207	uncharacterized LOC101927207	-	-	-	-	gi|297272517|ref|XP_002800445.1|/3.38932e-46/PREDICTED: hypothetical protein LOC100429126 [Macaca mulatta]
112885	3500	0	2	0.01	0.12	3.58496	Up	0.23949	0.4807	PHF21B	PHD finger protein 21B	K13172;K11642;K13171	-	GO:0008270//zinc ion binding	-	gi|334883188|ref|NP_001229379.1|/0/PHD finger protein 21B isoform 3 [Homo sapiens]
644997	1840	0	1	0.01	0.12	3.58496	Up	0.485886	0.715289	PIK3CD-AS1	PIK3CD antisense RNA 1	-	-	-	-	gi|119592034|gb|EAW71628.1|/2.15016e-91/hCG2005820 [Homo sapiens]
150771	1814	0	1	0.01	0.12	3.58496	Up	0.485886	0.712473	ITPRIPL1	inositol 1,4,5-trisphosphate receptor interacting protein-like 1	K06236	GO:0016021//integral component of membrane	-	-	gi|57164962|ref|NP_848590.3|/0/inositol 1,4,5-trisphosphate receptor-interacting protein-like 1 isoform 1 [Homo sapiens]
27283	1804	0	1	0.01	0.12	3.58496	Up	0.485886	0.71189	TINAG	tubulointerstitial nephritis antigen	K01363	GO:0005604//basement membrane	GO:0000166//nucleotide binding;GO:0004197//cysteine-type endopeptidase activity;GO:0005044//scavenger receptor activity;GO:0030247//polysaccharide binding	GO:0006508//proteolysis;GO:0006898//receptor-mediated endocytosis;GO:0006955//immune response;GO:0007155//cell adhesion	gi|224586907|ref|NP_055279.3|/0/tubulointerstitial nephritis antigen [Homo sapiens]
79608	5284	0	3	0.01	0.12	3.58496	Up	0.118043	0.300432	RIC3	RIC3 acetylcholine receptor chaperone	-	GO:0000139//Golgi membrane;GO:0005789//endoplasmic reticulum membrane;GO:0016021//integral component of membrane	GO:0033130//acetylcholine receptor binding;GO:0044183//protein binding involved in protein folding	GO:0007204//positive regulation of cytosolic calcium ion concentration;GO:0007271//synaptic transmission, cholinergic;GO:0043623//cellular protein complex assembly	gi|331640081|ref|NP_001193601.1|/1.71753e-167/protein RIC-3 isoform d precursor [Homo sapiens]
440307	1801	0	1	0.01	0.12	3.58496	Up	0.485886	0.707311	TTLL13P	tubulin tyrosine ligase-like family member 13, pseudogene	K06047;K00273	-	-	GO:0006464//cellular protein modification process	gi|119622499|gb|EAX02094.1|/0/tubulin tyrosine ligase-like family, member 13, isoform CRA_a [Homo sapiens]
348303	1704	0	1	0.01	0.12	3.58496	Up	0.485886	0.706794	SELV	selenoprotein V	K10955	-	GO:0008430//selenium binding	GO:0045454//cell redox homeostasis	gi|33186895|ref|NP_874363.1|/0/selenoprotein V [Homo sapiens]
219445	1833	0	1.01	0.01	0.12	3.58496	Up	0.485886	0.706506	OR7E5P	olfactory receptor, family 7, subfamily E, member 5 pseudogene	K04257	GO:0005886//plasma membrane;GO:0016021//integral component of membrane	GO:0004930//G-protein coupled receptor activity;GO:0004984//olfactory receptor activity	-	gi|426327271|ref|XP_004024444.1|/4.22483e-164/PREDICTED: olfactory receptor 7E24-like, partial [Gorilla gorilla gorilla]
79935	1817	0	1	0.01	0.12	3.58496	Up	0.485886	0.704558	CNTD2	cyclin N-terminal domain containing 2	K05868;K00774	-	GO:0019901//protein kinase binding	GO:0000079//regulation of cyclin-dependent protein serine/threonine kinase activity	gi|242247025|ref|NP_079153.2|/6.41933e-173/cyclin N-terminal domain-containing protein 2 [Homo sapiens]
100287072	2143	0	1.17	0.01	0.12	3.58496	Up	0.485886	0.703987	LOC100287072	ribosomal protein S6 kinase, 70kDa, polypeptide 1 pseudogene	K04688	GO:0005634//nucleus;GO:0005739//mitochondrion;GO:0009986//cell surface;GO:0016020//membrane;GO:0048471//perinuclear region of cytoplasm	GO:0004711//ribosomal protein S6 kinase activity;GO:0005515//protein binding;GO:0005524//ATP binding;GO:0042277//peptide binding	GO:0000082//G1/S transition of mitotic cell cycle;GO:0003009//skeletal muscle contraction;GO:0006468//protein phosphorylation;GO:0007281//germ cell development;GO:0007568//aging;GO:0007584//response to nutrient;GO:0007616//long-term memory;GO:0009408//response to heat;GO:0009611//response to wounding;GO:0009612//response to mechanical stimulus;GO:0009636//response to toxic substance;GO:0009749//r…	gi|206840|gb|AAA42103.1|/1.72844e-119/S6 kinase [Rattus norvegicus]
57467	1760	0	1	0.01	0.12	3.58496	Up	0.485886	0.703418	HHATL	hedgehog acyltransferase-like	-	GO:0005789//endoplasmic reticulum membrane;GO:0016021//integral component of membrane;GO:0048471//perinuclear region of cytoplasm	-	GO:0060262//negative regulation of N-terminal protein palmitoylation	gi|239582769|ref|NP_065758.3|/0/protein-cysteine N-palmitoyltransferase HHAT-like protein [Homo sapiens]
285847	1813	0	1.01	0.01	0.12	3.58496	Up	0.485886	0.70319	LOC285847	uncharacterized LOC285847	K02085	-	-	-	gi|119624251|gb|EAX03846.1|/2.14372e-27/hCG2001161 [Homo sapiens]
2020	3405	0	2	0.01	0.12	3.58496	Up	0.23949	0.475999	EN2	engrailed homeobox 2	K09319	GO:0005634//nucleus;GO:0016020//membrane	GO:0003700//transcription factor activity, sequence-specific DNA binding;GO:0043565//sequence-specific DNA binding	GO:0030901//midbrain development;GO:0030902//hindbrain development;GO:0045944//positive regulation of transcription from RNA polymerase II promoter;GO:0048666//neuron development	gi|7710121|ref|NP_001418.2|/0/homeobox protein engrailed-2 [Homo sapiens]
1548	1775	0	0.99	0.01	0.12	3.58496	Up	0.985786	0.988827	CYP2A6	cytochrome P450, family 2, subfamily A, polypeptide 6	K07411	GO:0005789//endoplasmic reticulum membrane;GO:0005881//cytoplasmic microtubule	GO:0005506//iron ion binding;GO:0008389//coumarin 7-hydroxylase activity;GO:0019899//enzyme binding;GO:0020037//heme binding;GO:0070330//aromatase activity	GO:0006805//xenobiotic metabolic process;GO:0008202//steroid metabolic process;GO:0042738//exogenous drug catabolic process;GO:0044281//small molecule metabolic process;GO:0046226//coumarin catabolic process;GO:0055114//oxidation-reduction process	gi|189339233|ref|NP_000753.3|/0/cytochrome P450 2A6 precursor [Homo sapiens]
338005	1752	0	0.96	0.01	0.12	3.58496	Up	0.985786	0.988772	LINC00221	long intergenic non-protein coding RNA 221	K11447;K01539;K00939	-	-	-	gi|119602409|gb|EAW82003.1|/2.68552e-43/hCG2042090 [Homo sapiens]
101927780	5151	0	3	0.01	0.12	3.58496	Up	0.118043	0.29941	LOC101927780	uncharacterized LOC101927780	K08857;K09131	-	-	-	gi|119601210|gb|EAW80804.1|/3.30665e-32/hCG1816156, isoform CRA_b [Homo sapiens]
100288695	2327.46	1.56	34.65	0.27	3.14	3.53973	Up	6.61198e-10	1.92253e-08	LIMS4	LIM and senescent cell antigen-like domains 3-like	K05760	GO:0005829//cytosol;GO:0005886//plasma membrane;GO:0005925//focal adhesion;GO:0048471//perinuclear region of cytoplasm	GO:0005515//protein binding;GO:0008270//zinc ion binding	GO:0007160//cell-matrix adhesion;GO:0007163//establishment or maintenance of cell polarity;GO:0007569//cell aging;GO:0016337//single organismal cell-cell adhesion;GO:0034329//cell junction assembly;GO:0043009//chordate embryonic development;GO:0045216//cell-cell junction organization;GO:0045892//negative regulation of transcription, DNA-templated;GO:0071560//cellular response to transforming grow…	gi|530368981|ref|XP_005263620.1|/0/PREDICTED: LIM and senescent cell antigen-like-containing domain protein 3-like isoform X1 [Homo sapiens]
284085	1950	0	1.02	0.01	0.11	3.45943	Up	0.485886	0.729584	KRT18P55	keratin 18 pseudogene 55	K07604	GO:0005730//nucleolus;GO:0034451//centriolar satellite;GO:0045095//keratin filament;GO:0048471//perinuclear region of cytoplasm;GO:0070062//extracellular exosome	GO:0005198//structural molecule activity;GO:0044822//poly(A) RNA binding;GO:0097110//scaffold protein binding	GO:0007049//cell cycle;GO:0009653//anatomical structure morphogenesis;GO:0016032//viral process;GO:0033209//tumor necrosis factor-mediated signaling pathway;GO:0043000//Golgi to plasma membrane CFTR protein transport;GO:0043066//negative regulation of apoptotic process;GO:0097191//extrinsic apoptotic signaling pathway;GO:0097284//hepatocyte apoptotic process	gi|109067677|ref|XP_001098060.1|/5.8815e-170/PREDICTED: keratin, type I cytoskeletal 18 [Macaca mulatta]
283375	1985	0	1	0.01	0.11	3.45943	Up	0.485886	0.7294	SLC39A5	solute carrier family 39 (zinc transporter), member 5	K14711	GO:0016021//integral component of membrane;GO:0016323//basolateral plasma membrane;GO:0070062//extracellular exosome	GO:0046873//metal ion transmembrane transporter activity	GO:0006829//zinc II ion transport;GO:0034224//cellular response to zinc ion starvation;GO:0055085//transmembrane transport;GO:0061351//neural precursor cell proliferation;GO:0070315//G1 to G0 transition involved in cell differentiation	gi|206597539|ref|NP_775867.2|/0/zinc transporter ZIP5 precursor [Homo sapiens]
126520	1933	0	1	0.01	0.11	3.45943	Up	0.485886	0.729155	PLK5	polo-like kinase 5	K08862;K08861	-	-	-	gi|402903587|ref|XP_003914645.1|/0/PREDICTED: inactive serine/threonine-protein kinase PLK5 [Papio anubis]
4145	1940	0	1	0.01	0.11	3.45943	Up	0.485886	0.728605	MATK	megakaryocyte-associated tyrosine kinase	K08888	GO:0005829//cytosol;GO:0016020//membrane	GO:0004715//non-membrane spanning protein tyrosine kinase activity;GO:0005515//protein binding;GO:0005524//ATP binding	GO:0007498//mesoderm development;GO:0008284//positive regulation of cell proliferation;GO:0018108//peptidyl-tyrosine phosphorylation	gi|21450846|ref|NP_647612.1|/0/megakaryocyte-associated tyrosine-protein kinase isoform a [Homo sapiens]
100131366	1573	0	0.81	0.01	0.11	3.45943	Up	0.985786	0.993285	LINC00605	long intergenic non-protein coding RNA 605	-	-	-	-	gi|119602213|gb|EAW81807.1|/1.89043e-69/hCG2038607, partial [Homo sapiens]
2046	1866	0	1	0.01	0.11	3.45943	Up	0.485886	0.726837	EPHA8	EPH receptor A8	K05109	GO:0005887//integral component of plasma membrane;GO:0031901//early endosome membrane;GO:0043005//neuron projection	GO:0005004//GPI-linked ephrin receptor activity;GO:0005524//ATP binding	GO:0006929//substrate-dependent cell migration;GO:0007411//axon guidance;GO:0016322//neuron remodeling;GO:0033628//regulation of cell adhesion mediated by integrin;GO:0043410//positive regulation of MAPK cascade;GO:0043552//positive regulation of phosphatidylinositol 3-kinase activity;GO:0046777//protein autophosphorylation;GO:0048013//ephrin receptor signaling pathway	gi|55770892|ref|NP_001006944.1|/0/ephrin type-A receptor 8 isoform 2 precursor [Homo sapiens]
101928333	1927	0	1	0.01	0.11	3.45943	Up	0.485886	0.72526	LOC101928333	uncharacterized LOC101928333	-	-	-	-	gi|119619464|gb|EAW99058.1|/5.38693e-08/TAK1-binding protein 3, isoform CRA_b [Homo sapiens]
126755	1926	0	1	0.01	0.11	3.45943	Up	0.485886	0.724413	LRRC38	leucine rich repeat containing 38	K06838;K06839	GO:0005886//plasma membrane;GO:0016021//integral component of membrane	-	GO:0006811//ion transport	gi|410032306|ref|XP_513045.4|/0/PREDICTED: leucine-rich repeat-containing protein 38, partial [Pan troglodytes]
3081	2012	0	1	0.01	0.11	3.45943	Up	0.485886	0.724172	HGD	homogentisate 1,2-dioxygenase	K00451	GO:0005829//cytosol;GO:0070062//extracellular exosome	GO:0004411//homogentisate 1,2-dioxygenase activity;GO:0046872//metal ion binding	GO:0006559//L-phenylalanine catabolic process;GO:0006572//tyrosine catabolic process;GO:0034641//cellular nitrogen compound metabolic process;GO:0055114//oxidation-reduction process	gi|115527117|ref|NP_000178.2|/0/homogentisate 1,2-dioxygenase [Homo sapiens]
256369	1952	0	1	0.01	0.11	3.45943	Up	0.485886	0.723629	LINC00521	long intergenic non-protein coding RNA 521	K05746;K09603;K05747	-	-	-	gi|30172877|sp|Q8NCU1.1|CN048_HUMAN/4.99834e-67/RecName: Full=Uncharacterized protein encoded LINC00521
1559	1876	0	1	0.01	0.11	3.45943	Up	0.485886	0.723448	CYP2C9	cytochrome P450, family 2, subfamily C, polypeptide 9	K07413	GO:0005789//endoplasmic reticulum membrane	GO:0005506//iron ion binding;GO:0008144//drug binding;GO:0008395//steroid hydroxylase activity;GO:0016712//oxidoreductase activity, acting on paired donors, with incorporation or reduction of molecular oxygen, reduced flavin or flavoprotein as one donor, and incorporation of one atom of oxygen;GO:0018675//(S)-limonene 6-monooxygenase activity;GO:0018676//(S)-limonene 7-monooxygenase activity;GO:0…	GO:0006805//xenobiotic metabolic process;GO:0008202//steroid metabolic process;GO:0016098//monoterpenoid metabolic process;GO:0019373//epoxygenase P450 pathway;GO:0019627//urea metabolic process;GO:0042738//exogenous drug catabolic process;GO:0070989//oxidative demethylation;GO:0097267//omega-hydroxylase P450 pathway	gi|13699818|ref|NP_000762.2|/0/cytochrome P450 2C9 precursor [Homo sapiens]
100861519	1963	0	1	0.01	0.11	3.45943	Up	0.485886	0.723087	GDNF-AS1	GDNF antisense RNA 1 (head to head)	-	-	-	-	gi|493795678|ref|NP_001265023.1|/3.76767e-57/GDNF antisense RNA 1 (head to head) precursor [Homo sapiens]
151449	1994	0	1	0.01	0.11	3.45943	Up	0.485886	0.723027	GDF7	growth differentiation factor 7	K04664	GO:0005615//extracellular space	GO:0005125//cytokine activity;GO:0008083//growth factor activity;GO:0042803//protein homodimerization activity	GO:0007411//axon guidance;GO:0010862//positive regulation of pathway-restricted SMAD protein phosphorylation;GO:0021509//roof plate formation;GO:0021527//spinal cord association neuron differentiation;GO:0022612//gland morphogenesis;GO:0030509//BMP signaling pathway;GO:0030855//epithelial cell differentiation;GO:0030901//midbrain development;GO:0032924//activin receptor signaling pathway;GO:00400…	gi|332812708|ref|XP_003308955.1|/0/PREDICTED: LOW QUALITY PROTEIN: growth/differentiation factor 7 [Pan troglodytes]
729648	2011	0	1.09	0.01	0.11	3.45943	Up	0.485886	0.722786	ZNF812P	zinc finger protein 812	K09228	GO:0005634//nucleus	GO:0003677//DNA binding;GO:0046872//metal ion binding	GO:0006355//regulation of transcription, DNA-templated	gi|315259093|ref|NP_001186743.1|/0/putative zinc finger protein 812 [Homo sapiens]
648740	1988	0	1	0.01	0.11	3.45943	Up	0.485886	0.722546	ACTG1P4	actin gamma 1 pseudogene 4	K10354;K12315	GO:0005829//cytosol;GO:0005856//cytoskeleton	GO:0005524//ATP binding	-	gi|391324898|ref|XP_003736979.1|/1.53208e-118/PREDICTED: actin, cytoplasmic 2-like isoform 2 [Metaseiulus occidentalis]
100505676	4372	0	2.22	0.01	0.11	3.45943	Up	0.23949	0.482107	RRS1-AS1	RRS1 antisense RNA 1 (head to head)	K14693;K11447;K00939	-	-	-	gi|119618124|gb|EAW97718.1|/8.33373e-29/5'-nucleotidase domain containing 3, isoform CRA_d [Homo sapiens]
7447	2014	0	1.07	0.01	0.11	3.45943	Up	0.485886	0.719614	VSNL1	visinin-like 1	K13764	-	GO:0005509//calcium ion binding	GO:0007417//central nervous system development;GO:0019722//calcium-mediated signaling	gi|635082423|ref|XP_007969604.1|/1.55121e-106/PREDICTED: visinin-like protein 1 isoform X1 [Chlorocebus sabaeus]
123103	1863	0	1	0.01	0.11	3.45943	Up	0.485886	0.717771	KLHL33	kelch-like family member 33	K13957	-	-	-	gi|119586878|gb|EAW66474.1|/0/hCG2036672, isoform CRA_b [Homo sapiens]
1262	1911	0	1	0.01	0.11	3.45943	Up	0.485886	0.715937	CNGA4	cyclic nucleotide gated channel alpha 4	K04951	GO:0005887//integral component of plasma membrane	GO:0005222//intracellular cAMP activated cation channel activity;GO:0005223//intracellular cGMP activated cation channel activity;GO:0005249//voltage-gated potassium channel activity;GO:0030552//cAMP binding;GO:0030553//cGMP binding	GO:0007603//phototransduction, visible light;GO:0007608//sensory perception of smell;GO:0042391//regulation of membrane potential;GO:0071805//potassium ion transmembrane transport	gi|530395072|ref|XP_005252850.1|/0/PREDICTED: cyclic nucleotide-gated cation channel alpha-4 isoform X1 [Homo sapiens]
284632	1863	0	1	0.01	0.11	3.45943	Up	0.485886	0.715819	LOC284632	uncharacterized LOC284632	-	-	-	-	gi|296207051|ref|XP_002750487.1|/3.69774e-06/PREDICTED: interleukin-28 receptor subunit alpha [Callithrix jacchus]
283212	1952	0	1	0.01	0.11	3.45943	Up	0.485886	0.714818	KLHL35	kelch-like family member 35	K10461	-	-	-	gi|259013520|ref|NP_001034637.2|/0/kelch-like protein 35 [Homo sapiens]
145226	1934	0	1	0.01	0.11	3.45943	Up	0.485886	0.714642	RDH12	retinol dehydrogenase 12 (all-trans/9-cis/11-cis)	K11153	GO:0005622//intracellular;GO:0060342//photoreceptor inner segment membrane	GO:0004745//retinol dehydrogenase activity;GO:0005515//protein binding	GO:0007601//visual perception;GO:0007603//phototransduction, visible light;GO:0042572//retinol metabolic process;GO:0045494//photoreceptor cell maintenance	gi|186928839|ref|NP_689656.2|/8.49124e-179/retinol dehydrogenase 12 precursor [Homo sapiens]
164118	2005	0	1	0.01	0.11	3.45943	Up	0.485886	0.714172	TTC24	tetratricopeptide repeat domain 24	K13911	-	-	-	gi|282165719|ref|NP_001099139.2|/0/tetratricopeptide repeat protein 24 [Homo sapiens]
56344	1845	0	1	0.01	0.11	3.45943	Up	0.485886	0.711016	CABP5	calcium binding protein 5	K02183	GO:0005829//cytosol;GO:0015630//microtubule cytoskeleton	GO:0005509//calcium ion binding	GO:0007165//signal transduction	gi|11067753|ref|NP_062829.1|/8.76676e-93/calcium-binding protein 5 [Homo sapiens]
9737	5826	0	3	0.01	0.11	3.45943	Up	0.118043	0.300518	GPRASP1	G protein-coupled receptor associated sorting protein 1	K10955;K11661	GO:0005737//cytoplasm	GO:0005515//protein binding	GO:0008333//endosome to lysosome transport;GO:1990172//G-protein coupled receptor catabolic process	gi|58257650|dbj|BAA23715.3|/0/KIAA0443 [Homo sapiens]
27033	1960	0	1	0.01	0.11	3.45943	Up	0.485886	0.710667	ZBTB32	zinc finger and BTB domain containing 32	K10506	GO:0000228//nuclear chromosome;GO:0005654//nucleoplasm	GO:0003677//DNA binding;GO:0003714//transcription corepressor activity;GO:0005515//protein binding;GO:0008270//zinc ion binding	GO:0000122//negative regulation of transcription from RNA polymerase II promoter;GO:0001817//regulation of cytokine production;GO:0006281//DNA repair;GO:0030097//hemopoiesis;GO:0042098//T cell proliferation	gi|7657665|ref|NP_055198.1|/0/zinc finger and BTB domain-containing protein 32 [Homo sapiens]
126859	3656	0	2	0.01	0.11	3.45943	Up	0.23949	0.479087	AXDND1	axonemal dynein light chain domain containing 1	K11498;K10421;K00476;K09880;K04952	-	-	-	gi|51093836|ref|NP_653297.3|/0/axonemal dynein light chain domain-containing protein 1 [Homo sapiens]
414927	1903	0	1	0.01	0.11	3.45943	Up	0.485886	0.709564	MGC34796	sepiapterin reductase (7,8-dihydrobiopterin:NADP+ oxidoreductase) pseudogene	K00072	GO:0005739//mitochondrion;GO:0005829//cytosol;GO:0016020//membrane;GO:0070062//extracellular exosome;GO:0071944//cell periphery	GO:0004033//aldo-keto reductase (NADP) activity;GO:0004757//sepiapterin reductase activity;GO:0004930//G-protein coupled receptor activity;GO:0042803//protein homodimerization activity;GO:0050661//NADP binding	GO:0006558//L-phenylalanine metabolic process;GO:0006729//tetrahydrobiopterin biosynthetic process;GO:0006809//nitric oxide biosynthetic process;GO:0007186//G-protein coupled receptor signaling pathway;GO:0007268//synaptic transmission;GO:0007611//learning or memory;GO:0008217//regulation of blood pressure;GO:0010033//response to organic substance;GO:0010646//regulation of cell communication;GO:0…	gi|119627005|gb|EAX06600.1|/4.13212e-61/hCG2042316, partial [Homo sapiens]
84675	1850	0	1	0.01	0.11	3.45943	Up	0.485886	0.707715	TRIM55	tripartite motif containing 55	K10654	GO:0005634//nucleus;GO:0005737//cytoplasm;GO:0005874//microtubule	GO:0004871//signal transducer activity;GO:0008270//zinc ion binding;GO:0042802//identical protein binding	GO:0007165//signal transduction	gi|34878852|ref|NP_908975.1|/2.7871e-139/tripartite motif-containing protein 55 isoform 4 [Homo sapiens]
3574	1903	0	1	0.01	0.11	3.45943	Up	0.485886	0.706162	IL7	interleukin 7	K05431	GO:0005615//extracellular space	GO:0005125//cytokine activity;GO:0005139//interleukin-7 receptor binding;GO:0008083//growth factor activity	GO:0002360//T cell lineage commitment;GO:0006959//humoral immune response;GO:0007267//cell-cell signaling;GO:0009887//organ morphogenesis;GO:0010468//regulation of gene expression;GO:0030890//positive regulation of B cell proliferation;GO:0043066//negative regulation of apoptotic process;GO:0043086//negative regulation of catalytic activity;GO:0045453//bone resorption;GO:0045582//positive regulat…	gi|4504677|ref|NP_000871.1|/6.84282e-97/interleukin-7 isoform 1 precursor [Homo sapiens]
145474	1859	0	1	0.01	0.11	3.45943	Up	0.485886	0.706104	LOC145474	uncharacterized LOC145474	-	-	-	-	-
56651	1890	0	0.96	0.01	0.11	3.45943	Up	0.985786	0.989882	LINC00470	long intergenic non-protein coding RNA 470	-	-	-	-	gi|13160664|gb|AAK13321.1|AF295729_1/3.40189e-29/putative C18orf2 variant 3 [Homo sapiens]
6569	1921	0	1	0.01	0.11	3.45943	Up	0.485886	0.705016	SLC34A1	solute carrier family 34 (type II sodium/phosphate cotransporter), member 1	K14683	GO:0005768//endosome;GO:0005887//integral component of plasma membrane;GO:0009986//cell surface;GO:0016323//basolateral plasma membrane;GO:0016324//apical plasma membrane;GO:0031526//brush border membrane;GO:0045121//membrane raft;GO:0048471//perinuclear region of cytoplasm	GO:0015293//symporter activity;GO:0015321//sodium-dependent phosphate transmembrane transporter activity;GO:0030165//PDZ domain binding;GO:0032403//protein complex binding;GO:0042803//protein homodimerization activity	GO:0001503//ossification;GO:0001822//kidney development;GO:0006814//sodium ion transport;GO:0009100//glycoprotein metabolic process;GO:0010288//response to lead ion;GO:0032026//response to magnesium ion;GO:0032355//response to estradiol;GO:0033189//response to vitamin A;GO:0035864//response to potassium ion;GO:0042431//indole metabolic process;GO:0042493//response to drug;GO:0045838//positive reg…	gi|262399385|ref|NP_001161051.1|/0/sodium-dependent phosphate transport protein 2A isoform 2 [Homo sapiens]
81615	1901	0	1	0.01	0.11	3.45943	Up	0.485886	0.70393	TMEM163	transmembrane protein 163	-	GO:0030054//cell junction;GO:0030285//integral component of synaptic vesicle membrane;GO:0031901//early endosome membrane	GO:0008270//zinc ion binding	-	gi|24308309|ref|NP_112185.1|/7.30886e-159/transmembrane protein 163 [Homo sapiens]
5042	2430	0	1.21	0.01	0.11	3.45943	Up	0.485886	0.703702	PABPC3	poly(A) binding protein, cytoplasmic 3	K13126	GO:0005737//cytoplasm	GO:0000166//nucleotide binding;GO:0008143//poly(A) binding	GO:0016071//mRNA metabolic process	gi|45238849|ref|NP_112241.2|/0/polyadenylate-binding protein 3 [Homo sapiens]
399	2227	0	1.15	0.01	0.11	3.45943	Up	0.485886	0.701657	RHOH	ras homolog family member H	K07873	GO:0001772//immunological synapse;GO:0005739//mitochondrion;GO:0005829//cytosol	GO:0005095//GTPase inhibitor activity;GO:0005525//GTP binding;GO:0017048//Rho GTPase binding;GO:0019210//kinase inhibitor activity	GO:0006355//regulation of transcription, DNA-templated;GO:0030217//T cell differentiation;GO:0042326//negative regulation of phosphorylation;GO:0043086//negative regulation of catalytic activity;GO:0043124//negative regulation of I-kappaB kinase/NF-kappaB signaling;GO:0045576//mast cell activation;GO:0051056//regulation of small GTPase mediated signal transduction	gi|338723675|ref|XP_003364774.1|/4.41043e-105/PREDICTED: rho-related GTP-binding protein RhoH isoform X1 [Equus caballus]
101927438	1982	0	1	0.01	0.11	3.45943	Up	0.485886	0.7016	LOC101927438	uncharacterized LOC101927438	-	-	-	-	gi|119620340|gb|EAW99934.1|/2.33421e-22/hCG1986422 [Homo sapiens]
2638	1895	0	1	0.01	0.11	3.45943	Up	0.485886	0.701034	GC	group-specific component (vitamin D binding protein)	K12258	GO:0005765//lysosomal membrane;GO:0005789//endoplasmic reticulum membrane;GO:0005829//cytosol;GO:0016021//integral component of membrane;GO:0043202//lysosomal lumen;GO:0072562//blood microparticle	GO:0003779//actin binding;GO:0004348//glucosylceramidase activity;GO:0005102//receptor binding;GO:0008488//gamma-glutamyl carboxylase activity;GO:0051183//vitamin transporter activity;GO:1902118//calcidiol binding	GO:0005975//carbohydrate metabolic process;GO:0006680//glucosylceramide catabolic process;GO:0007596//blood coagulation;GO:0008219//cell death;GO:0009268//response to pH;GO:0017187//peptidyl-glutamic acid carboxylation;GO:0023021//termination of signal transduction;GO:0032715//negative regulation of interleukin-6 production;GO:0033561//regulation of water loss via skin;GO:0033574//response to tes…	gi|324021745|ref|NP_001191236.1|/0/vitamin D-binding protein isoform 3 precursor [Homo sapiens]
101928795	1186	0.64	6.28	0.11	1.14	3.37346	Up	0.014135	0.0619667	LINC01448	long intergenic non-protein coding RNA 1448	K09228;K00797	-	GO:0016746//transferase activity, transferring acyl groups	GO:0008152//metabolic process	gi|119614553|gb|EAW94147.1|/2.51846e-41/hCG2038597, partial [Homo sapiens]
3814	731	1	10	0.29	2.99	3.36602	Up	0.00548796	0.0291723	KISS1	KiSS-1 metastasis-suppressor	K12580;K09072;K13210	GO:0005615//extracellular space;GO:0005737//cytoplasm;GO:0016324//apical plasma membrane;GO:0043005//neuron projection;GO:0043025//neuronal cell body	GO:0031773//kisspeptin receptor binding	GO:0007010//cytoskeleton organization;GO:0008285//negative regulation of cell proliferation;GO:0033686//positive regulation of luteinizing hormone secretion;GO:0043410//positive regulation of MAPK cascade;GO:0050806//positive regulation of synaptic transmission;GO:0051482//positive regulation of cytosolic calcium ion concentration involved in phospholipase C-activating G-protein coupled signaling…	gi|116829964|ref|NP_002247.3|/7.46543e-75/metastasis-suppressor KiSS-1 preproprotein [Homo sapiens]
8708	2168	0	1	0.01	0.1	3.32193	Up	0.485886	0.729523	B3GALT1	UDP-Gal:betaGlcNAc beta 1,3-galactosyltransferase, polypeptide 1	K07819	GO:0000139//Golgi membrane;GO:0016021//integral component of membrane	GO:0008499//UDP-galactose:beta-N-acetylglucosamine beta-1,3-galactosyltransferase activity	GO:0006486//protein glycosylation;GO:0009312//oligosaccharide biosynthetic process	gi|585161461|ref|XP_006732944.1|/0/PREDICTED: beta-1,3-galactosyltransferase 1 [Leptonychotes weddellii]
613266	2325	0	1.16	0.01	0.1	3.32193	Up	0.485886	0.729216	LOC613266	uncharacterized LOC613266	-	-	-	-	gi|397478599|ref|XP_003810630.1|/8.81927e-08/PREDICTED: O-acetyl-ADP-ribose deacetylase MACROD2 isoform 2 [Pan paniscus]
3603	6077	0	3	0.01	0.1	3.32193	Up	0.118043	0.301807	IL16	interleukin 16	K06095	GO:0005615//extracellular space;GO:0005634//nucleus;GO:0005737//cytoplasm	GO:0005125//cytokine activity	GO:0006355//regulation of transcription, DNA-templated;GO:0006955//immune response;GO:0016032//viral process;GO:0030595//leukocyte chemotaxis;GO:0050930//induction of positive chemotaxis	gi|530405771|ref|XP_005254401.1|/0/PREDICTED: pro-interleukin-16 isoform X3 [Homo sapiens]
140873	2121	0	1	0.01	0.1	3.32193	Up	0.485886	0.728177	C20orf173	chromosome 20 open reading frame 173	K00780	GO:0005794//Golgi apparatus;GO:0016021//integral component of membrane	GO:0008373//sialyltransferase activity	GO:0006486//protein glycosylation;GO:0097503//sialylation	gi|410055082|ref|XP_001157604.3|/8.88865e-162/PREDICTED: CMP-N-acetylneuraminate-beta-galactosamide-alpha-2,3-sialyltransferase 1-like [Pan troglodytes]
1236	2157	0	1	0.01	0.1	3.32193	Up	0.485886	0.726351	CCR7	chemokine (C-C motif) receptor 7	K04182	GO:0005622//intracellular;GO:0009897//external side of plasma membrane;GO:0016021//integral component of membrane	GO:0035757//chemokine (C-C motif) ligand 19 binding;GO:0035758//chemokine (C-C motif) ligand 21 binding;GO:0038117//C-C motif chemokine 19 receptor activity;GO:0038121//C-C motif chemokine 21 receptor activity	GO:0001768//establishment of T cell polarity;GO:0001954//positive regulation of cell-matrix adhesion;GO:0002408//myeloid dendritic cell chemotaxis;GO:0002606//positive regulation of dendritic cell antigen processing and presentation;GO:0002885//positive regulation of hypersensitivity;GO:0002922//positive regulation of humoral immune response;GO:0007186//G-protein coupled receptor signaling pathwa…	gi|4502641|ref|NP_001829.1|/0/C-C chemokine receptor type 7 precursor [Homo sapiens]
442132	2070	0	1	0.01	0.1	3.32193	Up	0.485886	0.724534	LOC442132	golgin A6 family-like 1 pseudogene	K14972	-	-	-	gi|402873787|ref|XP_003900738.1|/9.51655e-83/PREDICTED: LOW QUALITY PROTEIN: golgin subfamily A member 6-like protein 2-like [Papio anubis]
7056	4048	0	2	0.01	0.1	3.32193	Up	0.23949	0.48276	THBD	thrombomodulin	K03907	GO:0005615//extracellular space;GO:0005887//integral component of plasma membrane;GO:0009986//cell surface	GO:0004888//transmembrane signaling receptor activity;GO:0005509//calcium ion binding;GO:0005515//protein binding;GO:0030246//carbohydrate binding	GO:0007165//signal transduction;GO:0007565//female pregnancy;GO:0009790//embryo development;GO:0010165//response to X-ray;GO:0010544//negative regulation of platelet activation;GO:0032496//response to lipopolysaccharide;GO:0050900//leukocyte migration;GO:0051591//response to cAMP;GO:0051918//negative regulation of fibrinolysis	gi|119630577|gb|EAX10172.1|/0/thrombomodulin [Homo sapiens]
57509	6435	0	3	0.01	0.1	3.32193	Up	0.118043	0.301462	MTUS1	microtubule associated tumor suppressor 1	K10352	GO:0005615//extracellular space;GO:0005634//nucleus;GO:0005739//mitochondrion;GO:0005794//Golgi apparatus;GO:0005815//microtubule organizing center;GO:0005819//spindle;GO:0005874//microtubule;GO:0005886//plasma membrane	-	GO:0007049//cell cycle;GO:0071375//cellular response to peptide hormone stimulus	gi|530387929|ref|XP_005273637.1|/0/PREDICTED: microtubule-associated tumor suppressor 1 isoform X4 [Homo sapiens]
257019	2103	0	1	0.01	0.1	3.32193	Up	0.485886	0.722246	FRMD3	FERM domain containing 3	K06107;K06082	GO:0005737//cytoplasm;GO:0005856//cytoskeleton;GO:0016021//integral component of membrane;GO:0019898//extrinsic component of membrane	GO:0008092//cytoskeletal protein binding	-	gi|350276220|ref|NP_001231891.1|/3.69058e-114/FERM domain-containing protein 3 isoform 5 [Homo sapiens]
339894	2016	0	1	0.01	0.1	3.32193	Up	0.485886	0.722185	LINC00880	long intergenic non-protein coding RNA 880	K01875;K09430	-	-	-	gi|119599123|gb|EAW78717.1|/5.29511e-22/hCG2045402 [Homo sapiens]
2570	2081	0	1	0.01	0.1	3.32193	Up	0.485886	0.718483	GABRR2	gamma-aminobutyric acid (GABA) A receptor, rho 2	K05190	GO:0005887//integral component of plasma membrane;GO:0030054//cell junction;GO:0034707//chloride channel complex;GO:0045211//postsynaptic membrane	GO:0004890//GABA-A receptor activity;GO:0005230//extracellular ligand-gated ion channel activity;GO:0005254//chloride channel activity;GO:0019904//protein domain specific binding	GO:0007214//gamma-aminobutyric acid signaling pathway;GO:0007268//synaptic transmission;GO:0007601//visual perception;GO:0034220//ion transmembrane transport	gi|397504702|ref|XP_003822922.1|/0/PREDICTED: gamma-aminobutyric acid receptor subunit rho-2 [Pan paniscus]
169522	2174	0	1	0.01	0.1	3.32193	Up	0.485886	0.717356	KCNV2	potassium channel, voltage gated modifier subfamily V, member 2	K04935	GO:0008076//voltage-gated potassium channel complex	GO:0005251//delayed rectifier potassium channel activity	GO:0007268//synaptic transmission;GO:0034765//regulation of ion transmembrane transport;GO:0051260//protein homooligomerization;GO:0071805//potassium ion transmembrane transport	gi|19424136|ref|NP_598004.1|/0/potassium voltage-gated channel subfamily V member 2 [Homo sapiens]
4693	2058	0	1	0.01	0.1	3.32193	Up	0.485886	0.717001	NDP	Norrie disease (pseudoglioma)	-	GO:0005615//extracellular space;GO:0009986//cell surface;GO:0031012//extracellular matrix	GO:0005109//frizzled binding;GO:0005125//cytokine activity;GO:0008083//growth factor activity;GO:0042803//protein homodimerization activity	GO:0001890//placenta development;GO:0007033//vacuole organization;GO:0007267//cell-cell signaling;GO:0007399//nervous system development;GO:0007601//visual perception;GO:0007605//sensory perception of sound;GO:0008283//cell proliferation;GO:0035426//extracellular matrix-cell signaling;GO:0045893//positive regulation of transcription, DNA-templated;GO:0051091//positive regulation of sequence-speci…	gi|631224|pir||S30389/2.82408e-87/hypothetical protein 2 - human
3283	1689	0	0.81	0.01	0.1	3.32193	Up	0.985786	0.991274	HSD3B1	hydroxy-delta-5-steroid dehydrogenase, 3 beta- and steroid delta-isomerase 1	K00070	GO:0005743//mitochondrial inner membrane;GO:0005758//mitochondrial intermembrane space;GO:0016021//integral component of membrane;GO:0030868//smooth endoplasmic reticulum membrane	GO:0003854//3-beta-hydroxy-delta5-steroid dehydrogenase activity;GO:0004769//steroid delta-isomerase activity	GO:0006702//androgen biosynthetic process;GO:0006703//estrogen biosynthetic process;GO:0006704//glucocorticoid biosynthetic process;GO:0006705//mineralocorticoid biosynthetic process;GO:0044281//small molecule metabolic process;GO:0055114//oxidation-reduction process	gi|635105371|ref|XP_007975564.1|/0/PREDICTED: 3 beta-hydroxysteroid dehydrogenase/Delta 5-->4-isomerase type 1 [Chlorocebus sabaeus]
151835	2066	0	1	0.01	0.1	3.32193	Up	0.485886	0.712532	CPNE9	copine family member IX	K06491;K15290;K02677	GO:0005615//extracellular space	-	-	gi|635120541|ref|XP_007983338.1|/0/PREDICTED: copine-9 [Chlorocebus sabaeus]
43	2174	0	1	0.01	0.1	3.32193	Up	0.485886	0.711773	ACHE	acetylcholinesterase (Yt blood group)	K01049	GO:0005605//basal lamina;GO:0005615//extracellular space;GO:0005634//nucleus;GO:0005788//endoplasmic reticulum lumen;GO:0005794//Golgi apparatus;GO:0009986//cell surface;GO:0030054//cell junction;GO:0030424//axon;GO:0030425//dendrite;GO:0031225//anchored component of membrane;GO:0031594//neuromuscular junction;GO:0042734//presynaptic membrane;GO:0045211//postsynaptic membrane;GO:0048471//perinucl…	GO:0001540//beta-amyloid binding;GO:0003990//acetylcholinesterase activity;GO:0005518//collagen binding;GO:0017171//serine hydrolase activity;GO:0042166//acetylcholine binding;GO:0042803//protein homodimerization activity;GO:0043236//laminin binding;GO:0043621//protein self-association	GO:0001507//acetylcholine catabolic process in synaptic cleft;GO:0001919//regulation of receptor recycling;GO:0002076//osteoblast development;GO:0006260//DNA replication;GO:0006656//phosphatidylcholine biosynthetic process;GO:0007155//cell adhesion;GO:0007416//synapse assembly;GO:0007517//muscle organ development;GO:0008283//cell proliferation;GO:0009611//response to wounding;GO:0019695//choline …	gi|635139668|ref|XP_008016684.1|/0/PREDICTED: acetylcholinesterase isoform X4 [Chlorocebus sabaeus]
644809	2135	0	1	0.01	0.1	3.32193	Up	0.485886	0.711656	C15orf56	chromosome 15 open reading frame 56	K10432	-	-	-	gi|332235157|ref|XP_003266774.1|/6.04804e-112/PREDICTED: putative uncharacterized protein C15orf56 homolog [Nomascus leucogenys]
100653515	2106	0	1	0.01	0.1	3.32193	Up	0.485886	0.709912	CEP295NL	CEP295 N-terminal like	-	GO:0005604//basement membrane;GO:0005615//extracellular space;GO:0009986//cell surface;GO:0030426//growth cone;GO:0031514//motile cilium;GO:0043025//neuronal cell body	GO:0005178//integrin binding;GO:0008047//enzyme activator activity;GO:0008191//metalloendopeptidase inhibitor activity;GO:0046872//metal ion binding	GO:0007417//central nervous system development;GO:0007568//aging;GO:0008285//negative regulation of cell proliferation;GO:0010951//negative regulation of endopeptidase activity;GO:0022617//extracellular matrix disassembly;GO:0032487//regulation of Rap protein signal transduction;GO:0034097//response to cytokine;GO:0042493//response to drug;GO:0043410//positive regulation of MAPK cascade;GO:004566…	gi|343780894|ref|NP_001230469.1|/0/differential display clone 8 isoform 2 [Homo sapiens]
3036	2137	0	1	0.01	0.1	3.32193	Up	0.485886	0.70939	HAS1	hyaluronan synthase 1	K00752	GO:0005887//integral component of plasma membrane	GO:0050501//hyaluronan synthase activity	GO:0007155//cell adhesion;GO:0010764//negative regulation of fibroblast migration;GO:0030213//hyaluronan biosynthetic process;GO:0036120//cellular response to platelet-derived growth factor stimulus;GO:0044281//small molecule metabolic process;GO:0045226//extracellular polysaccharide biosynthetic process;GO:0085029//extracellular matrix assembly	gi|635040944|ref|XP_007996003.1|/0/PREDICTED: hyaluronan synthase 1 isoform X2 [Chlorocebus sabaeus]
22866	4372	0	2	0.01	0.1	3.32193	Up	0.23949	0.478285	CNKSR2	connector enhancer of kinase suppressor of Ras 2	K12559;K00901;K05629	GO:0005737//cytoplasm;GO:0043005//neuron projection;GO:0043025//neuronal cell body;GO:0045211//postsynaptic membrane;GO:0070062//extracellular exosome	GO:0016301//kinase activity;GO:0042802//identical protein binding	GO:0009966//regulation of signal transduction;GO:0016310//phosphorylation	gi|41393057|ref|NP_055742.2|/0/connector enhancer of kinase suppressor of ras 2 isoform 1 [Homo sapiens]
3195	2123	0	1	0.01	0.1	3.32193	Up	0.485886	0.708176	TLX1	T-cell leukemia homeobox 1	K09340	GO:0005634//nucleus	GO:0003700//transcription factor activity, sequence-specific DNA binding;GO:0043565//sequence-specific DNA binding;GO:0046982//protein heterodimerization activity	GO:0007417//central nervous system development;GO:0008284//positive regulation of cell proliferation;GO:0030182//neuron differentiation;GO:0045165//cell fate commitment;GO:0045944//positive regulation of transcription from RNA polymerase II promoter;GO:0048535//lymph node development;GO:0048536//spleen development;GO:0048645//organ formation	gi|402881254|ref|XP_003904190.1|/0/PREDICTED: T-cell leukemia homeobox protein 1 [Papio anubis]
56105	4317	0	2.07	0.01	0.1	3.32193	Up	0.23949	0.477804	PCDHGA11	protocadherin gamma subfamily A, 11	K06813	GO:0005886//plasma membrane;GO:0016021//integral component of membrane	GO:0005509//calcium ion binding	GO:0007156//homophilic cell adhesion via plasma membrane adhesion molecules;GO:0007283//spermatogenesis	gi|14196455|ref|NP_114481.1|/0/protocadherin gamma-A11 isoform 3 precursor [Homo sapiens]
266675	2096	0	1	0.01	0.1	3.32193	Up	0.485886	0.706966	BEST4	bestrophin 4	K13881	GO:0005886//plasma membrane;GO:0034707//chloride channel complex	GO:0005254//chloride channel activity	-	gi|635108608|ref|XP_007977171.1|/0/PREDICTED: bestrophin-4 [Chlorocebus sabaeus]
3851	2147	0	1	0.01	0.1	3.32193	Up	0.485886	0.705875	KRT4	keratin 4, type II	K07605	GO:0005634//nucleus;GO:0045095//keratin filament	GO:0005198//structural molecule activity	GO:0007010//cytoskeleton organization;GO:0030855//epithelial cell differentiation;GO:0050680//negative regulation of epithelial cell proliferation	gi|119617053|gb|EAW96647.1|/0/keratin 4 [Homo sapiens]
133584	4172	0	2	0.01	0.1	3.32193	Up	0.23949	0.477378	EGFLAM	EGF-like, fibronectin type III and laminin G domains	K06255;K06254	GO:0005604//basement membrane;GO:0005614//interstitial matrix;GO:0030054//cell junction;GO:0045202//synapse	GO:0005539//glycosaminoglycan binding	GO:0010811//positive regulation of cell-substrate adhesion;GO:0019800//peptide cross-linking via chondroitin 4-sulfate glycosaminoglycan;GO:0030198//extracellular matrix organization	gi|52545930|emb|CAH56137.1|/4.60584e-110/hypothetical protein [Homo sapiens]
401398	3983	0	1.92	0.01	0.1	3.32193	Up	0.485886	0.704387	POT1-AS1	POT1 antisense RNA 1	K15178;K00939	-	-	-	gi|51095080|gb|EAL24323.1|/9.16636e-43/hypothetical gene supported by BX648695 [Homo sapiens]
1549	2128	0	1.01	0.01	0.1	3.32193	Up	0.485886	0.704159	CYP2A7	cytochrome P450, family 2, subfamily A, polypeptide 7	K07411	GO:0005789//endoplasmic reticulum membrane;GO:0005881//cytoplasmic microtubule	GO:0005506//iron ion binding;GO:0008389//coumarin 7-hydroxylase activity;GO:0019825//oxygen binding;GO:0019899//enzyme binding;GO:0020037//heme binding;GO:0070330//aromatase activity	GO:0006805//xenobiotic metabolic process;GO:0008202//steroid metabolic process;GO:0042738//exogenous drug catabolic process;GO:0044281//small molecule metabolic process;GO:0046226//coumarin catabolic process;GO:0055114//oxidation-reduction process	gi|15147330|ref|NP_000755.2|/0/cytochrome P450 2A7 isoform 1 precursor [Homo sapiens]
100132781	2138	0	1	0.01	0.1	3.32193	Up	0.485886	0.703304	LOC100132781	cyclin Y-like 1 pseudogene	-	-	-	-	gi|119613075|gb|EAW92669.1|/1.64609e-45/hCG1647409 [Homo sapiens]
3938	6274	0	3	0.01	0.1	3.32193	Up	0.118043	0.299707	LCT	lactase	K01229	GO:0005887//integral component of plasma membrane;GO:0016324//apical plasma membrane	GO:0000016//lactase activity;GO:0017042//glycosylceramidase activity	GO:0005975//carbohydrate metabolic process;GO:0044245//polysaccharide digestion;GO:0044281//small molecule metabolic process	gi|32481206|ref|NP_002290.2|/0/lactase-phlorizin hydrolase preproprotein [Homo sapiens]
4060	2116	0	1	0.01	0.1	3.32193	Up	0.485886	0.702735	LUM	lumican	K08122	GO:0005583//fibrillar collagen trimer;GO:0005615//extracellular space;GO:0005796//Golgi lumen;GO:0043202//lysosomal lumen	GO:0005201//extracellular matrix structural constituent;GO:0005518//collagen binding	GO:0005975//carbohydrate metabolic process;GO:0007601//visual perception;GO:0014070//response to organic cyclic compound;GO:0018146//keratan sulfate biosynthetic process;GO:0030199//collagen fibril organization;GO:0042340//keratan sulfate catabolic process;GO:0045944//positive regulation of transcription from RNA polymerase II promoter;GO:0051216//cartilage development;GO:0070848//response to gro…	gi|4505047|ref|NP_002336.1|/0/lumican precursor [Homo sapiens]
374955	2015	0	1	0.01	0.1	3.32193	Up	0.485886	0.702678	SPATA21	spermatogenesis associated 21	K13911;K15542	-	GO:0005509//calcium ion binding	-	gi|38348382|ref|NP_940948.1|/0/spermatogenesis-associated protein 21 [Homo sapiens]
101929624	2047	0	1	0.01	0.1	3.32193	Up	0.485886	0.702337	LINC01519	long intergenic non-protein coding RNA 1519	-	-	-	-	gi|119600754|gb|EAW80348.1|/6.74981e-49/hCG2038611, partial [Homo sapiens]
2646	2197	0	1	0.01	0.1	3.32193	Up	0.485886	0.700017	GCKR	glucokinase (hexokinase 4) regulator	-	GO:0005654//nucleoplasm;GO:0005739//mitochondrion;GO:0005829//cytosol	GO:0004857//enzyme inhibitor activity;GO:0016301//kinase activity;GO:0019899//enzyme binding;GO:0019904//protein domain specific binding;GO:0030246//carbohydrate binding;GO:0070095//fructose-6-phosphate binding	GO:0000060//protein import into nucleus, translocation;GO:0001678//cellular glucose homeostasis;GO:0009750//response to fructose;GO:0010827//regulation of glucose transport;GO:0033132//negative regulation of glucokinase activity;GO:0033133//positive regulation of glucokinase activity;GO:0046415//urate metabolic process;GO:0055085//transmembrane transport;GO:0070328//triglyceride homeostasis	gi|221625433|ref|NP_001477.2|/0/glucokinase regulatory protein [Homo sapiens]
101929505	2145	0	1.04	0.01	0.1	3.32193	Up	0.485886	0.699679	LOC101929505	uncharacterized LOC101929505	-	-	-	-	gi|119628431|gb|EAX08026.1|/1.4967e-46/hCG2038679, partial [Homo sapiens]
101927040	2126	0	1.03	0.01	0.1	3.32193	Up	0.485886	0.699229	LOC101927040	uncharacterized LOC101927040	K11447;K01539;K00939	-	-	-	gi|119607474|gb|EAW87068.1|/4.61686e-32/hCG2039052, partial [Homo sapiens]
654342	613	7.18	64.22	2.51	23.13	3.20401	Up	3.02174e-13	1.31471e-11	LOC654342	lymphocyte-specific protein 1 pseudogene	K14957	GO:0005886//plasma membrane;GO:0015629//actin cytoskeleton;GO:0070062//extracellular exosome	GO:0003779//actin binding;GO:0004871//signal transducer activity	GO:0006928//movement of cell or subcellular component;GO:0006968//cellular defense response	gi|397481255|ref|XP_003811864.1|/2.03356e-52/PREDICTED: uncharacterized protein LOC100971766 [Pan paniscus]
400863	2263	0	1	0.01	0.09	3.16993	Up	0.485886	0.73032	-	uncharacterized LOC400863	-	-	-	-	gi|572871229|ref|NP_001275890.1|/2.60116e-73/uncharacterized protein LOC400863 [Homo sapiens]
10863	7007	0	3	0.01	0.09	3.16993	Up	0.118043	0.30185	ADAM28	ADAM metallopeptidase domain 28	K08614	GO:0005576//extracellular region;GO:0005886//plasma membrane;GO:0016021//integral component of membrane	GO:0004222//metalloendopeptidase activity;GO:0008270//zinc ion binding	GO:0006508//proteolysis;GO:0007229//integrin-mediated signaling pathway;GO:0007283//spermatogenesis	gi|98985828|ref|NP_055080.2|/0/disintegrin and metalloproteinase domain-containing protein 28 isoform 1 preproprotein [Homo sapiens]
8022	2382	0	1	0.01	0.09	3.16993	Up	0.485886	0.727446	LHX3	LIM homeobox 3	K09374	GO:0005634//nucleus;GO:0005667//transcription factor complex	GO:0001076//transcription factor activity, RNA polymerase II transcription factor binding;GO:0003700//transcription factor activity, sequence-specific DNA binding;GO:0005515//protein binding;GO:0008270//zinc ion binding;GO:0043565//sequence-specific DNA binding	GO:0001890//placenta development;GO:0008045//motor neuron axon guidance;GO:0009887//organ morphogenesis;GO:0021520//spinal cord motor neuron cell fate specification;GO:0021521//ventral spinal cord interneuron specification;GO:0021526//medial motor column neuron differentiation;GO:0021527//spinal cord association neuron differentiation;GO:0021983//pituitary gland development;GO:0030324//lung devel…	gi|7657303|ref|NP_055379.1|/0/LIM/homeobox protein Lhx3 isoform b [Homo sapiens]
3356	4702	0	1.97	0.01	0.09	3.16993	Up	0.485886	0.726594	HTR2A	5-hydroxytryptamine (serotonin) receptor 2A, G protein-coupled	K04157	GO:0005829//cytosol;GO:0005887//integral component of plasma membrane;GO:0005901//caveola;GO:0016023//cytoplasmic, membrane-bounded vesicle;GO:0030424//axon;GO:0043025//neuronal cell body;GO:0043198//dendritic shaft;GO:0070852//cell body fiber	GO:0001965//G-protein alpha-subunit binding;GO:0004993//G-protein coupled serotonin receptor activity;GO:0008144//drug binding;GO:0032403//protein complex binding;GO:0051378//serotonin binding;GO:0071886//1-(4-iodo-2,5-dimethoxyphenyl)propan-2-amine binding	GO:0001659//temperature homeostasis;GO:0007202//activation of phospholipase C activity;GO:0007208//phospholipase C-activating serotonin receptor signaling pathway;GO:0007568//aging;GO:0007613//memory;GO:0008219//cell death;GO:0008284//positive regulation of cell proliferation;GO:0010513//positive regulation of phosphatidylinositol biosynthetic process;GO:0014059//regulation of dopamine secretion;…	gi|260099679|ref|NP_001159419.1|/0/5-hydroxytryptamine receptor 2A isoform 2 [Homo sapiens]
401399	2411	0	1	0.01	0.09	3.16993	Up	0.485886	0.724595	PRRT4	proline-rich transmembrane protein 4	K11661;K14573;K06236;K09040	GO:0016021//integral component of membrane	-	-	gi|292658793|ref|NP_001167635.1|/0/proline-rich transmembrane protein 4 isoform 1 precursor [Homo sapiens]
79981	3891	0	1.7	0.01	0.09	3.16993	Up	0.485886	0.724474	FRMD1	FERM domain containing 1	K02374	GO:0005856//cytoskeleton	-	-	gi|170932512|ref|NP_001116313.1|/0/FERM domain-containing protein 1 isoform 2 [Homo sapiens]
202309	2284	0	1	0.01	0.09	3.16993	Up	0.485886	0.72387	GAPT	GRB2-binding adaptor protein, transmembrane	-	GO:0005886//plasma membrane;GO:0016021//integral component of membrane	-	GO:0042113//B cell activation	gi|22749379|ref|NP_689900.1|/9.17967e-88/protein GAPT [Homo sapiens]
26579	2315	0	1	0.01	0.09	3.16993	Up	0.485886	0.722666	MYEOV	myeloma overexpressed	-	-	-	-	gi|42794612|ref|NP_620123.2|/3.46265e-152/myeloma-overexpressed gene protein [Homo sapiens]
440905	4525	0	1.84	0.01	0.09	3.16993	Up	0.485886	0.722366	FAR2P1	fatty acyl CoA reductase 2 pseudogene 1	K13356	-	GO:0080019//fatty-acyl-CoA reductase (alcohol-forming) activity	-	gi|74711909|sp|Q6ZU82.1|YB025_HUMAN/7.48097e-73/RecName: Full=Putative inactive fatty acyl-CoA reductase 2-like protein FLJ43933
127670	2500	0	1.04	0.01	0.09	3.16993	Up	0.485886	0.721885	TEDDM1	transmembrane epididymal protein 1	K11447;K00939;K08857;K00591;K07994	GO:0016021//integral component of membrane	-	-	gi|395729320|ref|XP_003775525.1|/5.76072e-170/PREDICTED: transmembrane epididymal protein 1-like [Pongo abelii]
137735	2831	0.1	1.16	0.01	0.09	3.16993	Up	0.485886	0.720867	ABRA	actin-binding Rho activating protein	-	GO:0005886//plasma membrane;GO:0015629//actin cytoskeleton;GO:0030017//sarcomere	GO:0003713//transcription coactivator activity;GO:0003779//actin binding	GO:0000060//protein import into nucleus, translocation;GO:0035025//positive regulation of Rho protein signal transduction;GO:0045944//positive regulation of transcription from RNA polymerase II promoter;GO:0051091//positive regulation of sequence-specific DNA binding transcription factor activity	gi|21040251|ref|NP_631905.1|/0/actin-binding Rho-activating protein [Homo sapiens]
285489	2281	0	1	0.01	0.09	3.16993	Up	0.485886	0.72027	DOK7	docking protein 7	K03129;K11653;K06236;K22507;K03626	GO:0005886//plasma membrane;GO:0030054//cell junction;GO:0031594//neuromuscular junction	GO:0005158//insulin receptor binding;GO:0019901//protein kinase binding;GO:0035091//phosphatidylinositol binding	GO:0007528//neuromuscular junction development;GO:0043113//receptor clustering;GO:0061098//positive regulation of protein tyrosine kinase activity	gi|578808138|ref|XP_006713939.1|/0/PREDICTED: protein Dok-7 isoform X2 [Homo sapiens]
2687	2283	0	1	0.01	0.09	3.16993	Up	0.485886	0.718958	GGT5	gamma-glutamyltransferase 5	K00681	GO:0016021//integral component of membrane;GO:0031362//anchored component of external side of plasma membrane	GO:0003840//gamma-glutamyltransferase activity;GO:0036374//glutathione hydrolase activity	GO:0006749//glutathione metabolic process;GO:0006750//glutathione biosynthetic process;GO:0006954//inflammatory response;GO:0019369//arachidonic acid metabolic process;GO:0019370//leukotriene biosynthetic process	gi|194374457|dbj|BAG57124.1|/0/unnamed protein product [Homo sapiens]
3053	2237	0	1	0.01	0.09	3.16993	Up	0.485886	0.716232	SERPIND1	serpin peptidase inhibitor, clade D (heparin cofactor), member 1	K03912	GO:0005615//extracellular space	GO:0004867//serine-type endopeptidase inhibitor activity;GO:0008201//heparin binding	GO:0006935//chemotaxis;GO:0007596//blood coagulation;GO:0010951//negative regulation of endopeptidase activity	gi|47678677|emb|CAG30459.1|/0/SERPIND1 [Homo sapiens]
344805	2509	0	1.03	0.01	0.09	3.16993	Up	0.485886	0.715171	TMPRSS7	transmembrane protease, serine 7	K09638	-	-	-	gi|327478556|sp|Q7RTY8.3|TMPS7_HUMAN/0/RecName: Full=Transmembrane protease serine 7; AltName: Full=Matriptase-3 [Homo sapiens]
64805	2292	0	1	0.01	0.09	3.16993	Up	0.485886	0.715053	P2RY12	purinergic receptor P2Y, G-protein coupled, 12	K04298	GO:0005901//caveola;GO:0009897//external side of plasma membrane;GO:0009925//basal plasma membrane;GO:0016021//integral component of membrane	GO:0001609//G-protein coupled adenosine receptor activity;GO:0001621//ADP receptor activity;GO:0005085//guanyl-nucleotide exchange factor activity	GO:0001973//adenosine receptor signaling pathway;GO:0007188//adenylate cyclase-modulating G-protein coupled receptor signaling pathway;GO:0010700//negative regulation of norepinephrine secretion;GO:0030030//cell projection organization;GO:0035589//G-protein coupled purinergic nucleotide receptor signaling pathway;GO:0043087//regulation of GTPase activity;GO:0043270//positive regulation of ion tra…	gi|12232483|ref|NP_073625.1|/0/P2Y purinoceptor 12 [Homo sapiens]
101927964	2287	0	1.01	0.01	0.09	3.16993	Up	0.485886	0.714877	LOC101927964	uncharacterized LOC101927964	K00939	-	-	-	gi|119606878|gb|EAW86472.1|/1.66111e-59/hCG2039049, partial [Homo sapiens]
100507059	2263	0	1	0.01	0.09	3.16993	Up	0.485886	0.714407	LINC00703	long intergenic non-protein coding RNA 703	-	-	-	-	gi|119618895|gb|EAW98489.1|/4.89208e-20/hCG2039086, partial [Homo sapiens]
100506680	2246	0	1	0.01	0.09	3.16993	Up	0.485886	0.714054	SACS-AS1	SACS antisense RNA 1	-	-	-	-	gi|426374917|ref|XP_004054301.1|/5.42929e-55/PREDICTED: uncharacterized protein LOC101136085 [Gorilla gorilla gorilla]
79679	2304	0	1	0.01	0.09	3.16993	Up	0.485886	0.713585	VTCN1	V-set domain containing T cell activation inhibitor 1	K06747	GO:0009897//external side of plasma membrane;GO:0016021//integral component of membrane	GO:0005102//receptor binding	GO:0001562//response to protozoan;GO:0050868//negative regulation of T cell activation;GO:0072602//interleukin-4 secretion;GO:0072643//interferon-gamma secretion	gi|99028881|ref|NP_078902.2|/8.65017e-156/V-set domain-containing T-cell activation inhibitor 1 isoform 1 precursor [Homo sapiens]
100288486	1652	0	0.69	0.01	0.09	3.16993	Up	0.985786	0.991163	DDX11L9	DEAD/H (Asp-Glu-Ala-Asp/His) box helicase 11 like 9	K11273	GO:0000790//nuclear chromatin;GO:0000922//spindle pole;GO:0005654//nucleoplasm;GO:0030496//midbody	GO:0003676//nucleic acid binding;GO:0003678//DNA helicase activity;GO:0005515//protein binding;GO:0008094//DNA-dependent ATPase activity;GO:0097159//organic cyclic compound binding;GO:1901363//heterocyclic compound binding	GO:0000070//mitotic sister chromatid segregation;GO:0000084//mitotic S phase;GO:0000086//G2/M transition of mitotic cell cycle;GO:0000278//mitotic cell cycle;GO:0006200;GO:0006987//activation of signaling protein activity involved in unfolded protein response;GO:0007062//sister chromatid cohesion;GO:0008284//positive regulation of cell proliferation;GO:0030968//endoplasmic reticulum unfolded prot…	gi|220675825|emb|CAQ52942.1|/1.17212e-73/DEAD/H box polypeptide 11 like 9 [Homo sapiens]
283143	2256	0	1	0.01	0.09	3.16993	Up	0.485886	0.711948	LINC00900	long intergenic non-protein coding RNA 900	-	-	-	-	gi|114640432|ref|XP_001152277.1|/2.0672e-54/PREDICTED: uncharacterized protein LOC740871 isoform 2 [Pan troglodytes]
150368	2369	0	1	0.01	0.09	3.16993	Up	0.485886	0.711074	FAM109B	family with sequence similarity 109, member B	K07603;K06236;K01204	GO:0005769//early endosome;GO:0005794//Golgi apparatus;GO:0005802//trans-Golgi network;GO:0030136//clathrin-coated vesicle;GO:0055037//recycling endosome	GO:0042803//protein homodimerization activity	GO:0001881//receptor recycling;GO:0007032//endosome organization;GO:0042147//retrograde transport, endosome to Golgi	gi|115583657|ref|NP_001002034.2|/3.6387e-150/sesquipedalian-2 [Homo sapiens]
79168	2250	0	1	0.01	0.09	3.16993	Up	0.485886	0.709506	LILRA6	leukocyte immunoglobulin-like receptor, subfamily A (with TM domain), member 6	K06512	GO:0016021//integral component of membrane	-	GO:0002376//immune system process	gi|556523098|gb|AGZ61994.1|/0/LILRA6 [Homo sapiens]
100128239	2299	0	1	0.01	0.09	3.16993	Up	0.485886	0.70783	LOC100128239	uncharacterized LOC100128239	-	-	-	-	gi|74712079|sp|Q6ZUU8.1|YK029_HUMAN/1.11367e-79/RecName: Full=Putative uncharacterized protein FLJ43312
169981	4479	0	2	0.01	0.09	3.16993	Up	0.23949	0.477964	SPIN3	spindlin family, member 3	-	-	-	GO:0007276//gamete generation	gi|119613643|gb|EAW93237.1|/5.65019e-38/spindlin family, member 3, isoform CRA_b, partial [Homo sapiens]
101928885	2427	0	1	0.01	0.09	3.16993	Up	0.485886	0.707657	LOC101928885	uncharacterized LOC101928885	K14822;K14808	-	-	-	gi|449268892|gb|EMC79722.1|/6.21643e-20/hypothetical protein A306_12737, partial [Columba livia]
100506178	2434	0	1	0.01	0.09	3.16993	Up	0.485886	0.704787	LOC100506178	uncharacterized LOC100506178	-	-	-	-	gi|51095022|gb|EAL24266.1|/2.21772e-44/hypothetical gene supported by BC039682 [Homo sapiens]
3232	2319	0	1	0.01	0.09	3.16993	Up	0.485886	0.704273	HOXD3	homeobox D3	K09303	GO:0005634//nucleus	GO:0003700//transcription factor activity, sequence-specific DNA binding;GO:0005515//protein binding;GO:0043565//sequence-specific DNA binding	GO:0006355//regulation of transcription, DNA-templated;GO:0007160//cell-matrix adhesion;GO:0007219//Notch signaling pathway;GO:0009952//anterior/posterior pattern specification;GO:0010628//positive regulation of gene expression;GO:0021615//glossopharyngeal nerve morphogenesis;GO:0030878//thyroid gland development;GO:0045666//positive regulation of neuron differentiation;GO:0048704//embryonic skel…	gi|19923391|ref|NP_008829.3|/0/homeobox protein Hox-D3 [Homo sapiens]
147872	2383	0	1	0.01	0.09	3.16993	Up	0.485886	0.701997	CCDC155	coiled-coil domain containing 155	K06236	GO:0000781//chromosome, telomeric region;GO:0005640//nuclear outer membrane;GO:0016021//integral component of membrane	GO:0005509//calcium ion binding	-	gi|117320513|ref|NP_653289.3|/0/protein KASH5 [Homo sapiens]
56920	4700	0	2	0.01	0.09	3.16993	Up	0.23949	0.476634	SEMA3G	sema domain, immunoglobulin domain (Ig), short basic domain, secreted, (semaphorin) 3G	K06840	GO:0016020//membrane;GO:0070062//extracellular exosome	GO:0004872//receptor activity	GO:0007275//multicellular organism development	gi|9910362|ref|NP_064548.1|/0/semaphorin-3G precursor [Homo sapiens]
9355	2416	0	1	0.01	0.09	3.16993	Up	0.485886	0.700582	LHX2	LIM homeobox 2	K09373	GO:0005634//nucleus	GO:0001076//transcription factor activity, RNA polymerase II transcription factor binding;GO:0003700//transcription factor activity, sequence-specific DNA binding;GO:0008270//zinc ion binding;GO:0043565//sequence-specific DNA binding	GO:0001843//neural tube closure;GO:0007411//axon guidance;GO:0007498//mesoderm development;GO:0009953//dorsal/ventral pattern formation;GO:0021772//olfactory bulb development;GO:0021978//telencephalon regionalization;GO:0021987//cerebral cortex development;GO:0045944//positive regulation of transcription from RNA polymerase II promoter;GO:2000678//negative regulation of transcription regulatory r…	gi|30795196|ref|NP_004780.3|/0/LIM/homeobox protein Lhx2 [Homo sapiens]
6692	2342	0	1	0.01	0.09	3.16993	Up	0.485886	0.699566	SPINT1	serine peptidase inhibitor, Kunitz type 1	K15619	GO:0005576//extracellular region;GO:0016020//membrane	GO:0004867//serine-type endopeptidase inhibitor activity	GO:0010951//negative regulation of endopeptidase activity;GO:0030198//extracellular matrix organization;GO:0060670//branching involved in labyrinthine layer morphogenesis;GO:0060674//placenta blood vessel development	gi|395746574|ref|XP_002825361.2|/0/PREDICTED: LOW QUALITY PROTEIN: kunitz-type protease inhibitor 1 [Pongo abelii]
338651	2266	0	1	0.01	0.09	3.16993	Up	0.485886	0.699116	KRTAP5-AS1	KRTAP5-1/KRTAP5-2 antisense RNA 1	K14972	GO:0045095//keratin filament	-	-	gi|16549806|dbj|BAB70862.1|/3.20544e-164/unnamed protein product [Homo sapiens]
57214	7128	26	211	0.74	6.18	3.06201	Up	1.32302e-38	2.54389e-36	CEMIP	cell migration inducing protein, hyaluronan binding	K10955;K09666	GO:0005576//extracellular region;GO:0005634//nucleus;GO:0005783//endoplasmic reticulum;GO:0005886//plasma membrane;GO:0005905//coated pit;GO:0030665//clathrin-coated vesicle membrane	GO:0004415//hyalurononglucosaminidase activity;GO:0005515//protein binding;GO:0005540//hyaluronic acid binding;GO:0046923//ER retention sequence binding	GO:0010800//positive regulation of peptidyl-threonine phosphorylation;GO:0030335//positive regulation of cell migration;GO:0051281//positive regulation of release of sequestered calcium ion into cytosol;GO:0090314//positive regulation of protein targeting to membrane;GO:1900020//positive regulation of protein kinase C activity	gi|426380061|ref|XP_004056702.1|/0/PREDICTED: protein KIAA1199 homolog isoform 2 [Gorilla gorilla gorilla]
101929524	1674	0.48	3.87	0.06	0.49	3.02975	Up	0.118043	0.299495	LOC101929524	uncharacterized LOC101929524	-	-	-	-	gi|119628429|gb|EAX08024.1|/1.2918e-47/hCG1989907 [Homo sapiens]
25833	2903	0	1.15	0.01	0.08	3	Up	0.485886	0.72989	POU2F3	POU class 2 homeobox 3	K09364	GO:0005634//nucleus;GO:0005667//transcription factor complex;GO:0005737//cytoplasm	GO:0003700//transcription factor activity, sequence-specific DNA binding;GO:0043565//sequence-specific DNA binding;GO:0046983//protein dimerization activity	GO:0030216//keratinocyte differentiation;GO:0042060//wound healing;GO:0043922//negative regulation by host of viral transcription;GO:0045944//positive regulation of transcription from RNA polymerase II promoter	gi|635018532|ref|XP_008019405.1|/0/PREDICTED: POU domain, class 2, transcription factor 3 [Chlorocebus sabaeus]
4360	5205	0	2	0.01	0.08	3	Up	0.23949	0.484727	MRC1	mannose receptor, C type 1	K06560	GO:0005887//integral component of plasma membrane;GO:0010008//endosome membrane	GO:0004872//receptor activity;GO:0005537//mannose binding	GO:0006898//receptor-mediated endocytosis	gi|4505245|ref|NP_002429.1|/0/macrophage mannose receptor 1 precursor [Homo sapiens]
54082	2553	0	1	0.01	0.08	3	Up	0.485886	0.728788	TSPEAR-AS1	TSPEAR antisense RNA 1	-	GO:0005576//extracellular region;GO:0009986//cell surface;GO:0032420//stereocilium;GO:0060170//ciliary membrane	-	GO:0007605//sensory perception of sound	gi|297708088|ref|XP_002830812.1|/4.70961e-18/PREDICTED: protein TSPEAR, partial [Pongo abelii]
91181	5455	0	2	0.01	0.08	3	Up	0.23949	0.484014	NUP210L	nucleoporin 210kDa-like	K14314	GO:0016021//integral component of membrane	-	GO:0007286//spermatid development;GO:0060009//Sertoli cell development	gi|226958663|ref|NP_001152956.1|/0/nuclear pore membrane glycoprotein 210-like isoform 2 precursor [Homo sapiens]
339416	2671	0	1.04	0.01	0.08	3	Up	0.485886	0.726898	ANKRD45	ankyrin repeat domain 45	K11447;K00939;K14726	-	-	-	gi|74756674|sp|Q5TZF3.1|ANR45_HUMAN/9.407e-153/RecName: Full=Ankyrin repeat domain-containing protein 45 [Homo sapiens]
101927120	2781	0	1	0.01	0.08	3	Up	0.485886	0.726169	LOC101927120	uncharacterized LOC101927120	-	-	-	-	gi|119594132|gb|EAW73726.1|/4.93616e-27/hCG2044460 [Homo sapiens]
284348	2490	0	1	0.01	0.08	3	Up	0.485886	0.725805	LYPD5	LY6/PLAUR domain containing 5	K05746;K03985;K03626	GO:0005886//plasma membrane;GO:0031225//anchored component of membrane	-	-	gi|635039475|ref|XP_007995246.1|/1.62552e-143/PREDICTED: ly6/PLAUR domain-containing protein 5 isoform X1 [Chlorocebus sabaeus]
79870	2692	0	1	0.01	0.08	3	Up	0.485886	0.724897	BAALC	brain and acute leukemia, cytoplasmic	K11650;K04146	GO:0005634//nucleus;GO:0005737//cytoplasm;GO:0005813//centrosome;GO:0016020//membrane	-	-	gi|426360441|ref|XP_004047451.1|/1.64951e-61/PREDICTED: brain and acute leukemia cytoplasmic protein isoform 1 [Gorilla gorilla gorilla]
6585	7949	0	3	0.01	0.08	3	Up	0.118043	0.301548	SLIT1	slit homolog 1 (Drosophila)	K06838	GO:0005615//extracellular space	GO:0005509//calcium ion binding;GO:0043395//heparan sulfate proteoglycan binding;GO:0048495//Roundabout binding	GO:0008045//motor neuron axon guidance;GO:0021510//spinal cord development;GO:0021834//chemorepulsion involved in embryonic olfactory bulb interneuron precursor migration;GO:0031290//retinal ganglion cell axon guidance;GO:0033563//dorsal/ventral axon guidance;GO:0040023//establishment of nucleus localization;GO:0048843//negative regulation of axon extension involved in axon guidance;GO:0048853//f…	gi|20521105|dbj|BAA32465.3|/0/MEGF4 [Homo sapiens]
147746	2501	0	1	0.01	0.08	3	Up	0.485886	0.721646	HIPK4	homeodomain interacting protein kinase 4	K08826;K08282	GO:0005737//cytoplasm	GO:0003677//DNA binding;GO:0004674//protein serine/threonine kinase activity;GO:0005524//ATP binding	GO:0006468//protein phosphorylation	gi|31542768|ref|NP_653286.2|/0/homeodomain-interacting protein kinase 4 [Homo sapiens]
221692	2706	0	1	0.01	0.08	3	Up	0.485886	0.721406	PHACTR1	phosphatase and actin regulator 1	K14798;K04407	GO:0005634//nucleus;GO:0005829//cytosol;GO:0030054//cell junction;GO:0045202//synapse	GO:0003779//actin binding;GO:0004864//protein phosphatase inhibitor activity;GO:0008157//protein phosphatase 1 binding	GO:0031032//actomyosin structure organization;GO:0031532//actin cytoskeleton reorganization;GO:0042325//regulation of phosphorylation;GO:0043149//stress fiber assembly;GO:0048870//cell motility	gi|54144631|ref|NP_112210.1|/0/phosphatase and actin regulator 1 [Homo sapiens]
4856	2601	0	1	0.01	0.08	3	Up	0.485886	0.721226	NOV	nephroblastoma overexpressed	K06827	GO:0002116//semaphorin receptor complex;GO:0005886//plasma membrane;GO:0016021//integral component of membrane;GO:0030424//axon;GO:0030425//dendrite;GO:0031012//extracellular matrix;GO:0043025//neuronal cell body;GO:0043231//intracellular membrane-bounded organelle;GO:0070062//extracellular exosome	GO:0005520//insulin-like growth factor binding;GO:0008083//growth factor activity;GO:0017154//semaphorin receptor activity	GO:0001558//regulation of cell growth;GO:0007411//axon guidance;GO:0010468//regulation of gene expression;GO:0014910//regulation of smooth muscle cell migration;GO:0060666//dichotomous subdivision of terminal units involved in salivary gland branching	gi|635049890|ref|XP_007999621.1|/0/PREDICTED: protein NOV homolog [Chlorocebus sabaeus]
389941	2493	0	1	0.01	0.08	3	Up	0.485886	0.720449	C1QL3	complement component 1, q subcomponent-like 3	K07296	GO:0005576//extracellular region;GO:0005581//collagen trimer	GO:0005515//protein binding	GO:0050807//regulation of synapse organization	gi|58801559|ref|NP_001010908.1|/8.62306e-150/complement C1q-like protein 3 precursor [Homo sapiens]
1747	2613	0	1	0.01	0.08	3	Up	0.485886	0.720091	DLX3	distal-less homeobox 3	K09315	GO:0005634//nucleus	GO:0000976//transcription regulatory region sequence-specific DNA binding;GO:0001077//transcriptional activator activity, RNA polymerase II core promoter proximal region sequence-specific binding;GO:0003682//chromatin binding	GO:0001568//blood vessel development;GO:0001890//placenta development;GO:0042475//odontogenesis of dentin-containing tooth;GO:0045944//positive regulation of transcription from RNA polymerase II promoter;GO:0071895//odontoblast differentiation	gi|4885185|ref|NP_005211.1|/2.30022e-169/homeobox protein DLX-3 [Homo sapiens]
3579	2672	0	1.05	0.01	0.08	3	Up	0.485886	0.719494	CXCR2	chemokine (C-X-C motif) receptor 2	K05050	GO:0005887//integral component of plasma membrane;GO:0009986//cell surface;GO:0042629//mast cell granule	GO:0004918//interleukin-8 receptor activity;GO:0019959//interleukin-8 binding	GO:0002407//dendritic cell chemotaxis;GO:0002438//acute inflammatory response to antigenic stimulus;GO:0006968//cellular defense response;GO:0007200//phospholipase C-activating G-protein coupled receptor signaling pathway;GO:0007204//positive regulation of cytosolic calcium ion concentration;GO:0008284//positive regulation of cell proliferation;GO:0010666//positive regulation of cardiac muscle ce…	gi|4504683|ref|NP_001548.1|/0/C-X-C chemokine receptor type 2 [Homo sapiens]
22844	4933	0	2	0.01	0.08	3	Up	0.23949	0.481511	FRMPD1	FERM and PDZ domain containing 1	K2;K05725;K05871	GO:0005829//cytosol;GO:0005856//cytoskeleton;GO:0005886//plasma membrane	-	-	gi|239582741|ref|NP_055722.2|/0/FERM and PDZ domain-containing protein 1 [Homo sapiens]
5268	2633	0	1	0.01	0.08	3	Up	0.485886	0.718423	SERPINB5	serpin peptidase inhibitor, clade B (ovalbumin), member 5	K10139	GO:0005615//extracellular space;GO:0005737//cytoplasm	GO:0004867//serine-type endopeptidase inhibitor activity;GO:0005515//protein binding	GO:0002009//morphogenesis of an epithelium;GO:0006928//movement of cell or subcellular component;GO:0010951//negative regulation of endopeptidase activity;GO:0030198//extracellular matrix organization;GO:0050678//regulation of epithelial cell proliferation;GO:0060512//prostate gland morphogenesis	gi|167860126|ref|NP_002630.2|/0/serpin B5 [Homo sapiens]
55138	2516	0	1	0.01	0.08	3	Up	0.485886	0.718305	FAM90A1	family with sequence similarity 90, member A1	K11651	-	GO:0003676//nucleic acid binding;GO:0008270//zinc ion binding	-	gi|144953905|ref|NP_060558.3|/0/protein FAM90A1 [Homo sapiens]
283897	2686	0	1.01	0.01	0.08	3	Up	0.485886	0.718127	C16orf54	chromosome 16 open reading frame 54	K11447;K13911;K08857	GO:0016021//integral component of membrane	-	-	gi|148233642|ref|NP_787096.2|/1.96948e-131/transmembrane protein C16orf54 [Homo sapiens]
374491	2727	0	1.03	0.01	0.08	3	Up	0.485886	0.717593	TPTE2P6	transmembrane phosphoinositide 3-phosphatase and tensin homolog 2 pseudogene 6	K14693;K01104	GO:0000139//Golgi membrane;GO:0005789//endoplasmic reticulum membrane;GO:0016021//integral component of membrane	GO:0004725//protein tyrosine phosphatase activity;GO:0005216//ion channel activity;GO:0008138//protein tyrosine/serine/threonine phosphatase activity;GO:0016314//phosphatidylinositol-3,4,5-trisphosphate 3-phosphatase activity	GO:0006661//phosphatidylinositol biosynthetic process;GO:0044281//small molecule metabolic process	gi|190410970|sp|Q49A35.2|TPE2L_HUMAN/4.85846e-69/RecName: Full=Putative C2 tensin-type domain-containing TPTE2-like protein
284100	2455	0	0.97	0.01	0.08	3	Up	0.985786	0.991999	YWHAEP7	tyrosine 3-monooxygenase/tryptophan 5-monooxygenase activation protein, epsilon pseudogene 7	K06630	GO:0005739//mitochondrion;GO:0005871//kinesin complex;GO:0030424//axon;GO:0042470//melanosome;GO:0070062//extracellular exosome	GO:0008426//protein kinase C inhibitor activity;GO:0015459//potassium channel regulator activity;GO:0019904//protein domain specific binding;GO:0023026//MHC class II protein complex binding;GO:0042826//histone deacetylase binding;GO:0044325//ion channel binding;GO:0044822//poly(A) RNA binding;GO:0046982//protein heterodimerization activity;GO:0050815//phosphoserine binding	GO:0001764//neuron migration;GO:0006605//protein targeting;GO:0007165//signal transduction;GO:0021762//substantia nigra development;GO:0021766//hippocampus development;GO:0021987//cerebral cortex development;GO:0060306//regulation of membrane repolarization;GO:0071901//negative regulation of protein serine/threonine kinase activity;GO:1901016//regulation of potassium ion transmembrane transporter…	gi|193787746|dbj|BAG52949.1|/2.52484e-61/unnamed protein product [Homo sapiens]
168667	5031	0	2	0.01	0.08	3	Up	0.23949	0.480269	BMPER	BMP binding endothelial regulator	K03900	GO:0005615//extracellular space	-	GO:0001657//ureteric bud development;GO:0002043//blood vessel endothelial cell proliferation involved in sprouting angiogenesis;GO:0010594//regulation of endothelial cell migration;GO:0030514//negative regulation of BMP signaling pathway;GO:0042118//endothelial cell activation;GO:0048839//inner ear development;GO:0060393//regulation of pathway-restricted SMAD protein phosphorylation;GO:0070374//p…	gi|37693519|ref|NP_597725.1|/0/BMP-binding endothelial regulator protein precursor [Homo sapiens]
3952	3444	0	1.35	0.01	0.08	3	Up	0.485886	0.714348	LEP	leptin	K05424	GO:0005615//extracellular space;GO:0005737//cytoplasm	GO:0005179//hormone activity;GO:0008083//growth factor activity;GO:0051428//peptide hormone receptor binding	GO:0000122//negative regulation of transcription from RNA polymerase II promoter;GO:0001542//ovulation from ovarian follicle;GO:0001666//response to hypoxia;GO:0001819//positive regulation of cytokine production;GO:0001890//placenta development;GO:0002021//response to dietary excess;GO:0006111//regulation of gluconeogenesis;GO:0006112//energy reserve metabolic process;GO:0006114//glycerol biosynt…	gi|4557715|ref|NP_000221.1|/1.31272e-90/leptin precursor [Homo sapiens]
2191	2740	0	1	0.01	0.08	3	Up	0.485886	0.712649	FAP	fibroblast activation protein, alpha	K08674	GO:0005615//extracellular space;GO:0016021//integral component of membrane;GO:0030054//cell junction;GO:0031258//lamellipodium membrane;GO:0071438//invadopodium membrane	GO:0002020//protease binding;GO:0004222//metalloendopeptidase activity;GO:0004252//serine-type endopeptidase activity;GO:0008239//dipeptidyl-peptidase activity;GO:0042803//protein homodimerization activity	GO:0006508//proteolysis;GO:0010716//negative regulation of extracellular matrix disassembly;GO:0043542//endothelial cell migration;GO:0051917//regulation of fibrinolysis	gi|620597362|ref|NP_001278736.1|/0/seprase isoform 2 [Homo sapiens]
101927394	2683	0	1	0.01	0.08	3	Up	0.485886	0.709622	LOC101927394	uncharacterized LOC101927394	-	-	-	-	gi|119619489|gb|EAW99083.1|/4.2463e-09/hCG1811351 [Homo sapiens]
8404	2670	0	1	0.01	0.08	3	Up	0.485886	0.708696	SPARCL1	SPARC-like 1 (hevin)	K14572;K08818;K11367;K08136	GO:0005578//proteinaceous extracellular matrix;GO:0005615//extracellular space	GO:0005509//calcium ion binding	GO:0007165//signal transduction	gi|190194423|ref|NP_001121782.1|/0/SPARC-like protein 1 isoform 1 precursor [Homo sapiens]
57611	4277	0	1.71	0.01	0.08	3	Up	0.485886	0.708523	ISLR2	immunoglobulin superfamily containing leucine-rich repeat 2	K07523;K06838	GO:0005886//plasma membrane;GO:0009986//cell surface;GO:0016021//integral component of membrane	-	GO:0045773//positive regulation of axon extension	gi|20521924|dbj|BAA95989.2|/0/KIAA1465 protein [Homo sapiens]
101929260	2560	0	1	0.01	0.08	3	Up	0.485886	0.708349	LOC101929260	uncharacterized LOC101929260	-	-	-	-	gi|119631928|gb|EAX11523.1|/1.4142e-38/hCG2039120, partial [Homo sapiens]
376132	2620	0	1	0.01	0.08	3	Up	0.485886	0.706219	LRRC10	leucine rich repeat containing 10	K01768	GO:0005634//nucleus;GO:0005739//mitochondrion;GO:0005856//cytoskeleton;GO:0030017//sarcomere	GO:0003779//actin binding;GO:0051393//alpha-actinin binding	GO:0055013//cardiac muscle cell development	gi|63003903|ref|NP_963844.2|/9.10398e-158/leucine-rich repeat-containing protein 10 [Homo sapiens]
401097	2606	0	1	0.01	0.08	3	Up	0.485886	0.705932	C3orf80	chromosome 3 open reading frame 80	K13171	GO:0016021//integral component of membrane	-	-	gi|270265902|ref|NP_001161686.1|/2.39035e-142/uncharacterized membrane protein C3orf80 precursor [Homo sapiens]
401546	2698	0	1	0.01	0.08	3	Up	0.485886	0.702792	C9orf152	chromosome 9 open reading frame 152	K08810;K14822	-	-	-	gi|163644318|ref|NP_001013011.2|/9.79087e-139/uncharacterized protein C9orf152 [Homo sapiens]
83756	2559	0	1	0.01	0.08	3	Up	0.485886	0.70228	TAS1R3	taste receptor, type 1, member 3	K04626	GO:0005886//plasma membrane;GO:0016021//integral component of membrane	GO:0033041//sweet taste receptor activity;GO:0046982//protein heterodimerization activity	GO:0001582//detection of chemical stimulus involved in sensory perception of sweet taste;GO:0007186//G-protein coupled receptor signaling pathway;GO:0050917//sensory perception of umami taste	gi|91206396|ref|NP_689414.1|/0/taste receptor type 1 member 3 precursor [Homo sapiens]
203102	2742	0	1	0.01	0.08	3	Up	0.485886	0.701827	ADAM32	ADAM metallopeptidase domain 32	K16070	GO:0016021//integral component of membrane	GO:0004222//metalloendopeptidase activity;GO:0008270//zinc ion binding	-	gi|148664238|ref|NP_659441.3|/0/disintegrin and metalloproteinase domain-containing protein 32 precursor [Homo sapiens]
63910	2612	0	1	0.01	0.08	3	Up	0.485886	0.700977	SLC17A9	solute carrier family 17 (vesicular nucleotide transporter), member 9	K12303	GO:0016021//integral component of membrane	GO:0005215//transporter activity	GO:0006887//exocytosis;GO:0055085//transmembrane transport	gi|635019700|ref|XP_008009668.1|/0/PREDICTED: solute carrier family 17 member 9 isoform X1 [Chlorocebus sabaeus]
139378	9931	0	4	0.01	0.08	3	Up	0.0581824	0.18221	ADGRG4	adhesion G protein-coupled receptor G4	K08455	GO:0005886//plasma membrane;GO:0016021//integral component of membrane	GO:0004930//G-protein coupled receptor activity	GO:0007218//neuropeptide signaling pathway	gi|59710093|ref|NP_722576.3|/0/probable G-protein coupled receptor 112 [Homo sapiens]
56134	2655	1	8	0.08	0.63	2.97728	Up	0.0191067	0.078598	PCDHAC2	protocadherin alpha subfamily C, 2	K04600	GO:0005887//integral component of plasma membrane	GO:0005509//calcium ion binding	GO:0007156//homophilic cell adhesion via plasma membrane adhesion molecules;GO:0007399//nervous system development	gi|478492411|ref|XP_004420565.1|/0/PREDICTED: uncharacterized protein LOC101407995 [Ceratotherium simum simum]
23166	7965	2	15	0.05	0.39	2.96347	Up	0.00106999	0.00760474	STAB1	stabilin 1	K14616	GO:0005887//integral component of plasma membrane;GO:0030666//endocytic vesicle membrane	GO:0005041//low-density lipoprotein receptor activity;GO:0005044//scavenger receptor activity;GO:0005515//protein binding;GO:0005540//hyaluronic acid binding;GO:0015035//protein disulfide oxidoreductase activity;GO:0030169//low-density lipoprotein particle binding	GO:0006898//receptor-mediated endocytosis;GO:0006954//inflammatory response;GO:0007155//cell adhesion;GO:0007267//cell-cell signaling;GO:0016525//negative regulation of angiogenesis;GO:0042742//defense response to bacterium;GO:0055114//oxidation-reduction process	gi|20521856|dbj|BAA13377.2|/0/KIAA0246 protein [Homo sapiens]
100462983	1383	3.7	28.22	0.56	4.35	2.95752	Up	1.75546e-06	2.73204e-05	MTRNR2L3	MT-RNR2-like 3	-	-	-	-	gi|345543|pir||JC1348/4.6945e-13/hypothetical 18K protein - goldfish mitochondrion
196792	661	0.68	5	0.22	1.66	2.91561	Up	0.0286776	0.10787	FAM24B	family with sequence similarity 24, member B	-	GO:0005576//extracellular region	-	-	gi|544460428|ref|XP_005566715.1|/1.34741e-51/PREDICTED: protein FAM24B isoform X2 [Macaca fascicularis]
11082	2089	9	65	0.89	6.58	2.88621	Up	3.3663e-12	1.29176e-10	ESM1	endothelial cell-specific molecule 1	K08785;K08784;K08786	GO:0005576//extracellular region	GO:0005171//hepatocyte growth factor receptor binding;GO:0005178//integrin binding;GO:0005520//insulin-like growth factor binding	GO:0001558//regulation of cell growth;GO:0002040//sprouting angiogenesis;GO:0008284//positive regulation of cell proliferation;GO:1902204//positive regulation of hepatocyte growth factor receptor signaling pathway	gi|426384687|ref|XP_004058888.1|/3.00578e-91/PREDICTED: endothelial cell-specific molecule 1 isoform 2 [Gorilla gorilla gorilla]
102723703	940	1	7	0.22	1.61	2.87149	Up	0.0352314	0.125325	LOC102723703	uncharacterized LOC102723703	-	-	-	-	-
6288	531	2.01	12.56	0.73	5.27	2.85183	Up	0.0062818	0.0324469	SAA1	serum amyloid A1	-	GO:0034364//high-density lipoprotein particle;GO:0070062//extracellular exosome;GO:0071682//endocytic vesicle lumen	GO:0001664//G-protein coupled receptor binding	GO:0006953//acute-phase response;GO:0007204//positive regulation of cytosolic calcium ion concentration;GO:0030168//platelet activation;GO:0030593//neutrophil chemotaxis;GO:0045087//innate immune response;GO:0045785//positive regulation of cell adhesion;GO:0048246//macrophage chemotaxis;GO:0048247//lymphocyte chemotaxis;GO:0050716//positive regulation of interleukin-1 secretion;GO:0050728//negati…	gi|40316910|ref|NP_954630.1|/7.81789e-67/serum amyloid A-1 protein preproprotein [Homo sapiens]
1123	2048	1	7	0.1	0.72	2.848	Up	0.0352314	0.12535	CHN1	chimerin 1	K10360;K13736;K04450;K02649	GO:0005829//cytosol	GO:0005070//SH3/SH2 adaptor activity;GO:0005096//GTPase activator activity;GO:0046872//metal ion binding;GO:0046875//ephrin receptor binding	GO:0008045//motor neuron axon guidance;GO:0009967//positive regulation of signal transduction;GO:0032314;GO:0048013//ephrin receptor signaling pathway;GO:0050770//regulation of axonogenesis	gi|62089162|dbj|BAD93025.1|/2.16917e-172/chimerin (chimaerin) 1 variant [Homo sapiens]
692106	73	1	7	5.46	39.31	2.84792	Up	0.0352314	0.1253	SNORD65	small nucleolar RNA, C/D box 65	-	-	-	-	-
101927588	1175	1.3	8.99	0.23	1.64	2.83399	Up	0.0191067	0.078616	LOC101927588	uncharacterized LOC101927588	K09228;K11447;K00939;K08857;K00591	-	-	-	gi|410041450|ref|XP_003951000.1|/6.76694e-31/PREDICTED: histone demethylase UTY-like [Pan troglodytes]
83733	2089	1	7	0.1	0.71	2.82782	Up	0.0352314	0.125375	SLC25A18	solute carrier family 25 (glutamate carrier), member 18	K15107	GO:0005743//mitochondrial inner membrane;GO:0016021//integral component of membrane	GO:0015293//symporter activity	GO:0055085//transmembrane transport	gi|397516226|ref|XP_003828335.1|/0/PREDICTED: mitochondrial glutamate carrier 2 isoform 1 [Pan paniscus]
374768	1009	1	7	0.21	1.49	2.82685	Up	0.0352314	0.12545	SPEM1	spermatid maturation 1	-	GO:0005737//cytoplasm;GO:0016021//integral component of membrane	-	GO:0007275//multicellular organism development;GO:0007283//spermatogenesis;GO:0030154//cell differentiation	gi|116268095|ref|NP_955371.2|/0/spermatid maturation protein 1 [Homo sapiens]
89	3100	0	1	0.01	0.07	2.80735	Up	0.485886	0.729645	ACTN3	actinin, alpha 3 (gene/pseudogene)	K05699	GO:0005829//cytosol;GO:0005884//actin filament;GO:0005925//focal adhesion;GO:0031143//pseudopodium	GO:0003779//actin binding;GO:0005178//integrin binding;GO:0005509//calcium ion binding;GO:0008307//structural constituent of muscle;GO:0042803//protein homodimerization activity	GO:0030049//muscle filament sliding;GO:0042981//regulation of apoptotic process;GO:0048041//focal adhesion assembly	gi|585866354|ref|NP_001095.2|/0/alpha-actinin-3 isoform 1 [Homo sapiens]
57569	5899	0	2	0.01	0.07	2.80735	Up	0.23949	0.484782	ARHGAP20	Rho GTPase activating protein 20	K10360;K08773	GO:0005829//cytosol	GO:0005096//GTPase activator activity	GO:0043547//positive regulation of GTPase activity;GO:0051056//regulation of small GTPase mediated signal transduction	gi|7243163|dbj|BAA92629.1|/0/KIAA1391 protein [Homo sapiens]
200373	2854	0	1	0.01	0.07	2.80735	Up	0.485886	0.728422	CFAP221	cilia and flagella associated protein 221	-	GO:0005929//cilium	GO:0005516//calmodulin binding	GO:0003341//cilium movement;GO:0060271//cilium morphogenesis	gi|402513679|ref|NP_001257978.1|/0/primary ciliary dyskinesia protein 1 [Homo sapiens]
117532	3169	0	1	0.01	0.07	2.80735	Up	0.485886	0.727263	TMC2	transmembrane channel-like 2	K12811;K13911;K06236;K09566	GO:0016021//integral component of membrane;GO:0032426//stereocilium tip	-	GO:0006811//ion transport;GO:0050910//detection of mechanical stimulus involved in sensory perception of sound;GO:0060005//vestibular reflex	gi|94536852|ref|NP_542789.2|/0/transmembrane channel-like protein 2 [Homo sapiens]
91522	3080	0	1	0.01	0.07	2.80735	Up	0.485886	0.726777	COL23A1	collagen, type XXIII, alpha 1	K06236	GO:0005581//collagen trimer;GO:0005615//extracellular space;GO:0005788//endoplasmic reticulum lumen;GO:0005886//plasma membrane;GO:0009986//cell surface;GO:0016021//integral component of membrane	GO:0008201//heparin binding;GO:0042803//protein homodimerization activity	GO:0022617//extracellular matrix disassembly;GO:0030574//collagen catabolic process;GO:0070207//protein homotrimerization	gi|29725624|ref|NP_775736.2|/0/collagen alpha-1(XXIII) chain [Homo sapiens]
246176	3031	0	1	0.01	0.07	2.80735	Up	0.485886	0.726048	GAS2L2	growth arrest-specific 2 like 2	K10382	GO:0001725//stress fiber;GO:0005737//cytoplasm;GO:0005874//microtubule	GO:0008017//microtubule binding;GO:0008093//cytoskeletal adaptor activity;GO:0051015//actin filament binding	GO:0001578//microtubule bundle formation;GO:0007026//negative regulation of microtubule depolymerization;GO:0007050//cell cycle arrest	gi|21281675|ref|NP_644814.1|/0/GAS2-like protein 2 [Homo sapiens]
200197	6979	0	2.46	0.01	0.07	2.80735	Up	0.23949	0.483741	TMEM51-AS1	TMEM51 antisense RNA 1	K11447;K00939	GO:0001533//cornified envelope;GO:0005634//nucleus;GO:0005737//cytoplasm;GO:0030057//desmosome	-	GO:0031424//keratinization	gi|119572094|gb|EAW51709.1|/1.40478e-65/chromosome 1 open reading frame 126, isoform CRA_b [Homo sapiens]
128209	3131	0	1.02	0.01	0.07	2.80735	Up	0.485886	0.725199	KLF17	Kruppel-like factor 17	K09211	GO:0005634//nucleus	GO:0003700//transcription factor activity, sequence-specific DNA binding;GO:0044212//transcription regulatory region DNA binding;GO:0046872//metal ion binding	GO:0006357//regulation of transcription from RNA polymerase II promoter;GO:0007276//gamete generation	gi|104294874|ref|NP_775755.3|/0/Krueppel-like factor 17 [Homo sapiens]
56125	3271	0	1.02	0.01	0.07	2.80735	Up	0.485886	0.722306	PCDHB11	protocadherin beta 11	K04602	GO:0005887//integral component of plasma membrane	GO:0005509//calcium ion binding	GO:0007156//homophilic cell adhesion via plasma membrane adhesion molecules;GO:0007268//synaptic transmission;GO:0007416//synapse assembly;GO:0016339//calcium-dependent cell-cell adhesion via plasma membrane cell adhesion molecules	gi|9256604|ref|NP_061754.1|/0/protocadherin beta-11 precursor [Homo sapiens]
9834	9643	0	3.35	0.01	0.07	2.80735	Up	0.118043	0.301333	KIAA0125	KIAA0125	K05185	-	-	-	gi|119602382|gb|EAW81976.1|/2.80261e-96/KIAA0125, partial [Homo sapiens]
650	3150	0	1	0.01	0.07	2.80735	Up	0.485886	0.720509	BMP2	bone morphogenetic protein 2	K04662	GO:0005615//extracellular space;GO:0009986//cell surface	GO:0004745//retinol dehydrogenase activity;GO:0005125//cytokine activity;GO:0008083//growth factor activity;GO:0019211//phosphatase activator activity;GO:0046332//SMAD binding;GO:0046982//protein heterodimerization activity;GO:0070700//BMP receptor binding	GO:0000122//negative regulation of transcription from RNA polymerase II promoter;GO:0000187//activation of MAPK activity;GO:0001658//branching involved in ureteric bud morphogenesis;GO:0001666//response to hypoxia;GO:0001701//in utero embryonic development;GO:0001938//positive regulation of endothelial cell proliferation;GO:0002062//chondrocyte differentiation;GO:0003130//BMP signaling pathway in…	gi|4557369|ref|NP_001191.1|/0/bone morphogenetic protein 2 preproprotein [Homo sapiens]
79836	2898	0	1	0.01	0.07	2.80735	Up	0.485886	0.719435	LONRF3	LON peptidase N-terminal domain and ring finger 3	K12034;K09553;K12015	-	GO:0004176//ATP-dependent peptidase activity;GO:0005515//protein binding;GO:0008270//zinc ion binding	-	gi|73747840|ref|NP_001027026.1|/0/LON peptidase N-terminal domain and RING finger protein 3 isoform 1 [Homo sapiens]
54855	5720	0	2	0.01	0.07	2.80735	Up	0.23949	0.481241	FAM46C	family with sequence similarity 46, member C	-	-	-	-	gi|544403238|ref|XP_005542241.1|/0/PREDICTED: protein FAM46C isoform X1 [Macaca fascicularis]
55237	3464	0	1.16	0.01	0.07	2.80735	Up	0.485886	0.717119	VRTN	vertebrae development associated	K11653;K06236	-	GO:0004803//transposase activity;GO:0043565//sequence-specific DNA binding	GO:0006313//transposition, DNA-mediated	gi|153791244|ref|NP_060698.2|/0/vertnin [Homo sapiens]
343578	2838	0	1	0.01	0.07	2.80735	Up	0.485886	0.71706	ARHGAP40	Rho GTPase activating protein 40	K08878;K10360;K08773	-	-	-	gi|256574758|ref|NP_001157903.1|/0/rho GTPase-activating protein 40 [Homo sapiens]
51411	2834	0	1	0.01	0.07	2.80735	Up	0.485886	0.716941	BIN2	bridging integrator 2	K12562	GO:0001891//phagocytic cup;GO:0002102//podosome;GO:0005938//cell cortex;GO:0030054//cell junction;GO:0042995//cell projection	GO:0005515//protein binding;GO:0005543//phospholipid binding	GO:0006911//phagocytosis, engulfment;GO:0060326//cell chemotaxis;GO:0071800//podosome assembly;GO:0097320//membrane tubulation	gi|586798140|ref|NP_001276936.1|/0/bridging integrator 2 isoform 2 [Homo sapiens]
5028	3110	0	1	0.01	0.07	2.80735	Up	0.485886	0.716823	P2RY1	purinergic receptor P2Y, G-protein coupled, 1	K04270	GO:0005887//integral component of plasma membrane;GO:0016323//basolateral plasma membrane;GO:0016324//apical plasma membrane;GO:0030425//dendrite;GO:0044297//cell body;GO:0045211//postsynaptic membrane;GO:0097481//neuronal postsynaptic density	GO:0005524//ATP binding;GO:0031686//A1 adenosine receptor binding;GO:0043531//ADP binding;GO:0045028//G-protein coupled purinergic nucleotide receptor activity;GO:0045031//ATP-activated adenosine receptor activity;GO:0045032//ADP-activated adenosine receptor activity;GO:0046982//protein heterodimerization activity;GO:0097110//scaffold protein binding	GO:0001934//positive regulation of protein phosphorylation;GO:0007193//adenylate cyclase-inhibiting G-protein coupled receptor signaling pathway;GO:0007200//phospholipase C-activating G-protein coupled receptor signaling pathway;GO:0007204//positive regulation of cytosolic calcium ion concentration;GO:0007420//brain development;GO:0007568//aging;GO:0009612//response to mechanical stimulus;GO:0010…	gi|4505557|ref|NP_002554.1|/0/P2Y purinoceptor 1 [Homo sapiens]
23783	1539	0	0.52	0.01	0.07	2.80735	Up	0.985786	0.992055	ANKRD62P1-PARP4P3	ANKRD62P1-PARP4P3 readthrough, transcribed pseudogene	K10798	-	-	-	gi|635100193|ref|XP_007972901.1|/1.06634e-101/PREDICTED: ankyrin repeat domain-containing protein 62 isoform X8 [Chlorocebus sabaeus]
55061	3030	0	1	0.01	0.07	2.80735	Up	0.485886	0.715583	SUSD4	sushi domain containing 4	K04012;K03906;K04004	GO:0016021//integral component of membrane	-	-	gi|81295416|ref|NP_001032252.1|/2.05363e-175/sushi domain-containing protein 4 isoform b precursor [Homo sapiens]
220965	3101	0	1	0.01	0.07	2.80735	Up	0.485886	0.714759	FAM13C	family with sequence similarity 13, member C	-	-	-	-	gi|578819096|ref|XP_005269675.2|/0/PREDICTED: protein FAM13C isoform X1 [Homo sapiens]
1141	5731	0	2	0.01	0.07	2.80735	Up	0.23949	0.479892	CHRNB2	cholinergic receptor, nicotinic, beta 2 (neuronal)	K04813	GO:0005892//acetylcholine-gated channel complex;GO:0009897//external side of plasma membrane;GO:0030054//cell junction;GO:0045211//postsynaptic membrane	GO:0004889//acetylcholine-activated cation-selective channel activity;GO:0008144//drug binding;GO:0015464//acetylcholine receptor activity;GO:0042166//acetylcholine binding	GO:0001661//conditioned taste aversion;GO:0001666//response to hypoxia;GO:0006816//calcium ion transport;GO:0006939//smooth muscle contraction;GO:0007165//signal transduction;GO:0007271//synaptic transmission, cholinergic;GO:0007601//visual perception;GO:0007605//sensory perception of sound;GO:0007613//memory;GO:0007626//locomotory behavior;GO:0008542//visual learning;GO:0019233//sensory percepti…	gi|4502833|ref|NP_000739.1|/0/neuronal acetylcholine receptor subunit beta-2 precursor [Homo sapiens]
121456	3306	0	1.09	0.01	0.07	2.80735	Up	0.485886	0.713117	SLC9A7P1	solute carrier family 9, subfamily A (NHE7, cation proton antiporter 7), member 7 pseudogene 1	K12041	GO:0000139//Golgi membrane;GO:0005802//trans-Golgi network;GO:0016021//integral component of membrane;GO:0055038//recycling endosome membrane	GO:0015385//sodium:proton antiporter activity;GO:0015386//potassium:proton antiporter activity;GO:0042803//protein homodimerization activity	GO:0006885//regulation of pH;GO:0035725//sodium ion transmembrane transport;GO:0071805//potassium ion transmembrane transport	gi|381342465|ref|NP_001244220.1|/0/sodium/hydrogen exchanger 7 isoform 1 precursor [Homo sapiens]
1133	3055	0	1	0.01	0.07	2.80735	Up	0.485886	0.713	CHRM5	cholinergic receptor, muscarinic 5	K04133	GO:0005887//integral component of plasma membrane;GO:0030054//cell junction;GO:0045211//postsynaptic membrane	GO:0004435//phosphatidylinositol phospholipase C activity;GO:0016907//G-protein coupled acetylcholine receptor activity	GO:0001696//gastric acid secretion;GO:0007197//adenylate cyclase-inhibiting G-protein coupled acetylcholine receptor signaling pathway;GO:0008283//cell proliferation;GO:0015872//dopamine transport;GO:0019226//transmission of nerve impulse;GO:0060304//regulation of phosphatidylinositol dephosphorylation	gi|7108336|ref|NP_036257.1|/0/muscarinic acetylcholine receptor M5 [Homo sapiens]
345079	2921	0	1	0.01	0.07	2.80735	Up	0.485886	0.710086	SOWAHB	sosondowah ankyrin repeat domain family member B	K06236;K13172;K00444	-	-	-	gi|71274172|ref|NP_001025041.1|/0/ankyrin repeat domain-containing protein SOWAHB [Homo sapiens]
642987	3193	0	1	0.01	0.07	2.80735	Up	0.485886	0.709854	TMEM232	transmembrane protein 232	-	GO:0016021//integral component of membrane	-	-	gi|291291005|ref|NP_001034852.3|/0/transmembrane protein 232 [Homo sapiens]
387712	2865	0	1	0.01	0.07	2.80735	Up	0.485886	0.709217	ENO4	enolase family member 4	K01689	-	-	-	gi|336594788|ref|NP_001229628.1|/0/enolase-like protein ENO4 [Homo sapiens]
255231	3069	0	1.02	0.01	0.07	2.80735	Up	0.485886	0.708292	MCOLN2	mucolipin 2	K04993	GO:0005886//plasma membrane;GO:0016021//integral component of membrane	-	GO:0070588//calcium ion transmembrane transport	gi|54792073|ref|NP_694991.2|/0/mucolipin-2 [Homo sapiens]
91156	11810	0	4	0.01	0.07	2.80735	Up	0.0581824	0.182561	IGFN1	immunoglobulin-like and fibronectin type III domain containing 1	K12567	-	-	-	gi|257196151|ref|NP_001158058.1|/0/immunoglobulin-like and fibronectin type III domain-containing protein 1 [Homo sapiens]
9823	2853	0	1	0.01	0.07	2.80735	Up	0.485886	0.706679	ARMCX2	armadillo repeat containing, X-linked 2	K11661	GO:0016021//integral component of membrane	-	-	gi|40788278|dbj|BAA25438.2|/0/KIAA0512 protein [Homo sapiens]
56934	2951	0	1	0.01	0.07	2.80735	Up	0.485886	0.706564	CA10	carbonic anhydrase X	K01672	-	-	GO:0007420//brain development	gi|9910366|ref|NP_064563.1|/0/carbonic anhydrase-related protein 10 precursor [Homo sapiens]
84073	3207	0	1	0.01	0.07	2.80735	Up	0.485886	0.706334	MYCBPAP	MYCBP associated protein	-	-	-	-	gi|203098334|ref|NP_115509.4|/0/MYCBP-associated protein [Homo sapiens]
3698	3198	0	1	0.01	0.07	2.80735	Up	0.485886	0.706276	ITIH2	inter-alpha-trypsin inhibitor heavy chain 2	K04860;K04861	GO:0070062//extracellular exosome;GO:0072562//blood microparticle	GO:0004867//serine-type endopeptidase inhibitor activity	GO:0010951//negative regulation of endopeptidase activity;GO:0030212//hyaluronan metabolic process	gi|70778918|ref|NP_002207.2|/0/inter-alpha-trypsin inhibitor heavy chain H2 precursor [Homo sapiens]
4081	2907	0	0.97	0.01	0.07	2.80735	Up	0.985786	0.989994	MAB21L1	mab-21-like 1 (C. elegans)	K06236;K09380;K11722	GO:0005634//nucleus	-	GO:0008284//positive regulation of cell proliferation;GO:0009653//anatomical structure morphogenesis;GO:0043010//camera-type eye development;GO:0048568//embryonic organ development	gi|565317781|gb|ETE69175.1|/0/Protein mab-21-like 1, partial [Ophiophagus hannah]
653269	3228	0	1.02	0.01	0.07	2.80735	Up	0.485886	0.704501	POTEI	POTE ankyrin domain family, member I	K05692	GO:0005938//cell cortex;GO:0072562//blood microparticle	-	GO:0001895//retina homeostasis;GO:0021762//substantia nigra development	gi|475808427|ref|NP_001264335.1|/0/POTE ankyrin domain family member I [Homo sapiens]
5582	3143	0	1	0.01	0.07	2.80735	Up	0.485886	0.703645	PRKCG	protein kinase C, gamma	K02677	GO:0005634//nucleus;GO:0005829//cytosol;GO:0005911//cell-cell junction;GO:0030425//dendrite;GO:0048471//perinuclear region of cytoplasm;GO:0097060//synaptic membrane	GO:0004698//calcium-dependent protein kinase C activity;GO:0005515//protein binding;GO:0005524//ATP binding;GO:0008270//zinc ion binding	GO:0007173//epidermal growth factor receptor signaling pathway;GO:0007202//activation of phospholipase C activity;GO:0007268//synaptic transmission;GO:0007611//learning or memory;GO:0007635//chemosensory behavior;GO:0008543//fibroblast growth factor receptor signaling pathway;GO:0030168//platelet activation;GO:0031397//negative regulation of protein ubiquitination;GO:0032425//positive regulation …	gi|528993367|ref|XP_005219723.1|/0/PREDICTED: protein kinase C gamma type isoform X2 [Bos taurus]
285641	2983	0	1	0.01	0.07	2.80735	Up	0.485886	0.703076	SLC36A3	solute carrier family 36, member 3	K14209	GO:0016021//integral component of membrane	-	-	gi|222446642|ref|NP_001138489.1|/0/proton-coupled amino acid transporter 3 isoform 1 [Homo sapiens]
54768	3122	0	1	0.01	0.07	2.80735	Up	0.485886	0.703019	HYDIN	HYDIN, axonemal central pair apparatus protein	K13163;K06084	GO:0005929//cilium	-	-	gi|578829018|ref|XP_006721269.1|/0/PREDICTED: hydrocephalus-inducing protein homolog isoform X1 [Homo sapiens]
5251	6092	0	2	0.01	0.07	2.80735	Up	0.23949	0.476687	PHEX	phosphate regulating endopeptidase homolog, X-linked	K08636	GO:0005783//endoplasmic reticulum;GO:0005794//Golgi apparatus;GO:0005887//integral component of plasma membrane;GO:0048471//perinuclear region of cytoplasm	GO:0004177//aminopeptidase activity;GO:0004222//metalloendopeptidase activity;GO:0008270//zinc ion binding	GO:0001501//skeletal system development;GO:0006464//cellular protein modification process;GO:0006508//proteolysis;GO:0007267//cell-cell signaling;GO:0019637//organophosphate metabolic process;GO:0030282//bone mineralization	gi|90403592|ref|NP_000435.3|/0/phosphate-regulating neutral endopeptidase isoform 1 [Homo sapiens]
3765	3029	0	1	0.01	0.07	2.80735	Up	0.485886	0.701204	KCNJ9	potassium channel, inwardly rectifying subfamily J, member 9	K05002	GO:0005886//plasma membrane;GO:0016021//integral component of membrane	GO:0015467//G-protein activated inward rectifier potassium channel activity;GO:0030165//PDZ domain binding	GO:0007268//synaptic transmission	gi|578800898|ref|XP_006711368.1|/0/PREDICTED: G protein-activated inward rectifier potassium channel 3 isoform X1 [Homo sapiens]
121340	2995	0	1	0.01	0.07	2.80735	Up	0.485886	0.700525	SP7	Sp7 transcription factor	K09197	GO:0005634//nucleus;GO:0005737//cytoplasm	GO:0003677//DNA binding;GO:0017151//DEAD/H-box RNA helicase binding;GO:0046872//metal ion binding	GO:0001649//osteoblast differentiation;GO:0045944//positive regulation of transcription from RNA polymerase II promoter;GO:0060218//hematopoietic stem cell differentiation;GO:2000738//positive regulation of stem cell differentiation	gi|22902136|ref|NP_690599.1|/0/transcription factor Sp7 [Homo sapiens]
1823	4225	0	1.51	0.01	0.07	2.80735	Up	0.485886	0.69951	DSC1	desmocollin 1	K07600	GO:0005634//nucleus;GO:0005737//cytoplasm;GO:0005886//plasma membrane;GO:0005921//gap junction;GO:0016021//integral component of membrane;GO:0030057//desmosome	GO:0003677//DNA binding;GO:0003700//transcription factor activity, sequence-specific DNA binding;GO:0005509//calcium ion binding;GO:0042802//identical protein binding	GO:0006355//regulation of transcription, DNA-templated;GO:0007156//homophilic cell adhesion via plasma membrane adhesion molecules;GO:0007417//central nervous system development;GO:0008015//blood circulation;GO:0009612//response to mechanical stimulus;GO:0019722//calcium-mediated signaling;GO:0043627//response to estrogen;GO:0043666//regulation of phosphoprotein phosphatase activity;GO:0048741//s…	gi|4826702|ref|NP_004939.1|/0/desmocollin-1 isoform Dsc1b preproprotein [Homo sapiens]
55786	2553.94	1.02	7.65	0.09	0.63	2.80735	Up	0.0352314	0.125425	ZNF415	zinc finger protein 415	K09228	GO:0005730//nucleolus;GO:0005737//cytoplasm;GO:0015630//microtubule cytoskeleton	GO:0003677//DNA binding;GO:0003700//transcription factor activity, sequence-specific DNA binding;GO:0046872//metal ion binding	GO:0006355//regulation of transcription, DNA-templated	gi|578834615|ref|XP_006723331.1|/0/PREDICTED: zinc finger protein 415 isoform X2 [Homo sapiens]
641373	2730	0.85	5.41	0.06	0.42	2.80735	Up	0.0286776	0.107553	NRON	non-protein coding RNA, repressor of NFAT	-	-	-	-	-
100507043	3214	1.13	7	0.07	0.46	2.71621	Up	0.0352314	0.1254	TUNAR	TCL1 upstream neural differentiation-associated RNA	-	-	-	-	gi|148686815|gb|EDL18762.1|/1.41138e-38/mCG53020, isoform CRA_a [Mus musculus]
100286979	1771	1.48	9.28	0.17	1.11	2.70695	Up	0.0102759	0.0479272	ANAPC1P1	anaphase promoting complex subunit 1 pseudogene 1	K03348	GO:0005654//nucleoplasm;GO:0005680//anaphase-promoting complex;GO:0005829//cytosol	-	GO:0007094//mitotic spindle assembly checkpoint;GO:0031145//anaphase-promoting complex-dependent proteasomal ubiquitin-dependent protein catabolic process;GO:0051436//negative regulation of ubiquitin-protein ligase activity involved in mitotic cell cycle;GO:0051437//positive regulation of ubiquitin-protein ligase activity involved in regulation of mitotic cell cycle transition;GO:0070979//protein…	gi|119572480|gb|EAW52095.1|/1.39089e-164/anaphase promoting complex subunit 1, partial [Homo sapiens]
4326	2429	1	6	0.08	0.52	2.70044	Up	0.0643108	0.196717	MMP17	matrix metallopeptidase 17 (membrane-inserted)	K07997	GO:0005578//proteinaceous extracellular matrix;GO:0005887//integral component of plasma membrane;GO:0031225//anchored component of membrane	GO:0004222//metalloendopeptidase activity;GO:0005509//calcium ion binding;GO:0008047//enzyme activator activity;GO:0008270//zinc ion binding	GO:0043085//positive regulation of catalytic activity	gi|112382270|ref|NP_057239.4|/0/matrix metalloproteinase-17 preproprotein [Homo sapiens]
58538	2475	1	6	0.08	0.51	2.67243	Up	0.0643108	0.196616	MPP4	membrane protein, palmitoylated 4 (MAGUK p55 subfamily member 4)	K06091	GO:0042734//presynaptic membrane	-	GO:0035418//protein localization to synapse	gi|397500180|ref|XP_003820803.1|/0/PREDICTED: MAGUK p55 subfamily member 4 isoform 3 [Pan paniscus]
729178	3082	1.96	12	0.13	0.82	2.65711	Up	0.00153882	0.0102485	STXBP5-AS1	STXBP5 antisense RNA 1	K08518	-	-	-	gi|426354848|ref|XP_004044855.1|/2.07846e-31/PREDICTED: uncharacterized protein LOC101123994 [Gorilla gorilla gorilla]
1579	2552	1	6	0.08	0.5	2.64386	Up	0.0643108	0.196515	CYP4A11	cytochrome P450, family 4, subfamily A, polypeptide 11	K07425	GO:0005789//endoplasmic reticulum membrane;GO:0016324//apical plasma membrane	GO:0005506//iron ion binding;GO:0008392//arachidonic acid epoxygenase activity;GO:0018685//alkane 1-monooxygenase activity;GO:0020037//heme binding;GO:0050051//leukotriene-B4 20-monooxygenase activity;GO:0052869//arachidonic acid omega-hydroxylase activity	GO:0003091//renal water homeostasis;GO:0003095//pressure natriuresis;GO:0006805//xenobiotic metabolic process;GO:0019373//epoxygenase P450 pathway;GO:0032305//positive regulation of icosanoid secretion;GO:0036101//leukotriene B4 catabolic process;GO:0055078//sodium ion homeostasis;GO:0055114//oxidation-reduction process;GO:0097267//omega-hydroxylase P450 pathway	gi|158937242|ref|NP_000769.2|/0/cytochrome P450 4A11 [Homo sapiens]
10008	3070	2.13	12.7	0.14	0.87	2.63559	Up	0.0062818	0.0324375	KCNE3	potassium channel, voltage gated subfamily E regulatory beta subunit 3	K04897	GO:0008076//voltage-gated potassium channel complex	GO:0005249//voltage-gated potassium channel activity;GO:0015459//potassium channel regulator activity	GO:0034765//regulation of ion transmembrane transport;GO:0043266//regulation of potassium ion transport;GO:0071805//potassium ion transmembrane transport	gi|297268742|ref|XP_001115704.2|/8.90228e-59/PREDICTED: potassium voltage-gated channel subfamily E member 3-like [Macaca mulatta]
286006	1480	1	6	0.14	0.86	2.61891	Up	0.0643108	0.196649	LSMEM1	leucine-rich single-pass membrane protein 1	-	GO:0016021//integral component of membrane	-	-	gi|402864590|ref|XP_003896541.1|/1.40107e-70/PREDICTED: coiled-coil domain-containing transmembrane protein C7orf53 homolog [Papio anubis]
79570	2930	1	6	0.07	0.43	2.61891	Up	0.0643108	0.196582	NKAIN1	Na+/K+ transporting ATPase interacting 1	K13744;K06236;K09087	GO:0005886//plasma membrane;GO:0016021//integral component of membrane	-	-	gi|634885396|ref|XP_007952341.1|/2.03911e-121/PREDICTED: sodium/potassium-transporting ATPase subunit beta-1-interacting protein 1 [Orycteropus afer afer]
100128640	2517	1.02	5.81	0.08	0.49	2.61471	Up	0.115934	0.298205	ACVR2B-AS1	ACVR2B antisense RNA 1	K11447;K00939	-	-	-	gi|297671705|ref|XP_002813975.1|/8.64807e-65/PREDICTED: uncharacterized protein LOC100459489 [Pongo abelii]
6505	3757	0	1	0.01	0.06	2.58496	Up	0.485886	0.726959	SLC1A1	solute carrier family 1 (neuronal/epithelial high affinity glutamate transporter, system Xag), member 1	K05612	GO:0005887//integral component of plasma membrane;GO:0070062//extracellular exosome	GO:0015501//glutamate:sodium symporter activity;GO:0016595//glutamate binding;GO:0017153//sodium:dicarboxylate symporter activity	GO:0007268//synaptic transmission;GO:0051260//protein homooligomerization;GO:0051938//L-glutamate import;GO:0055085//transmembrane transport;GO:0070779//D-aspartate import	gi|66773030|ref|NP_004161.4|/0/excitatory amino acid transporter 3 [Homo sapiens]
200407	3488	0	1	0.01	0.06	2.58496	Up	0.485886	0.724957	CREG2	cellular repressor of E1A-stimulated genes 2	K03129;K05747	GO:0005576//extracellular region;GO:0005783//endoplasmic reticulum;GO:0005794//Golgi apparatus	GO:0010181//FMN binding;GO:0016491//oxidoreductase activity	GO:0055114//oxidation-reduction process	gi|24475869|ref|NP_722578.1|/4.18388e-169/protein CREG2 precursor [Homo sapiens]
1159	1779	0	0.5	0.01	0.06	2.58496	Up	0.985786	0.993061	CKMT1B	creatine kinase, mitochondrial 1B	K00933	GO:0005743//mitochondrial inner membrane	GO:0004111//creatine kinase activity;GO:0005524//ATP binding	GO:0006600//creatine metabolic process;GO:0016310//phosphorylation;GO:0034641//cellular nitrogen compound metabolic process	gi|10334859|ref|NP_066270.1|/0/creatine kinase U-type, mitochondrial precursor [Homo sapiens]
6854	3348	0	1	0.01	0.06	2.58496	Up	0.485886	0.724836	SYN2	synapsin II	K13911;K05747;K13171	GO:0030054//cell junction;GO:0030672//synaptic vesicle membrane	GO:0003824//catalytic activity;GO:0005524//ATP binding;GO:0008092//cytoskeletal protein binding;GO:0046983//protein dimerization activity;GO:0048306//calcium-dependent protein binding	GO:0046928//regulation of neurotransmitter secretion	gi|62087756|dbj|BAD92325.1|/0/synapsin II isoform IIb variant [Homo sapiens]
63876	3730	0	1	0.01	0.06	2.58496	Up	0.485886	0.72381	PKNOX2	PBX/knotted 1 homeobox 2	K15613	GO:0005634//nucleus;GO:0005737//cytoplasm;GO:0015629//actin cytoskeleton;GO:0015630//microtubule cytoskeleton	GO:0003700//transcription factor activity, sequence-specific DNA binding;GO:0003785//actin monomer binding;GO:0043565//sequence-specific DNA binding;GO:0051015//actin filament binding	GO:0006357//regulation of transcription from RNA polymerase II promoter	gi|116812644|ref|NP_071345.2|/0/homeobox protein PKNOX2 [Homo sapiens]
100188949	1608	0	0.49	0.01	0.06	2.58496	Up	0.985786	0.992893	LINC00426	long intergenic non-protein coding RNA 426	K14209;K01539;K00939	GO:0005886//plasma membrane;GO:0031965//nuclear membrane	GO:0046982//protein heterodimerization activity	GO:0003073//regulation of systemic arterial blood pressure;GO:0006936//muscle contraction;GO:0007186//G-protein coupled receptor signaling pathway;GO:0008016//regulation of heart contraction;GO:0043410//positive regulation of MAPK cascade;GO:0048523//negative regulation of cellular process;GO:0051240	gi|119628860|gb|EAX08455.1|/5.95481e-26/hCG1807413, isoform CRA_b [Homo sapiens]
9398	3334	0	1	0.01	0.06	2.58496	Up	0.485886	0.722125	CD101	CD101 molecule	K06522	GO:0005886//plasma membrane;GO:0016021//integral component of membrane;GO:0070062//extracellular exosome	GO:0016812//hydrolase activity, acting on carbon-nitrogen (but not peptide) bonds, in cyclic amides	GO:0007166//cell surface receptor signaling pathway;GO:0008152//metabolic process	gi|426330965|ref|XP_004026473.1|/0/PREDICTED: immunoglobulin superfamily member 2 isoform 3 [Gorilla gorilla gorilla]
3936	3808	0	1	0.01	0.06	2.58496	Up	0.485886	0.721766	LCP1	lymphocyte cytosolic protein 1 (L-plastin)	K10382	GO:0001725//stress fiber;GO:0001891//phagocytic cup;GO:0005615//extracellular space;GO:0005829//cytosol;GO:0005884//actin filament;GO:0005925//focal adhesion;GO:0030175//filopodium;GO:0032587//ruffle membrane;GO:0070062//extracellular exosome	GO:0005509//calcium ion binding;GO:0042802//identical protein binding;GO:0051015//actin filament binding	GO:0002286//T cell activation involved in immune response;GO:0010737//protein kinase A signaling;GO:0031100//organ regeneration;GO:0033157//regulation of intracellular protein transport;GO:0044319//wound healing, spreading of cells;GO:0051017//actin filament bundle assembly	gi|591318376|ref|XP_007085449.1|/0/PREDICTED: plastin-2 isoform X1 [Panthera tigris altaica]
389932	1408	0	0.39	0.01	0.06	2.58496	Up	0.985786	0.992614	AKR1C6P	aldo-keto reductase family 1, member C6, pseudogene	K05295;K00089;K00212	-	-	-	gi|119606865|gb|EAW86459.1|/2.77687e-129/hCG2017793, isoform CRA_a [Homo sapiens]
57663	3607	0	1.01	0.01	0.06	2.58496	Up	0.485886	0.71878	USP29	ubiquitin specific peptidase 29	K11850	-	GO:0004221;GO:0008234//cysteine-type peptidase activity	GO:0006511//ubiquitin-dependent protein catabolic process	gi|10190742|ref|NP_065954.1|/0/ubiquitin carboxyl-terminal hydrolase 29 [Homo sapiens]
90249	3749	0	1	0.01	0.06	2.58496	Up	0.485886	0.71783	UNC5A	unc-5 homolog A (C. elegans)	K07521	GO:0005886//plasma membrane;GO:0016021//integral component of membrane	-	GO:0007165//signal transduction;GO:0033564//anterior/posterior axon guidance;GO:0043065//positive regulation of apoptotic process	gi|148709219|gb|EDL41165.1|/0/unc-5 homolog A (C. elegans), isoform CRA_b [Mus musculus]
643677	21470	0	6	0.01	0.06	2.58496	Up	0.014135	0.0621037	CCDC168	coiled-coil domain containing 168	K00907	-	-	-	gi|226246554|ref|NP_001139669.1|/0/coiled-coil domain-containing protein 168 [Homo sapiens]
8437	3665	0	1.01	0.01	0.06	2.58496	Up	0.485886	0.717415	RASAL1	RAS protein activator like 1 (GAP1 like)	K12380	GO:0005737//cytoplasm;GO:0031235//intrinsic component of the cytoplasmic side of the plasma membrane	GO:0005099;GO:0005543//phospholipid binding;GO:0046872//metal ion binding	GO:0032320;GO:0046580//negative regulation of Ras protein signal transduction	gi|62087450|dbj|BAD92172.1|/0/RasGAP-activating-like protein 1 variant [Homo sapiens]
30061	3381	0	1	0.01	0.06	2.58496	Up	0.485886	0.717178	SLC40A1	solute carrier family 40 (iron-regulated transporter), member 1	K14685	GO:0005771//multivesicular body;GO:0005887//integral component of plasma membrane;GO:0008021//synaptic vesicle;GO:0016323//basolateral plasma membrane	GO:0005381//iron ion transmembrane transporter activity;GO:0005515//protein binding	GO:0002260//lymphocyte homeostasis;GO:0003158//endothelium development;GO:0006879//cellular iron ion homeostasis;GO:0034755//iron ion transmembrane transport;GO:0043066//negative regulation of apoptotic process;GO:0060345//spleen trabecula formation;GO:0060586//multicellular organismal iron ion homeostasis	gi|530370247|ref|XP_005246561.1|/0/PREDICTED: solute carrier family 40 member 1 isoform X1 [Homo sapiens]
54753	3578	0	1	0.01	0.06	2.58496	Up	0.485886	0.715642	ZNF853	zinc finger protein 853	K09228	-	GO:0003676//nucleic acid binding;GO:0046872//metal ion binding	-	gi|221139761|ref|NP_060030.1|/0/zinc finger protein 853 [Homo sapiens]
5602	3511	0	1	0.01	0.06	2.58496	Up	0.485886	0.713996	MAPK10	mitogen-activated protein kinase 10	K04440	GO:0005654//nucleoplasm;GO:0005739//mitochondrion;GO:0005829//cytosol;GO:0005886//plasma membrane	GO:0004705//JUN kinase activity;GO:0004708//MAP kinase kinase activity;GO:0005515//protein binding;GO:0005524//ATP binding	GO:0000187//activation of MAPK activity;GO:0002755//MyD88-dependent toll-like receptor signaling pathway;GO:0007258//JUN phosphorylation;GO:0034134//toll-like receptor 2 signaling pathway;GO:0034138//toll-like receptor 3 signaling pathway;GO:0034142//toll-like receptor 4 signaling pathway;GO:0034146//toll-like receptor 5 signaling pathway;GO:0034162//toll-like receptor 9 signaling pathway;GO:0034…	gi|635043507|ref|XP_007997330.1|/0/PREDICTED: mitogen-activated protein kinase 10 isoform X2 [Chlorocebus sabaeus]
121643	3356	0	1	0.01	0.06	2.58496	Up	0.485886	0.71224	FOXN4	forkhead box N4	K09407	GO:0005634//nucleus	GO:0001158//enhancer sequence-specific DNA binding;GO:0003682//chromatin binding;GO:0003700//transcription factor activity, sequence-specific DNA binding	GO:0001947//heart looping;GO:0008016//regulation of heart contraction;GO:0010842//retina layer formation;GO:0035881//amacrine cell differentiation;GO:0036302//atrioventricular canal development;GO:0045893//positive regulation of transcription, DNA-templated;GO:0060579//ventral spinal cord interneuron fate commitment	gi|166795280|ref|NP_998761.2|/0/forkhead box protein N4 [Homo sapiens]
2138	3650	0	1	0.01	0.06	2.58496	Up	0.485886	0.711831	EYA1	EYA transcriptional coactivator and phosphatase 1	K15616	GO:0005634//nucleus;GO:0005737//cytoplasm	GO:0003723//RNA binding;GO:0004725//protein tyrosine phosphatase activity;GO:0005515//protein binding;GO:0046872//metal ion binding	GO:0000132//establishment of mitotic spindle orientation;GO:0001656//metanephros development;GO:0001658//branching involved in ureteric bud morphogenesis;GO:0003151//outflow tract morphogenesis;GO:0006302//double-strand break repair;GO:0007389//pattern specification process;GO:0007605//sensory perception of sound;GO:0010212//response to ionizing radiation;GO:0014706//striated muscle tissue develo…	gi|544452873|ref|XP_005563578.1|/0/PREDICTED: eyes absent homolog 1 isoform X7 [Macaca fascicularis]
9173	3589	0	0.97	0.01	0.06	2.58496	Up	0.985786	0.990884	IL1RL1	interleukin 1 receptor-like 1	K05171	GO:0005576//extracellular region;GO:0009897//external side of plasma membrane;GO:0016021//integral component of membrane	GO:0002113//interleukin-33 binding;GO:0002114//interleukin-33 receptor activity;GO:0004908//interleukin-1 receptor activity;GO:0005057//receptor signaling protein activity	GO:0002826//negative regulation of T-helper 1 type immune response;GO:0032689//negative regulation of interferon-gamma production;GO:0032754//positive regulation of interleukin-5 production;GO:0038172//interleukin-33-mediated signaling pathway;GO:0043032//positive regulation of macrophage activation;GO:0043124//negative regulation of I-kappaB kinase/NF-kappaB signaling;GO:0050729//positive regula…	gi|27894328|ref|NP_003847.2|/2.63566e-150/interleukin-1 receptor-like 1 isoform 2 precursor [Homo sapiens]
728957	3683	0	1	0.01	0.06	2.58496	Up	0.485886	0.70858	ZNF705D	zinc finger protein 705D	K09228	GO:0005634//nucleus	GO:0003677//DNA binding;GO:0046872//metal ion binding	GO:0006355//regulation of transcription, DNA-templated	gi|332838499|ref|XP_003313522.1|/0/PREDICTED: LOW QUALITY PROTEIN: zinc finger protein 705A [Pan troglodytes]
7062	6995	0	2	0.01	0.06	2.58496	Up	0.23949	0.478338	TCHH	trichohyalin	K00907	GO:0005856//cytoskeleton	GO:0005509//calcium ion binding	GO:0031424//keratinization	gi|148746195|ref|NP_009044.2|/0/trichohyalin [Homo sapiens]
10566	3323	0	1	0.01	0.06	2.58496	Up	0.485886	0.708407	AKAP3	A kinase (PRKA) anchor protein 3	-	GO:0001669//acrosomal vesicle;GO:0005634//nucleus;GO:0031514//motile cilium	GO:0016301//kinase activity;GO:0051018//protein kinase A binding	GO:0006928//movement of cell or subcellular component;GO:0007178//transmembrane receptor protein serine/threonine kinase signaling pathway;GO:0007340//acrosome reaction;GO:0008104//protein localization;GO:0016310//phosphorylation	gi|507834049|ref|NP_001265238.1|/0/A-kinase anchor protein 3 [Homo sapiens]
548596	1779	0	0.5	0.01	0.06	2.58496	Up	0.985786	0.990327	CKMT1A	creatine kinase, mitochondrial 1A	K00933	GO:0005743//mitochondrial inner membrane	GO:0004111//creatine kinase activity;GO:0005524//ATP binding	GO:0006600//creatine metabolic process;GO:0016310//phosphorylation;GO:0034641//cellular nitrogen compound metabolic process	gi|10334859|ref|NP_066270.1|/0/creatine kinase U-type, mitochondrial precursor [Homo sapiens]
57451	9645	0	3	0.01	0.06	2.58496	Up	0.118043	0.299963	TENM2	teneurin transmembrane protein 2	K06252	-	-	-	gi|170016091|ref|NP_001116151.1|/0/teneurin-2 [Homo sapiens]
100505625	3364	0	1	0.01	0.06	2.58496	Up	0.485886	0.705416	LOC100505625	uncharacterized LOC100505625	-	-	-	-	gi|332228164|ref|XP_003263265.1|/5.14044e-07/PREDICTED: uncharacterized protein LOC100606104 [Nomascus leucogenys]
4153	3569	0	1	0.01	0.06	2.58496	Up	0.485886	0.70433	MBL2	mannose-binding lectin (protein C) 2, soluble	K03991	GO:0005581//collagen trimer;GO:0005615//extracellular space;GO:0009986//cell surface	GO:0005102//receptor binding;GO:0005537//mannose binding;GO:0048306//calcium-dependent protein binding	GO:0001867//complement activation, lectin pathway;GO:0006953//acute-phase response;GO:0006958//complement activation, classical pathway;GO:0006979//response to oxidative stress;GO:0008228//opsonization;GO:0044130//negative regulation of growth of symbiont in host;GO:0050766//positive regulation of phagocytosis;GO:0050830//defense response to Gram-positive bacterium;GO:0051873//killing by host of …	gi|4557739|ref|NP_000233.1|/6.90559e-143/mannose-binding protein C precursor [Homo sapiens]
116442	3512	0	1	0.01	0.06	2.58496	Up	0.485886	0.700412	RAB39B	RAB39B, member RAS oncogene family	K07925	GO:0005794//Golgi apparatus;GO:0005886//plasma membrane	GO:0005525//GTP binding	GO:0007264//small GTPase mediated signal transduction;GO:0015031//protein transport;GO:0016192//vesicle-mediated transport;GO:0050808//synapse organization	gi|505793897|ref|XP_004606541.1|/2.04597e-131/PREDICTED: ras-related protein Rab-39B [Sorex araneus]
100288805	8867	0	2.72	0.01	0.06	2.58496	Up	0.23949	0.476263	HYDIN2	HYDIN2, axonemal central pair apparatus protein (pseudogene)	K10352;K12327;K10750	GO:0005929//cilium	-	-	gi|578829018|ref|XP_006721269.1|/0/PREDICTED: hydrocephalus-inducing protein homolog isoform X1 [Homo sapiens]
3769	3373.02	0	1	0.01	0.06	2.58496	Up	0.485886	0.700299	KCNJ13	potassium channel, inwardly rectifying subfamily J, member 13	K05006	GO:0016021//integral component of membrane	GO:0005242//inward rectifier potassium channel activity	GO:0071805//potassium ion transmembrane transport	gi|594036106|ref|XP_006042721.1|/5.89682e-118/PREDICTED: inward rectifier potassium channel 13 isoform X2 [Bubalus bubalis]
9884	5177	17.27	99	0.68	4	2.55639	Up	5.21388e-16	2.96925e-14	LRRC37A	leucine rich repeat containing 37A	K09187	GO:0016021//integral component of membrane	-	-	gi|289547512|ref|NP_055649.4|/0/leucine-rich repeat-containing protein 37A precursor [Homo sapiens]
642587	899	0.97	5.56	0.23	1.34	2.54253	Up	0.0286776	0.107576	MIR205HG	MIR205 host gene	K09228;K14693;K14443	-	-	-	gi|157151759|ref|NP_001098018.1|/4.24718e-50/uncharacterized protein LOC642587 [Homo sapiens]
51622	1834	33.01	183.94	3.71	21.26	2.51865	Up	1.47382e-27	1.78074e-25	CCZ1	CCZ1 vacuolar protein trafficking and biogenesis associated homolog (S. cerevisiae)	K08269	GO:0005765//lysosomal membrane	-	-	gi|37674289|ref|NP_932765.1|/0/vacuolar fusion protein CCZ1 homolog B [Homo sapiens]
1846	5625	13	72	0.47	2.68	2.5115	Up	1.14208e-11	4.23708e-10	DUSP4	dual specificity phosphatase 4	K04459	GO:0005654//nucleoplasm	GO:0004725//protein tyrosine phosphatase activity;GO:0008330//protein tyrosine/threonine phosphatase activity;GO:0017017//MAP kinase tyrosine/serine/threonine phosphatase activity	GO:0000188//inactivation of MAPK activity;GO:0001706//endoderm formation;GO:0002755//MyD88-dependent toll-like receptor signaling pathway;GO:0034134//toll-like receptor 2 signaling pathway;GO:0034138//toll-like receptor 3 signaling pathway;GO:0034142//toll-like receptor 4 signaling pathway;GO:0034146//toll-like receptor 5 signaling pathway;GO:0034162//toll-like receptor 9 signaling pathway;GO:003…	gi|16950652|ref|NP_476499.1|/3.39646e-175/dual specificity protein phosphatase 4 isoform 2 [Homo sapiens]
3175	1679.78	3	13	0.29	1.64	2.49957	Up	0.010802	0.0499382	ONECUT1	one cut homeobox 1	K08026	GO:0005634//nucleus	GO:0001077//transcriptional activator activity, RNA polymerase II core promoter proximal region sequence-specific binding;GO:0003705//transcription factor activity, RNA polymerase II distal enhancer sequence-specific binding;GO:0043565//sequence-specific DNA binding	GO:0001889//liver development;GO:0001952//regulation of cell-matrix adhesion;GO:0002064//epithelial cell development;GO:0006006//glucose metabolic process;GO:0007492//endoderm development;GO:0030183//B cell differentiation;GO:0030335//positive regulation of cell migration;GO:0030512//negative regulation of transforming growth factor beta receptor signaling pathway;GO:0031018//endocrine pancreas d…	gi|640819451|ref|XP_008066623.1|/3.57153e-48/PREDICTED: hepatocyte nuclear factor 6 [Tarsius syrichta]
100126270	2689.46	1	5	0.07	0.39	2.47805	Up	0.115934	0.298764	FMR1-AS1	FMR1 antisense RNA 1	K10705;K15516	-	-	-	gi|431907757|gb|ELK11367.1|/1.65006e-62/Fragile X mental retardation 1 protein [Pteropus alecto]
7133	3682	1.17	5.75	0.06	0.33	2.45943	Up	0.115934	0.29885	TNFRSF1B	tumor necrosis factor receptor superfamily, member 1B	K05141	GO:0005576//extracellular region;GO:0005634//nucleus;GO:0005886//plasma membrane;GO:0016021//integral component of membrane;GO:0043025//neuronal cell body;GO:0043196//varicosity;GO:0045121//membrane raft;GO:0048471//perinuclear region of cytoplasm	GO:0005031//tumor necrosis factor-activated receptor activity;GO:0031625//ubiquitin protein ligase binding	GO:0006955//immune response;GO:0007568//aging;GO:0008630//intrinsic apoptotic signaling pathway in response to DNA damage;GO:0050728//negative regulation of inflammatory response;GO:0050779//RNA destabilization;GO:0051044//positive regulation of membrane protein ectodomain proteolysis;GO:0071222//cellular response to lipopolysaccharide;GO:0071363//cellular response to growth factor stimulus	gi|4507577|ref|NP_001057.1|/0/tumor necrosis factor receptor superfamily member 1B precursor [Homo sapiens]
9568	5802	1	6	0.04	0.22	2.45943	Up	0.0643108	0.196549	GABBR2	gamma-aminobutyric acid (GABA) B receptor, 2	K04615	GO:0005737//cytoplasm;GO:0005887//integral component of plasma membrane;GO:0030054//cell junction;GO:0038039//G-protein coupled receptor heterodimeric complex;GO:0043005//neuron projection;GO:0045211//postsynaptic membrane	GO:0004965//G-protein coupled GABA receptor activity;GO:0005515//protein binding	GO:0007194//negative regulation of adenylate cyclase activity;GO:0007214//gamma-aminobutyric acid signaling pathway;GO:0007268//synaptic transmission	gi|40255245|ref|NP_005449.5|/0/gamma-aminobutyric acid type B receptor subunit 2 precursor [Homo sapiens]
2487	2775	1	5	0.07	0.38	2.44057	Up	0.115934	0.29842	FRZB	frizzled-related protein	K02185	GO:0005615//extracellular space;GO:0005737//cytoplasm;GO:0032589//neuron projection membrane	GO:0017147//Wnt-protein binding;GO:0030165//PDZ domain binding;GO:0042813//Wnt-activated receptor activity	GO:0001944//vasculature development;GO:0007409//axonogenesis;GO:0007420//brain development;GO:0008285//negative regulation of cell proliferation;GO:0008406//gonad development;GO:0010721//negative regulation of cell development;GO:0014033//neural crest cell differentiation;GO:0030308//negative regulation of cell growth;GO:0043065//positive regulation of apoptotic process;GO:0045600//positive regul…	gi|558101043|ref|XP_006083094.1|/0/PREDICTED: secreted frizzled-related protein 3 [Myotis lucifugus]
79983	3949	1	5	0.05	0.27	2.43296	Up	0.115934	0.298463	POF1B	premature ovarian failure, 1B	K10395;K04514;K11499	-	GO:0003779//actin binding	-	gi|635144575|ref|XP_007990383.1|/0/PREDICTED: protein POF1B isoform X2 [Chlorocebus sabaeus]
100289509	976	1	5	0.21	1.11	2.4021	Up	0.115934	0.298592	KCNIP2-AS1	KCNIP2 antisense RNA 1	-	-	-	-	gi|297301728|ref|XP_002805851.1|/5.46028e-126/PREDICTED: hypothetical protein LOC100426996 [Macaca mulatta]
91978	1134	1	5	0.18	0.95	2.39993	Up	0.115934	0.298893	TPGS1	tubulin polyglutamylase complex subunit 1	K06236	GO:0005737//cytoplasm;GO:0005813//centrosome;GO:0005874//microtubule;GO:0005929//cilium;GO:0030424//axon;GO:0030425//dendrite	GO:0008017//microtubule binding;GO:0070740//tubulin-glutamic acid ligase activity	GO:0007268//synaptic transmission;GO:0007275//multicellular organism development;GO:0007288//sperm axoneme assembly;GO:0018095//protein polyglutamylation;GO:0030534//adult behavior;GO:0051648//vesicle localization	gi|123173766|ref|NP_277048.2|/4.71516e-159/tubulin polyglutamylase complex subunit 1 [Homo sapiens]
101929420	2243	0.43	2.2	0.04	0.21	2.39232	Up	0.23949	0.479516	LOC101929420	uncharacterized LOC101929420	K09228;K11447;K00939;K00797;K00591	-	-	-	gi|119567853|gb|EAW47468.1|/2.1216e-67/hCG2038963, partial [Homo sapiens]
3683	4974	1.08	5.07	0.04	0.21	2.39232	Up	0.115934	0.298291	ITGAL	integrin, alpha L (antigen CD11A (p180), lymphocyte function-associated antigen 1; alpha polypeptide)	K05718	GO:0001772//immunological synapse;GO:0008305//integrin complex;GO:0009897//external side of plasma membrane;GO:0070062//extracellular exosome	GO:0032403//protein complex binding;GO:0046872//metal ion binding;GO:0046982//protein heterodimerization activity;GO:0050839//cell adhesion molecule binding	GO:0002291//T cell activation via T cell receptor contact with antigen bound to MHC molecule on antigen presenting cell;GO:0006954//inflammatory response;GO:0007157//heterophilic cell-cell adhesion via plasma membrane cell adhesion molecules;GO:0007159//leukocyte cell-cell adhesion;GO:0007229//integrin-mediated signaling pathway;GO:0007596//blood coagulation;GO:0022409//positive regulation of cel…	gi|167466217|ref|NP_001107852.1|/0/integrin alpha-L isoform b precursor [Homo sapiens]
5837	3369	1	5	0.06	0.31	2.36923	Up	0.115934	0.298549	PYGM	phosphorylase, glycogen, muscle	K00688	GO:0005829//cytosol	GO:0000166//nucleotide binding;GO:0008184//glycogen phosphorylase activity;GO:0030170//pyridoxal phosphate binding	GO:0005980//glycogen catabolic process;GO:0006006//glucose metabolic process;GO:0044281//small molecule metabolic process	gi|586552368|ref|XP_006911203.1|/0/PREDICTED: glycogen phosphorylase, muscle form isoform X2 [Pteropus alecto]
3598	1376	2	10	0.3	1.55	2.36923	Up	0.0196475	0.0803054	IL13RA2	interleukin 13 receptor, alpha 2	K05077	GO:0005615//extracellular space;GO:0016021//integral component of membrane	GO:0004896//cytokine receptor activity	GO:0019221//cytokine-mediated signaling pathway	gi|10834992|ref|NP_000631.1|/0/interleukin-13 receptor subunit alpha-2 precursor [Homo sapiens]
80045	1153	3	15	0.54	2.79	2.36923	Up	0.00365258	0.0208809	GPR157	G protein-coupled receptor 157	K08467	GO:0005886//plasma membrane;GO:0016021//integral component of membrane	GO:0004930//G-protein coupled receptor activity	-	gi|93204873|ref|NP_079256.4|/0/probable G-protein coupled receptor 157 [Homo sapiens]
51561	1049	1	5	0.2	1.03	2.36457	Up	0.115934	0.298635	IL23A	interleukin 23, alpha subunit p19	K05426	GO:0070743//interleukin-23 complex	GO:0005125//cytokine activity;GO:0045519//interleukin-23 receptor binding	GO:0001916//positive regulation of T cell mediated cytotoxicity;GO:0002230//positive regulation of defense response to virus by host;GO:0002827//positive regulation of T-helper 1 type immune response;GO:0010535//positive regulation of activation of JAK2 kinase activity;GO:0032693//negative regulation of interleukin-10 production;GO:0032725//positive regulation of granulocyte macrophage colony-sti…	gi|7706702|ref|NP_057668.1|/4.86407e-107/interleukin-23 subunit alpha precursor [Homo sapiens]
6066	188	3	15	3.99	20.51	2.36187	Up	0.00365258	0.0208742	RNU2-1	RNA, U2 small nuclear 1	-	-	-	-	gi|24940209|emb|CAA24954.2|/3.6046e-23/unnamed protein product [Xenopus laevis]
26768	158	1	5	1.66	8.52	2.35967	Up	0.115934	0.298163	SNORA73B	small nucleolar RNA, H/ACA box 73B	-	-	-	-	gi|602699793|ref|XP_007461897.1|/7.64142e-18/PREDICTED: phosphatase and actin regulator 4 [Lipotes vexillifer]
285973	3840	0	1	0.01	0.05	2.32193	Up	0.485886	0.727629	ATG9B	autophagy related 9B	K13242	GO:0000421//autophagosome membrane;GO:0016021//integral component of membrane;GO:0031410//cytoplasmic vesicle	-	GO:0000045//autophagosome assembly	gi|239582720|ref|NP_775952.4|/0/autophagy-related protein 9B [Homo sapiens]
219972	4527	0	1	0.01	0.05	2.32193	Up	0.485886	0.725623	MPEG1	macrophage expressed 1	-	GO:0016021//integral component of membrane	-	-	gi|18676680|dbj|BAB84992.1|/0/FLJ00239 protein [Homo sapiens]
730198	4115	0	1	0.01	0.05	2.32193	Up	0.485886	0.724232	MEIS1-AS3	MEIS1 antisense RNA 3	-	-	-	-	gi|397521883|ref|XP_003831014.1|/1.04891e-49/PREDICTED: uncharacterized protein LOC100987087 [Pan paniscus]
3787	4556	0	1	0.01	0.05	2.32193	Up	0.485886	0.721466	KCNS1	potassium voltage-gated channel, modifier subfamily S, member 1	K04931	GO:0008076//voltage-gated potassium channel complex	GO:0005251//delayed rectifier potassium channel activity;GO:0005515//protein binding;GO:0015459//potassium channel regulator activity	GO:0007268//synaptic transmission;GO:0034765//regulation of ion transmembrane transport;GO:0051260//protein homooligomerization;GO:0071805//potassium ion transmembrane transport	gi|13492973|ref|NP_002242.2|/0/potassium voltage-gated channel subfamily S member 1 [Homo sapiens]
401145	3927	0	1	0.01	0.05	2.32193	Up	0.485886	0.721346	CCSER1	coiled-coil serine-rich protein 1	-	-	-	-	gi|46575934|ref|NP_997374.1|/0/serine-rich coiled-coil domain-containing protein 1 isoform 2 [Homo sapiens]
5924	8171	0	1.91	0.01	0.05	2.32193	Up	0.485886	0.716409	RASGRF2	Ras protein-specific guanine nucleotide-releasing factor 2	K12326	GO:0005789//endoplasmic reticulum membrane;GO:0005829//cytosol;GO:0005886//plasma membrane	GO:0005089//Rho guanyl-nucleotide exchange factor activity;GO:0005516//calmodulin binding	GO:0007268//synaptic transmission;GO:0043065//positive regulation of apoptotic process;GO:0048011//neurotrophin TRK receptor signaling pathway;GO:0051056//regulation of small GTPase mediated signal transduction;GO:0097190//apoptotic signaling pathway	gi|38505170|ref|NP_008840.1|/0/ras-specific guanine nucleotide-releasing factor 2 [Homo sapiens]
57758	4058	0	1	0.01	0.05	2.32193	Up	0.485886	0.716291	SCUBE2	signal peptide, CUB domain, EGF-like 2	K06825	GO:0005576//extracellular region	GO:0005509//calcium ion binding	-	gi|283046665|ref|NP_001164161.1|/0/signal peptide, CUB and EGF-like domain-containing protein 2 isoform 2 precursor [Homo sapiens]
3034	3857.04	0	1	0.01	0.05	2.32193	Up	0.485886	0.715524	HAL	histidine ammonia-lyase	K01745	GO:0005829//cytosol	GO:0004397//histidine ammonia-lyase activity	GO:0009058//biosynthetic process;GO:0019556//histidine catabolic process to glutamate and formamide;GO:0019557//histidine catabolic process to glutamate and formate	gi|472361443|ref|XP_004400316.1|/0/PREDICTED: histidine ammonia-lyase isoform 2 [Odobenus rosmarus divergens]
84249	4527	0	1	0.01	0.05	2.32193	Up	0.485886	0.713234	PSD2	pleckstrin and Sec7 domain containing 2	K12494	GO:0005802//trans-Golgi network;GO:0016021//integral component of membrane;GO:0030054//cell junction;GO:0030425//dendrite;GO:0043025//neuronal cell body	GO:0005086//ARF guanyl-nucleotide exchange factor activity;GO:0005543//phospholipid binding	GO:0016192//vesicle-mediated transport;GO:0030182//neuron differentiation;GO:0032012//regulation of ARF protein signal transduction;GO:0043087//regulation of GTPase activity	gi|14150035|ref|NP_115665.1|/0/PH and SEC7 domain-containing protein 2 [Homo sapiens]
9148	4315	0	1	0.01	0.05	2.32193	Up	0.485886	0.712357	NEURL1	neuralized E3 ubiquitin protein ligase 1	K01931	GO:0014069//postsynaptic density;GO:0030054//cell junction;GO:0043197//dendritic spine;GO:0043204//perikaryon;GO:0045211//postsynaptic membrane;GO:0048471//perinuclear region of cytoplasm;GO:0097440//apical dendrite	GO:0004842//ubiquitin-protein transferase activity;GO:0008270//zinc ion binding;GO:0045183//translation factor activity, non-nucleic acid binding	GO:0006513//protein monoubiquitination;GO:0007288//sperm axoneme assembly;GO:0007420//brain development;GO:0007519//skeletal muscle tissue development;GO:0007595//lactation;GO:0008285//negative regulation of cell proliferation;GO:0030317//sperm motility;GO:0043065//positive regulation of apoptotic process;GO:0045741//positive regulation of epidermal growth factor-activated receptor activity;GO:00…	gi|223278368|ref|NP_004201.3|/0/E3 ubiquitin-protein ligase NEURL1 [Homo sapiens]
1740	8061	0	2	0.01	0.05	2.32193	Up	0.23949	0.479624	DLG2	discs, large homolog 2 (Drosophila)	K12075	GO:0005737//cytoplasm;GO:0005887//integral component of plasma membrane;GO:0014069//postsynaptic density;GO:0030054//cell junction;GO:0030425//dendrite;GO:0043025//neuronal cell body;GO:0044224//juxtaparanode region of axon;GO:0045211//postsynaptic membrane	GO:0004385//guanylate kinase activity;GO:0008022//protein C-terminus binding;GO:0019903//protein phosphatase binding;GO:0030165//PDZ domain binding;GO:0046982//protein heterodimerization activity	GO:0007165//signal transduction;GO:0007268//synaptic transmission;GO:0010923//negative regulation of phosphatase activity;GO:0019233//sensory perception of pain;GO:0043113//receptor clustering;GO:0045161//neuronal ion channel clustering;GO:0046939//nucleotide phosphorylation	gi|91199538|ref|NP_001355.2|/0/disks large homolog 2 isoform 2 [Homo sapiens]
389690	3818	0	1	0.01	0.05	2.32193	Up	0.485886	0.710551	MROH5	maestro heat-like repeat family member 5	K11653;K06236	-	-	-	gi|148727311|ref|NP_997297.2|/0/maestro heat-like repeat family member 5 [Homo sapiens]
729582	3906	0	1	0.01	0.05	2.32193	Up	0.485886	0.708869	DIRC3	disrupted in renal carcinoma 3	-	-	-	-	-
5733	7759	0	2	0.01	0.05	2.32193	Up	0.23949	0.478445	PTGER3	prostaglandin E receptor 3 (subtype EP3)	K04260	GO:0005635//nuclear envelope;GO:0005887//integral component of plasma membrane	GO:0004879//RNA polymerase II transcription factor activity, ligand-activated sequence-specific DNA binding;GO:0004957//prostaglandin E receptor activity	GO:0006351//transcription, DNA-templated;GO:0007188//adenylate cyclase-modulating G-protein coupled receptor signaling pathway;GO:0007200//phospholipase C-activating G-protein coupled receptor signaling pathway;GO:0007204//positive regulation of cytosolic calcium ion concentration;GO:0008219//cell death;GO:0015701//bicarbonate transport;GO:0030522//intracellular receptor signaling pathway;GO:0031…	gi|633220|emb|CAA58743.1|/0/prostaglandin E receptor, subtype EP3f [Homo sapiens]
6757	1348	0	0.35	0.01	0.05	2.32193	Up	0.985786	0.990606	SSX2	synovial sarcoma, X breakpoint 2	K15625;K15624	GO:0005634//nucleus	GO:0003676//nucleic acid binding;GO:0005515//protein binding	GO:0006355//regulation of transcription, DNA-templated	gi|426395995|ref|XP_004064243.1|/2.97345e-135/PREDICTED: LOW QUALITY PROTEIN: protein SSX3-like [Gorilla gorilla gorilla]
347689	3427	0	0.81	0.01	0.05	2.32193	Up	0.985786	0.990494	SOX2-OT	SOX2 overlapping transcript	K01530	-	-	-	gi|483506703|gb|EOA97635.1|/7.10945e-11/hypothetical protein Anapl_03202 [Anas platyrhynchos]
5375	3579	0	0.79	0.01	0.05	2.32193	Up	0.985786	0.990216	PMP2	peripheral myelin protein 2	K08753	GO:0005737//cytoplasm	GO:0005215//transporter activity;GO:0005504//fatty acid binding;GO:0015485//cholesterol binding	GO:0006810//transport;GO:0061024//membrane organization	gi|295982062|pdb|2WUT|A/1.63027e-67/Chain A, Crystal Structure Of Human Myelin Protein P2 In Complex With Palmitate
80323	4033	0	1	0.01	0.05	2.32193	Up	0.485886	0.704901	CCDC68	coiled-coil domain containing 68	K11498;K10421;K11499	-	-	-	gi|13376818|ref|NP_079490.1|/0/coiled-coil domain-containing protein 68 [Homo sapiens]
3798	3897	0	1	0.01	0.05	2.32193	Up	0.485886	0.704615	KIF5A	kinesin family member 5A	K10396	GO:0005829//cytosol;GO:0005871//kinesin complex;GO:0005874//microtubule;GO:0016020//membrane;GO:0048471//perinuclear region of cytoplasm	GO:0003777//microtubule motor activity;GO:0005524//ATP binding;GO:0008017//microtubule binding	GO:0007018//microtubule-based movement;GO:0007268//synaptic transmission;GO:0007596//blood coagulation;GO:0008152//metabolic process;GO:0008219//cell death;GO:0019886//antigen processing and presentation of exogenous peptide antigen via MHC class II	gi|68533145|dbj|BAE06127.1|/0/KIF5A variant protein [Homo sapiens]
654429	3950.04	0	1	0.01	0.05	2.32193	Up	0.485886	0.704216	LRTM2	leucine-rich repeats and transmembrane domains 2	K06839	GO:0016021//integral component of membrane	-	-	gi|403286519|ref|XP_003934531.1|/0/PREDICTED: leucine-rich repeat and transmembrane domain-containing protein 2 [Saimiri boliviensis boliviensis]
90113	4040	0	1	0.01	0.05	2.32193	Up	0.485886	0.704045	VWA5B2	von Willebrand factor A domain containing 5B2	K06236	-	-	-	gi|222352129|ref|NP_612354.1|/0/von Willebrand factor A domain-containing protein 5B2 [Homo sapiens]
4607	4217	0	1	0.01	0.05	2.32193	Up	0.485886	0.703816	MYBPC3	myosin binding protein C, cardiac	K12568	GO:0005829//cytosol;GO:0005863//striated muscle myosin thick filament;GO:0014705//C zone	GO:0001671//ATPase activator activity;GO:0003779//actin binding;GO:0008307//structural constituent of muscle;GO:0031432//titin binding;GO:0032036//myosin heavy chain binding;GO:0042802//identical protein binding;GO:0046872//metal ion binding	GO:0002027//regulation of heart rate;GO:0006942//regulation of striated muscle contraction;GO:0007155//cell adhesion;GO:0031034//myosin filament assembly;GO:0032781//positive regulation of ATPase activity;GO:0032971//regulation of muscle filament sliding;GO:0045214//sarcomere organization;GO:0055010//ventricular cardiac muscle tissue morphogenesis;GO:0060048//cardiac muscle contraction	gi|148596957|ref|NP_000247.2|/0/myosin-binding protein C, cardiac-type [Homo sapiens]
2566	3933	0	1	0.01	0.05	2.32193	Up	0.485886	0.703133	GABRG2	gamma-aminobutyric acid (GABA) A receptor, gamma 2	K05186	GO:0005737//cytoplasm;GO:0005887//integral component of plasma membrane;GO:0030054//cell junction;GO:0030424//axon;GO:0032590//dendrite membrane;GO:0034707//chloride channel complex;GO:0045211//postsynaptic membrane;GO:0060077//inhibitory synapse	GO:0004890//GABA-A receptor activity;GO:0005230//extracellular ligand-gated ion channel activity;GO:0005254//chloride channel activity;GO:0005515//protein binding;GO:0008503//benzodiazepine receptor activity	GO:0006821//chloride transport;GO:0007214//gamma-aminobutyric acid signaling pathway;GO:0009791//post-embryonic development;GO:0030534//adult behavior;GO:0034220//ion transmembrane transport;GO:0051932//synaptic transmission, GABAergic;GO:1902476//chloride transmembrane transport	gi|38788155|ref|NP_944494.1|/0/gamma-aminobutyric acid receptor subunit gamma-2 isoform 1 precursor [Homo sapiens]
6886	4171	0	1	0.01	0.05	2.32193	Up	0.485886	0.702053	TAL1	T-cell acute lymphocytic leukemia 1	K09068	GO:0000118//histone deacetylase complex;GO:0000790//nuclear chromatin;GO:0005667//transcription factor complex;GO:0033193//Lsd1/2 complex	GO:0000979//RNA polymerase II core promoter sequence-specific DNA binding;GO:0000980//RNA polymerase II distal enhancer sequence-specific DNA binding;GO:0000981//RNA polymerase II transcription factor activity, sequence-specific DNA binding;GO:0001085//RNA polymerase II transcription factor binding;GO:0003682//chromatin binding;GO:0042826//histone deacetylase binding;GO:0046982//protein heterodim…	GO:0000122//negative regulation of transcription from RNA polymerase II promoter;GO:0001525//angiogenesis;GO:0007626//locomotory behavior;GO:0021527//spinal cord association neuron differentiation;GO:0030220//platelet formation;GO:0030221//basophil differentiation;GO:0031334//positive regulation of protein complex assembly;GO:0035855//megakaryocyte development;GO:0042127//regulation of cell proli…	gi|511833900|ref|XP_004741588.1|/1.67194e-103/PREDICTED: T-cell acute lymphocytic leukemia protein 1 [Mustela putorius furo]
9901	8905	0	2	0.01	0.05	2.32193	Up	0.23949	0.476369	SRGAP3	SLIT-ROBO Rho GTPase activating protein 3	K07526	GO:0005829//cytosol	GO:0005096//GTPase activator activity;GO:0005515//protein binding	GO:0051056//regulation of small GTPase mediated signal transduction	gi|75677374|ref|NP_001028289.1|/0/SLIT-ROBO Rho GTPase-activating protein 3 isoform b [Homo sapiens]
145407	3082	1	5	0.07	0.34	2.28011	Up	0.115934	0.298377	C14orf37	chromosome 14 open reading frame 37	K10955;K15187;K15288	GO:0016021//integral component of membrane	-	-	gi|194387244|dbj|BAG59986.1|/0/unnamed protein product [Homo sapiens]
101929319	1880	1.17	5.57	0.13	0.63	2.27684	Up	0.115934	0.298248	LOC101929319	uncharacterized LOC101929319	K09228;K00939;K15178;K07994;K00591	GO:0070062//extracellular exosome	-	-	gi|119631917|gb|EAX11512.1|/2.64688e-44/hCG2045856 [Homo sapiens]
4681	2106.13	8.34	36.59	0.78	3.67	2.23423	Up	1.00649e-05	0.000130043	NBL1	neuroblastoma 1, DAN family BMP antagonist	K03260;K06236;K13911	GO:0005615//extracellular space	GO:0016015//morphogen activity;GO:0036122//BMP binding;GO:0042803//protein homodimerization activity	GO:0035582//sequestering of BMP in extracellular matrix;GO:0038098//sequestering of BMP from receptor via BMP binding;GO:0045666//positive regulation of neuron differentiation;GO:0048263//determination of dorsal identity;GO:0048812//neuron projection morphogenesis;GO:0090027//negative regulation of monocyte chemotaxis	gi|426328104|ref|XP_004024842.1|/5.89156e-112/PREDICTED: neuroblastoma suppressor of tumorigenicity 1 isoform 2 [Gorilla gorilla gorilla]
115908	1214	2	9	0.34	1.59	2.22542	Up	0.0342154	0.122933	CTHRC1	collagen triple helix repeat containing 1	K06237;K06823;K13649;K06236	GO:0005578//proteinaceous extracellular matrix;GO:0005581//collagen trimer;GO:0005615//extracellular space;GO:0005737//cytoplasm	GO:0005109//frizzled binding;GO:0017147//Wnt-protein binding	GO:0016477//cell migration;GO:0032092//positive regulation of protein binding;GO:0033690//positive regulation of osteoblast proliferation;GO:0043932//ossification involved in bone remodeling;GO:0045669//positive regulation of osteoblast differentiation;GO:0060071//Wnt signaling pathway, planar cell polarity pathway;GO:0060122//inner ear receptor stereocilium organization;GO:0090090//negative regu…	gi|368711292|ref|NP_001243028.1|/2.35721e-135/collagen triple helix repeat-containing protein 1 isoform 2 [Homo sapiens]
122945	1869	2	9	0.22	1.02	2.21299	Up	0.0342154	0.122983	NOXRED1	NADP-dependent oxidoreductase domain containing 1	K00286	-	GO:0004735//pyrroline-5-carboxylate reductase activity	GO:0006561//proline biosynthetic process;GO:0055114//oxidation-reduction process	gi|164698426|ref|NP_001106946.1|/0/NADP-dependent oxidoreductase domain-containing protein 1 [Homo sapiens]
85416	4607	2	9	0.09	0.41	2.18763	Up	0.0342154	0.122909	ZIC5	Zic family member 5	K09226	GO:0005634//nucleus	GO:0003677//DNA binding;GO:0003700//transcription factor activity, sequence-specific DNA binding;GO:0046872//metal ion binding	GO:0001843//neural tube closure;GO:0030154//cell differentiation;GO:0030900//forebrain development;GO:0045893//positive regulation of transcription, DNA-templated	gi|118766337|ref|NP_149123.2|/0/zinc finger protein ZIC 5 [Homo sapiens]
101927100	769	1	4	0.25	1.13	2.17632	Up	0.205706	0.437284	LOC101927100	uncharacterized LOC101927100	-	-	-	-	gi|119569347|gb|EAW48962.1|/8.49447e-47/hCG1810795 [Homo sapiens]
219731	3163	1	4	0.06	0.27	2.16993	Up	0.205706	0.4377	PROSER2-AS1	PROSER2 antisense RNA 1	K11447;K11504	-	-	-	gi|426364009|ref|XP_004049116.1|/4.8593e-84/PREDICTED: uncharacterized protein LOC101149542 [Gorilla gorilla gorilla]
392636	2475	0.94	4.21	0.08	0.36	2.16993	Up	0.0581824	0.182497	AGMO	alkylglycerol monooxygenase	K15537	GO:0005789//endoplasmic reticulum membrane;GO:0016021//integral component of membrane	GO:0005506//iron ion binding;GO:0050479//glyceryl-ether monooxygenase activity	GO:0006633//fatty acid biosynthetic process;GO:0006643//membrane lipid metabolic process;GO:0046485//ether lipid metabolic process	gi|51972212|ref|NP_001004320.1|/0/alkylglycerol monooxygenase [Homo sapiens]
399694	4556	1	4	0.04	0.18	2.16993	Up	0.205706	0.437128	SHC4	SHC (Src homology 2 domain containing) family, member 4	K06279	GO:0030054//cell junction;GO:0045211//postsynaptic membrane	GO:0019904//protein domain specific binding;GO:0030971//receptor tyrosine kinase binding	GO:0035556//intracellular signal transduction	gi|222446609|ref|NP_976224.3|/0/SHC-transforming protein 4 [Homo sapiens]
85477	2586	0.91	3.78	0.07	0.31	2.14684	Up	0.118043	0.301678	SCIN	scinderin	K05768	GO:0005856//cytoskeleton;GO:0005938//cell cortex;GO:0043234//protein complex;GO:0070062//extracellular exosome	GO:0001786//phosphatidylserine binding;GO:0005509//calcium ion binding;GO:0005545//1-phosphatidylinositol binding;GO:0005546//phosphatidylinositol-4,5-bisphosphate binding;GO:0051015//actin filament binding	GO:0008285//negative regulation of cell proliferation;GO:0017156//calcium ion regulated exocytosis;GO:0032330//regulation of chondrocyte differentiation;GO:0043065//positive regulation of apoptotic process;GO:0045010//actin nucleation;GO:0045654//positive regulation of megakaryocyte differentiation;GO:0051014//actin filament severing;GO:0051047//positive regulation of secretion;GO:0051693//actin …	gi|22761007|dbj|BAC11416.1|/0/unnamed protein product [Homo sapiens]
89765	1331	2	8	0.29	1.28	2.14202	Up	0.0588452	0.183803	RSPH1	radial spoke head 1 homolog (Chlamydomonas)	K04575	GO:0005634//nucleus;GO:0005829//cytosol;GO:0031514//motile cilium	-	GO:0007126//meiotic nuclear division;GO:0035082//axoneme assembly	gi|557357754|ref|NP_001273435.1|/3.36964e-162/radial spoke head 1 homolog isoform 2 [Homo sapiens]
101927709	1167	1.06	4.51	0.19	0.83	2.12711	Up	0.205706	0.437648	LOC101927709	uncharacterized LOC101927709	K11447	GO:0015629//actin cytoskeleton	GO:0005515//protein binding	-	gi|355687619|gb|EHH26203.1|/1.55102e-17/hypothetical protein EGK_16111, partial [Macaca mulatta]
5649	11565.3	18	77	0.32	1.39	2.11894	Up	1.86211e-10	5.86236e-09	RELN	reelin	K06249	GO:0005578//proteinaceous extracellular matrix;GO:0005615//extracellular space;GO:0005737//cytoplasm;GO:0030425//dendrite	GO:0004712//protein serine/threonine/tyrosine kinase activity;GO:0008236//serine-type peptidase activity;GO:0046872//metal ion binding;GO:0070326//very-low-density lipoprotein particle receptor binding	GO:0007155//cell adhesion;GO:0007411//axon guidance;GO:0007616//long-term memory;GO:0008306//associative learning;GO:0010001//glial cell differentiation;GO:0010976//positive regulation of neuron projection development;GO:0014068//positive regulation of phosphatidylinositol 3-kinase signaling;GO:0021511//spinal cord patterning;GO:0021517//ventral spinal cord development;GO:0021766//hippocampus dev…	gi|27436940|ref|NP_774959.1|/0/reelin isoform b precursor [Homo sapiens]
55018	825	1.01	4.26	0.26	1.12	2.10692	Up	0.205706	0.437492	LINC00483	long intergenic non-protein coding RNA 483	K11447;K01539;K01875;K00939	-	-	-	gi|397493168|ref|XP_003817484.1|/8.9261e-57/PREDICTED: ankyrin repeat domain-containing protein 40-like [Pan paniscus]
100500820	83	1.64	6.81	7.04	30.09	2.09564	Up	0.0643108	0.196784	MIR3655	microRNA 3655	-	-	-	-	-
205147	6172	3.27	13.74	0.11	0.47	2.09516	Up	0.010802	0.0499511	AMER3	APC membrane recruitment protein 3	K11447;K06236	GO:0005886//plasma membrane	GO:0005515//protein binding;GO:0008289//lipid binding	GO:0016055//Wnt signaling pathway	gi|157427661|ref|NP_001098665.1|/0/APC membrane recruitment protein 3 [Homo sapiens]
349565	1801	1	4	0.11	0.47	2.09516	Up	0.205706	0.437076	NMNAT3	nicotinamide nucleotide adenylyltransferase 3	K06210	GO:0005739//mitochondrion;GO:0005829//cytosol	GO:0000309//nicotinamide-nucleotide adenylyltransferase activity;GO:0004515//nicotinate-nucleotide adenylyltransferase activity;GO:0005524//ATP binding	GO:0006767//water-soluble vitamin metabolic process;GO:0009435//NAD biosynthetic process;GO:0009611//response to wounding	gi|578807367|ref|XP_006713687.1|/3.83519e-123/PREDICTED: nicotinamide mononucleotide adenylyltransferase 3 isoform X1 [Homo sapiens]
164045	4935	1	4	0.04	0.17	2.08746	Up	0.205706	0.437024	HFM1	HFM1, ATP-dependent DNA helicase homolog (S. cerevisiae)	K15271	-	-	-	gi|395730263|ref|XP_002810661.2|/0/PREDICTED: LOW QUALITY PROTEIN: probable ATP-dependent DNA helicase HFM1, partial [Pongo abelii]
101927501	2228	1	4	0.09	0.38	2.078	Up	0.205706	0.437232	LOC101927501	uncharacterized LOC101927501	-	-	-	-	gi|119579790|gb|EAW59386.1|/6.36436e-48/hCG2038995, partial [Homo sapiens]
84066	897	1	4	0.23	0.97	2.07635	Up	0.205706	0.43718	TEX35	testis expressed 35	-	GO:0005634//nucleus;GO:0015630//microtubule cytoskeleton	-	-	gi|282398137|ref|NP_001164195.1|/1.79733e-117/testis-expressed sequence 35 protein isoform 4 [Homo sapiens]
56146	3071.84	2.73	6.17	0.1	0.42	2.07039	Up	0.166089	0.377478	PCDHA2	protocadherin alpha 2	K04600	GO:0005576//extracellular region;GO:0005634//nucleus;GO:0005783//endoplasmic reticulum;GO:0005887//integral component of plasma membrane	GO:0005509//calcium ion binding	GO:0007156//homophilic cell adhesion via plasma membrane adhesion molecules;GO:0007399//nervous system development	gi|9256584|ref|NP_061728.1|/0/protocadherin alpha-2 isoform 1 precursor [Homo sapiens]
100505869	1085	1	4	0.19	0.79	2.05585	Up	0.205706	0.437909	CFAP58-AS1	CFAP58 antisense RNA 1 (head to head)	-	-	-	-	gi|2072958|gb|AAC51267.1|/9.31824e-08/putative p150 [Homo sapiens]
64506	3095	2	8	0.13	0.54	2.05445	Up	0.0588452	0.183835	CPEB1	cytoplasmic polyadenylation element binding protein 1	K02602	GO:0000932//cytoplasmic mRNA processing body;GO:0005634//nucleus;GO:0014069//postsynaptic density;GO:0030054//cell junction;GO:0030425//dendrite;GO:0045211//postsynaptic membrane;GO:0072687//meiotic spindle	GO:0000166//nucleotide binding;GO:0000900//translation repressor activity, nucleic acid binding;GO:0035925//mRNA 3'-UTR AU-rich region binding;GO:0046872//metal ion binding	GO:0006397//mRNA processing;GO:0007130//synaptonemal complex assembly;GO:0032869//cellular response to insulin stimulus;GO:0048168//regulation of neuronal synaptic plasticity;GO:0071230//cellular response to amino acid stimulus;GO:0071456//cellular response to hypoxia;GO:2000766//negative regulation of cytoplasmic translation	gi|90075498|dbj|BAE87429.1|/0/unnamed protein product [Macaca fascicularis]
100506082	463	1	4	0.47	1.95	2.05274	Up	0.205706	0.438431	LOC100506082	uncharacterized LOC100506082	-	-	-	-	gi|119622989|gb|EAX02584.1|/1.64762e-36/hCG2040648, partial [Homo sapiens]
83983	1459	1	4	0.14	0.58	2.05063	Up	0.205706	0.438588	TSSK6	testis-specific serine kinase 6	K08811	GO:0005634//nucleus	GO:0000287//magnesium ion binding;GO:0004674//protein serine/threonine kinase activity;GO:0005515//protein binding;GO:0005524//ATP binding	GO:0006468//protein phosphorylation;GO:0007275//multicellular organism development;GO:0035092//sperm chromatin condensation	gi|440892284|gb|ELR45540.1|/3.94874e-159/Testis-specific serine/threonine-protein kinase 6, partial [Bos mutus]
102723742	752	1	4	0.28	1.16	2.05063	Up	0.205706	0.43817	LINC01500	long intergenic non-protein coding RNA 1500	-	-	-	-	gi|119601151|gb|EAW80745.1|/9.23887e-15/hCG1814171 [Homo sapiens]
100527964	2673	11	44	0.84	3.47	2.04647	Up	3.2716e-06	4.75246e-05	LHX4-AS1	LHX4 antisense RNA 1	K09374	GO:0005634//nucleus	GO:0003700//transcription factor activity, sequence-specific DNA binding;GO:0008270//zinc ion binding;GO:0043565//sequence-specific DNA binding	GO:0001890//placenta development;GO:0006355//regulation of transcription, DNA-templated;GO:0008045//motor neuron axon guidance;GO:0009887//organ morphogenesis;GO:0021526//medial motor column neuron differentiation;GO:0043066//negative regulation of apoptotic process	gi|402857945|ref|XP_003893496.1|/1.26711e-58/PREDICTED: uncharacterized protein LOC101024155 [Papio anubis]
100288432	474	1	4	0.46	1.9	2.04629	Up	0.205706	0.43744	IL10RB-AS1	IL10RB antisense RNA 1 (head to head)	-	-	-	-	gi|397507082|ref|XP_003824038.1|/2.30818e-56/PREDICTED: uncharacterized protein LOC100967476 [Pan paniscus]
100124533	126	1	4	2.24	9.23	2.04283	Up	0.205706	0.438013	SCARNA27	small Cajal body-specific RNA 27	-	-	-	-	gi|119592895|gb|EAW72489.1|/5.26205e-06/hCG1811313 [Homo sapiens]
26793	71	1	4	5.77	23.75	2.04128	Up	0.205706	0.438692	SNORD56	small nucleolar RNA, C/D box 56	-	-	-	-	-
407006	110	1	4	2.73	11.23	2.04039	Up	0.205706	0.438118	MIR221	microRNA 221	-	-	-	-	-
104326051	417	1	4	0.53	2.18	2.04026	Up	0.205706	0.437805	MAFA-AS1	MAFA antisense RNA 1	-	-	-	-	-
3754	2304	1	4	0.09	0.37	2.03953	Up	0.205706	0.438797	KCNF1	potassium channel, voltage gated modifier subfamily F, member 1	K04899	GO:0008076//voltage-gated potassium channel complex	GO:0005251//delayed rectifier potassium channel activity	GO:0007268//synaptic transmission;GO:0034765//regulation of ion transmembrane transport;GO:0051260//protein homooligomerization;GO:0071805//potassium ion transmembrane transport	gi|20070166|ref|NP_002227.2|/0/potassium voltage-gated channel subfamily F member 1 [Homo sapiens]
102724612	3222	1.81	6.94	0.11	0.45	2.03242	Up	0.0643108	0.19675	LOC102724612	uncharacterized LOC102724612	-	-	-	-	gi|119607276|gb|EAW86870.1|/1.31775e-52/hCG2038641, partial [Homo sapiens]
101928483	546	1	4	0.4	1.63	2.0268	Up	0.205706	0.437596	NALT1	long intergenic non-protein coding RNA 1573	K13911;K09304	-	-	-	gi|119608648|gb|EAW88242.1|/3.7082e-51/hCG2021970 [Homo sapiens]
100507423	2445	2	8	0.17	0.69	2.02106	Up	0.0588452	0.183899	MKNK1-AS1	MKNK1 antisense RNA 1	K08135;K00719;K00939;K08857;K00591	-	-	-	gi|119573693|gb|EAW53308.1|/2.02254e-10/S100 calcium binding protein A3, isoform CRA_b [Homo sapiens]
100652740	1109	1	4	0.19	0.77	2.01886	Up	0.205706	0.438379	PYCARD-AS1	PYCARD antisense RNA 1	K12799	GO:0005576//extracellular region;GO:0005634//nucleus;GO:0005739//mitochondrion;GO:0005783//endoplasmic reticulum;GO:0008385//IkappaB kinase complex;GO:0043025//neuronal cell body;GO:0072558//NLRP1 inflammasome complex;GO:0072559//NLRP3 inflammasome complex;GO:0097169//AIM2 inflammasome complex	GO:0002020//protease binding;GO:0008656//cysteine-type endopeptidase activator activity involved in apoptotic process;GO:0032090//Pyrin domain binding;GO:0042803//protein homodimerization activity;GO:0044325//ion channel binding	GO:0002218//activation of innate immune response;GO:0002230//positive regulation of defense response to virus by host;GO:0002277//myeloid dendritic cell activation involved in immune response;GO:0002588//positive regulation of antigen processing and presentation of peptide antigen via MHC class II;GO:0002821//positive regulation of adaptive immune response;GO:0006919//activation of cysteine-type …	gi|487522823|sp|I3L0S3.1|CP098_HUMAN/4.60981e-119/RecName: Full=Putative uncharacterized protein C16Orf98 [Homo sapiens]
2793	930	1	4	0.23	0.93	2.0156	Up	0.205706	0.437961	GNGT2	guanine nucleotide binding protein (G protein), gamma transducing activity polypeptide 2	K04549	GO:0005834//heterotrimeric G-protein complex	GO:0003924//GTPase activity;GO:0004871//signal transducer activity	GO:0006184;GO:0007186//G-protein coupled receptor signaling pathway;GO:0007268//synaptic transmission;GO:0007602//phototransduction	gi|554547307|ref|XP_005868206.1|/9.1801e-37/PREDICTED: guanine nucleotide-binding protein G(I)/G(S)/G(O) subunit gamma-T2 [Myotis brandtii]
5148	859	1	4	0.25	1.01	2.01436	Up	0.205706	0.438849	PDE6G	phosphodiesterase 6G, cGMP-specific, rod, gamma	K13759	GO:0097381//photoreceptor disc membrane	GO:0004857//enzyme inhibitor activity;GO:0005515//protein binding;GO:0030553//cGMP binding;GO:0047555//3',5'-cyclic-GMP phosphodiesterase activity	GO:0000187//activation of MAPK activity;GO:0007601//visual perception;GO:0022400//regulation of rhodopsin mediated signaling pathway;GO:0043086//negative regulation of catalytic activity;GO:0045742//positive regulation of epidermal growth factor receptor signaling pathway;GO:0045745//positive regulation of G-protein coupled receptor protein signaling pathway	gi|640782754|ref|XP_008047029.1|/5.29611e-15/PREDICTED: retinal rod rhodopsin-sensitive cGMP 3',5'-cyclic phosphodiesterase subunit gamma [Tarsius syrichta]
100874309	826	1	4	0.26	1.05	2.01381	Up	0.205706	0.437857	EPN2-IT1	EPN2 intronic transcript 1	-	-	-	-	gi|395748679|ref|XP_003778814.1|/3.03788e-57/PREDICTED: uncharacterized protein LOC100937140 [Pongo abelii]
152816	1798.32	7.23	27.07	0.79	3.19	2.01363	Up	0.000372802	0.00306081	C4orf26	chromosome 4 open reading frame 26	K06264;K01539;K00939;K00797;K00591	GO:0005576//extracellular region	-	-	gi|332801025|ref|NP_001193910.1|/5.67803e-51/uncharacterized protein C4orf26 isoform 1 precursor [Homo sapiens]
200403	4765	0	1	0.01	0.04	2	Up	0.485886	0.730381	VWA3B	von Willebrand factor A domain containing 3B	-	-	-	-	gi|118918435|ref|NP_659429.4|/0/von Willebrand factor A domain-containing protein 3B [Homo sapiens]
26045	5628	0	1	0.01	0.04	2	Up	0.485886	0.729768	LRRTM2	leucine rich repeat transmembrane neuronal 2	K13023	GO:0016021//integral component of membrane;GO:0030054//cell junction;GO:0045211//postsynaptic membrane;GO:0060076//excitatory synapse	GO:0042043//neurexin family protein binding	GO:0050808//synapse organization	gi|40788250|dbj|BAA24846.2|/0/KIAA0416 [Homo sapiens]
121551	5760	0	1	0.01	0.04	2	Up	0.485886	0.726473	BTBD11	BTB (POZ) domain containing 11	K10483	GO:0016021//integral component of membrane	GO:0046982//protein heterodimerization activity	-	gi|65786661|ref|NP_001018082.1|/0/ankyrin repeat and BTB/POZ domain-containing protein BTBD11 isoform a [Homo sapiens]
342035	5084	0	1	0.01	0.04	2	Up	0.485886	0.725442	GLDN	gliomedin	K06236	GO:0005581//collagen trimer;GO:0005615//extracellular space;GO:0005886//plasma membrane;GO:0016021//integral component of membrane	GO:0086080//protein binding involved in heterotypic cell-cell adhesion	GO:0032528//microvillus organization;GO:0045162//clustering of voltage-gated sodium channels	gi|98986321|ref|NP_861454.2|/0/gliomedin [Homo sapiens]
2157	5198	1	2	0.02	0.08	2	Up	0.60383	0.766718	F8	coagulation factor VIII, procoagulant component	K03899	GO:0005615//extracellular space;GO:0005886//plasma membrane;GO:0031093//platelet alpha granule lumen	GO:0004252//serine-type endopeptidase activity;GO:0005507//copper ion binding;GO:0005515//protein binding;GO:0016491//oxidoreductase activity	GO:0002576//platelet degranulation;GO:0006953//acute-phase response;GO:0007155//cell adhesion;GO:0007597//blood coagulation, intrinsic pathway;GO:0030168//platelet activation	gi|4503647|ref|NP_000123.1|/0/coagulation factor VIII isoform a precursor [Homo sapiens]
389421	5517	0	1	0.01	0.04	2	Up	0.485886	0.724353	LIN28B	lin-28 homolog B (C. elegans)	K09276;K09277	GO:0005634//nucleus;GO:0005737//cytoplasm	GO:0003677//DNA binding;GO:0005515//protein binding;GO:0008270//zinc ion binding;GO:0044822//poly(A) RNA binding	GO:0006355//regulation of transcription, DNA-templated;GO:0010587//miRNA catabolic process;GO:0031054//pre-miRNA processing;GO:0031123//RNA 3'-end processing	gi|281352788|gb|EFB28372.1|/2.80426e-154/hypothetical protein PANDA_005261 [Ailuropoda melanoleuca]
60468	9168.94	0	1.92	0.01	0.04	2	Up	0.485886	0.724051	BACH2	BTB and CNC homology 1, basic leucine zipper transcription factor 2	K09042	GO:0005634//nucleus;GO:0005737//cytoplasm	GO:0003700//transcription factor activity, sequence-specific DNA binding;GO:0043565//sequence-specific DNA binding	GO:0006355//regulation of transcription, DNA-templated	gi|62087358|dbj|BAD92126.1|/0/BTB and CNC homology 1, basic leucine zipper transcription factor 2 variant [Homo sapiens]
815	4885	0	1	0.01	0.04	2	Up	0.485886	0.723388	CAMK2A	calcium/calmodulin-dependent protein kinase II alpha	K04515	GO:0005654//nucleoplasm;GO:0005829//cytosol;GO:0005954//calcium- and calmodulin-dependent protein kinase complex;GO:0030054//cell junction;GO:0030666//endocytic vesicle membrane;GO:0032839//dendrite cytoplasm;GO:0042734//presynaptic membrane	GO:0004683//calmodulin-dependent protein kinase activity;GO:0005516//calmodulin binding;GO:0005524//ATP binding;GO:0032794//GTPase activating protein binding;GO:0035254//glutamate receptor binding	GO:0000082//G1/S transition of mitotic cell cycle;GO:0006816//calcium ion transport;GO:0018105//peptidyl-serine phosphorylation;GO:0035235//ionotropic glutamate receptor signaling pathway;GO:0046777//protein autophosphorylation;GO:0046928//regulation of neurotransmitter secretion;GO:0048168//regulation of neuronal synaptic plasticity;GO:0051092//positive regulation of NF-kappaB transcription fact…	gi|4589580|dbj|BAA76812.1|/0/KIAA0968 protein [Homo sapiens]
221395	5762	0	1	0.01	0.04	2	Up	0.485886	0.722426	ADGRF5	adhesion G protein-coupled receptor F5	K08458	GO:0005886//plasma membrane;GO:0009986//cell surface;GO:0016021//integral component of membrane;GO:0031410//cytoplasmic vesicle	GO:0004930//G-protein coupled receptor activity	GO:0006112//energy reserve metabolic process;GO:0007218//neuropeptide signaling pathway;GO:0019216//regulation of lipid metabolic process;GO:0042593//glucose homeostasis;GO:0043129//surfactant homeostasis;GO:0045444//fat cell differentiation	gi|71891679|dbj|BAA34478.2|/0/KIAA0758 protein [Homo sapiens]
100507300	1931	1	4	0.11	0.44	2	Up	0.205706	0.43864	ALKBH3-AS1	ALKBH3 antisense RNA 1	-	-	-	-	gi|119588483|gb|EAW68077.1|/2.16117e-57/hCG2038409, partial [Homo sapiens]
2	4678	0	1	0.01	0.04	2	Up	0.485886	0.721166	A2M	alpha-2-macroglobulin	K03910	GO:0005829//cytosol;GO:0031093//platelet alpha granule lumen;GO:0070062//extracellular exosome;GO:0072562//blood microparticle	GO:0002020//protease binding;GO:0004867//serine-type endopeptidase inhibitor activity;GO:0019959//interleukin-8 binding;GO:0019966//interleukin-1 binding;GO:0043120//tumor necrosis factor binding	GO:0001869//negative regulation of complement activation, lectin pathway;GO:0002576//platelet degranulation;GO:0007597//blood coagulation, intrinsic pathway;GO:0010951//negative regulation of endopeptidase activity;GO:0022617//extracellular matrix disassembly;GO:0030168//platelet activation;GO:0048863//stem cell differentiation;GO:0051056//regulation of small GTPase mediated signal transduction	gi|46812315|gb|AAT02228.1|/0/alpha 2 macroglobulin [Homo sapiens]
6641	4975	0	1	0.01	0.04	2	Up	0.485886	0.720568	SNTB1	syntrophin, beta 1 (dystrophin-associated protein A1, 59kDa, basic component 1)	K12076;K14548;K12075;K12196	GO:0005737//cytoplasm;GO:0005856//cytoskeleton;GO:0016010//dystrophin-associated glycoprotein complex;GO:0030054//cell junction;GO:0042383//sarcolemma;GO:0045202//synapse	GO:0003779//actin binding;GO:0005516//calmodulin binding;GO:0030165//PDZ domain binding	GO:0006936//muscle contraction	gi|530389257|ref|XP_005251088.1|/0/PREDICTED: beta-1-syntrophin isoform X1 [Homo sapiens]
6695	4841	0	1	0.01	0.04	2	Up	0.485886	0.719912	SPOCK1	sparc/osteonectin, cwcv and kazal-like domains proteoglycan (testican) 1	K08136	GO:0005578//proteinaceous extracellular matrix;GO:0005615//extracellular space;GO:0014069//postsynaptic density;GO:0016528//sarcoplasm;GO:0031594//neuromuscular junction;GO:0033268//node of Ranvier	GO:0004867//serine-type endopeptidase inhibitor activity;GO:0004869//cysteine-type endopeptidase inhibitor activity;GO:0005509//calcium ion binding;GO:0008191//metalloendopeptidase inhibitor activity	GO:0001558//regulation of cell growth;GO:0001764//neuron migration;GO:0007165//signal transduction;GO:0010812//negative regulation of cell-substrate adhesion;GO:0010951//negative regulation of endopeptidase activity;GO:0010977//negative regulation of neuron projection development;GO:0021953//central nervous system neuron differentiation	gi|62088982|dbj|BAD92938.1|/0/sparc/osteonectin, cwcv and kazal-like domains proteoglycan precursor variant [Homo sapiens]
6547	5160	0	1	0.01	0.04	2	Up	0.485886	0.719554	SLC8A3	solute carrier family 8 (sodium/calcium exchanger), member 3	K05849	GO:0005739//mitochondrion;GO:0005874//microtubule;GO:0016021//integral component of membrane;GO:0042383//sarcolemma;GO:0043025//neuronal cell body;GO:0043197//dendritic spine	GO:0005432//calcium:sodium antiporter activity;GO:0005516//calmodulin binding	GO:0007154//cell communication;GO:0007596//blood coagulation;GO:0021537//telencephalon development;GO:0035725//sodium ion transmembrane transport;GO:0060402//calcium ion transport into cytosol;GO:0071320//cellular response to cAMP;GO:1990034//calcium ion export from cell;GO:1990035//calcium ion import into cell	gi|33946311|ref|NP_892114.1|/0/sodium/calcium exchanger 3 isoform C precursor [Homo sapiens]
399708	5535	0	1	0.01	0.04	2	Up	0.485886	0.719375	LINC00701	long intergenic non-protein coding RNA 701	K14713	-	GO:0000166//nucleotide binding;GO:0016772//transferase activity, transferring phosphorus-containing groups;GO:0016787//hydrolase activity	GO:0008152//metabolic process;GO:0009987//cellular process	gi|170579958|ref|XP_001895056.1|/7.70375e-19/Histidine-rich glycoprotein precursor [Brugia malayi]
83875	2608	1	4	0.08	0.32	2	Up	0.205706	0.438483	BCO2	beta-carotene oxygenase 2	K10252	GO:0005739//mitochondrion	GO:0016702//oxidoreductase activity, acting on single donors with incorporation of molecular oxygen, incorporation of two atoms of oxygen;GO:0046872//metal ion binding	GO:0016116//carotenoid metabolic process;GO:0016121//carotene catabolic process;GO:0042573//retinoic acid metabolic process;GO:0042574//retinal metabolic process;GO:0051881//regulation of mitochondrial membrane potential;GO:0055114//oxidation-reduction process;GO:2000377//regulation of reactive oxygen species metabolic process	gi|374081849|ref|NP_001243327.1|/0/beta,beta-carotene 9',10'-oxygenase isoform d [Homo sapiens]
343450	5774	0	1	0.01	0.04	2	Up	0.485886	0.718245	KCNT2	potassium channel, sodium activated subfamily T, member 2	K04947	GO:0008076//voltage-gated potassium channel complex	GO:0005249//voltage-gated potassium channel activity;GO:0005524//ATP binding;GO:0015269//calcium-activated potassium channel activity	GO:0071805//potassium ion transmembrane transport	gi|568215264|ref|NP_001274749.1|/0/potassium channel subfamily T member 2 isoform 3 [Homo sapiens]
143162	5024	0	1	0.01	0.04	2	Up	0.485886	0.717652	FRMPD2	FERM and PDZ domain containing 2	K02374	GO:0005737//cytoplasm;GO:0005856//cytoskeleton;GO:0005923//bicellular tight junction;GO:0016323//basolateral plasma membrane	GO:0005515//protein binding;GO:0005545//1-phosphatidylinositol binding	GO:0070830//bicellular tight junction assembly	gi|372326076|ref|NP_001035977.2|/0/FERM and PDZ domain-containing protein 2 isoform 4 [Homo sapiens]
340351	3542	1	4	0.06	0.24	2	Up	0.205706	0.438274	AGBL3	ATP/GTP binding protein-like 3	K14611	-	GO:0004181//metallocarboxypeptidase activity;GO:0008270//zinc ion binding	GO:0006508//proteolysis	gi|222352158|ref|NP_848658.3|/0/cytosolic carboxypeptidase 3 [Homo sapiens]
22871	4947	0	1	0.01	0.04	2	Up	0.485886	0.713761	NLGN1	neuroligin 1	K07378	GO:0009897//external side of plasma membrane;GO:0017146//NMDA selective glutamate receptor complex;GO:0030054//cell junction;GO:0030425//dendrite;GO:0032433//filopodium tip;GO:0045211//postsynaptic membrane;GO:0097481//neuronal postsynaptic density	GO:0004872//receptor activity;GO:0030165//PDZ domain binding;GO:0042043//neurexin family protein binding;GO:0046983//protein dimerization activity;GO:0050839//cell adhesion molecule binding	GO:0002087//regulation of respiratory gaseous exchange by neurological system process;GO:0006605//protein targeting;GO:0007157//heterophilic cell-cell adhesion via plasma membrane cell adhesion molecules;GO:0007158//neuron cell-cell adhesion;GO:0016080//synaptic vesicle targeting;GO:0016339//calcium-dependent cell-cell adhesion via plasma membrane cell adhesion molecules;GO:0023041//neuronal sign…	gi|40789036|dbj|BAA83022.2|/0/KIAA1070 protein [Homo sapiens]
22829	5079	0	1	0.01	0.04	2	Up	0.485886	0.712766	NLGN4Y	neuroligin 4, Y-linked	K07378	GO:0005887//integral component of plasma membrane;GO:0009986//cell surface;GO:0014069//postsynaptic density;GO:0030054//cell junction;GO:0030425//dendrite;GO:0045211//postsynaptic membrane;GO:0060076//excitatory synapse	GO:0004872//receptor activity;GO:0031404//chloride ion binding;GO:0042043//neurexin family protein binding;GO:0042803//protein homodimerization activity;GO:0050839//cell adhesion molecule binding	GO:0003360//brainstem development;GO:0007158//neuron cell-cell adhesion;GO:0007612//learning;GO:0021549//cerebellum development;GO:0030182//neuron differentiation;GO:0030534//adult behavior;GO:0035176//social behavior;GO:0035265//organ growth;GO:0045216//cell-cell junction organization;GO:0071625//vocalization behavior;GO:0090394//negative regulation of excitatory postsynaptic potential;GO:009710…	gi|578839027|ref|XP_006724937.1|/0/PREDICTED: neuroligin-4, Y-linked isoform X1 [Homo sapiens]
222611	5135	0	1.04	0.01	0.04	2	Up	0.485886	0.711423	ADGRF2	adhesion G protein-coupled receptor F2	K08454	GO:0005886//plasma membrane;GO:0016021//integral component of membrane	GO:0004930//G-protein coupled receptor activity	GO:0007218//neuropeptide signaling pathway	gi|332824363|ref|XP_527400.3|/0/PREDICTED: probable G-protein coupled receptor 111 [Pan troglodytes]
57282	5580	0	1	0.01	0.04	2	Up	0.485886	0.710202	SLC4A10	solute carrier family 4, sodium bicarbonate transporter, member 10	K13861	GO:0016021//integral component of membrane;GO:0016323//basolateral plasma membrane	GO:0005452//inorganic anion exchanger activity;GO:0015293//symporter activity	GO:0006814//sodium ion transport;GO:0006820//anion transport;GO:0006821//chloride transport;GO:0006885//regulation of pH;GO:0015701//bicarbonate transport;GO:0055085//transmembrane transport	gi|578804624|ref|XP_006712705.1|/0/PREDICTED: sodium-driven chloride bicarbonate exchanger isoform X6 [Homo sapiens]
3662	5329.12	0	1	0.01	0.04	2	Up	0.485886	0.710144	IRF4	interferon regulatory factor 4	K09445	GO:0000788//nuclear nucleosome;GO:0005829//cytosol	GO:0000975//regulatory region DNA binding;GO:0003700//transcription factor activity, sequence-specific DNA binding;GO:0008134//transcription factor binding;GO:0016279//protein-lysine N-methyltransferase activity;GO:0043565//sequence-specific DNA binding	GO:0018022//peptidyl-lysine methylation;GO:0034122//negative regulation of toll-like receptor signaling pathway;GO:0042832//defense response to protozoan;GO:0043011//myeloid dendritic cell differentiation;GO:0043388//positive regulation of DNA binding;GO:0043966//histone H3 acetylation;GO:0043967//histone H4 acetylation;GO:0045082//positive regulation of interleukin-10 biosynthetic process;GO:004…	gi|305632828|ref|NP_001182215.1|/0/interferon regulatory factor 4 isoform 2 [Homo sapiens]
1306	5422	0	1	0.01	0.04	2	Up	0.485886	0.710028	COL15A1	collagen, type XV, alpha 1	K08135	GO:0005582//collagen type XV trimer;GO:0005604//basement membrane;GO:0005615//extracellular space;GO:0005788//endoplasmic reticulum lumen;GO:0016021//integral component of membrane;GO:0070062//extracellular exosome	GO:0005201//extracellular matrix structural constituent	GO:0001525//angiogenesis;GO:0007155//cell adhesion;GO:0007165//signal transduction;GO:0022617//extracellular matrix disassembly;GO:0030154//cell differentiation;GO:0030574//collagen catabolic process	gi|116008152|ref|NP_001846.3|/0/collagen alpha-1(XV) chain precursor [Homo sapiens]
84532	3519	1	4	0.06	0.24	2	Up	0.205706	0.437753	ACSS1	acyl-CoA synthetase short-chain family member 1	K01895	GO:0005759//mitochondrial matrix	GO:0003987//acetate-CoA ligase activity;GO:0005515//protein binding;GO:0005524//ATP binding;GO:0016208//AMP binding	GO:0006069//ethanol oxidation;GO:0006805//xenobiotic metabolic process;GO:0019413//acetate biosynthetic process;GO:0019427//acetyl-CoA biosynthetic process from acetate;GO:0019542//propionate biosynthetic process	gi|358248217|ref|NP_001239606.1|/0/acetyl-coenzyme A synthetase 2-like, mitochondrial isoform 4 precursor [Homo sapiens]
246181	2135	0.72	2.39	0.06	0.24	2	Up	0.23949	0.478231	AKR7L	aldo-keto reductase family 7-like (gene/pseudogene)	K15303	GO:0005739//mitochondrion;GO:0005829//cytosol;GO:0070062//extracellular exosome	GO:0004032//alditol:NADP+ 1-oxidoreductase activity;GO:0009055//electron carrier activity	GO:0006081//cellular aldehyde metabolic process;GO:0046223//aflatoxin catabolic process	gi|444728089|gb|ELW68553.1|/3.35389e-127/Aflatoxin B1 aldehyde reductase member 4 [Tupaia chinensis]
25925	4985	0	1	0.01	0.04	2	Up	0.485886	0.708003	ZNF521	zinc finger protein 521	K09228	GO:0005634//nucleus	GO:0003677//DNA binding;GO:0019904//protein domain specific binding;GO:0046872//metal ion binding	GO:0006355//regulation of transcription, DNA-templated;GO:0007275//multicellular organism development;GO:0030154//cell differentiation	gi|24308069|ref|NP_056276.1|/0/zinc finger protein 521 [Homo sapiens]
151254	5714	0	1	0.01	0.04	2	Up	0.485886	0.707772	ALS2CR11	amyotrophic lateral sclerosis 2 (juvenile) chromosome region, candidate 11	K00907;K10421	-	-	-	gi|270133251|ref|NP_001161693.1|/0/amyotrophic lateral sclerosis 2 chromosomal region candidate gene 11 protein isoform 1 [Homo sapiens]
8618	5245	0	1	0.01	0.04	2	Up	0.485886	0.707196	CADPS	Ca++-dependent secretion activator	K04596;K00901;K06274;K15686	GO:0005829//cytosol;GO:0030054//cell junction;GO:0030659//cytoplasmic vesicle membrane;GO:0045202//synapse	GO:0005515//protein binding;GO:0008289//lipid binding;GO:0046872//metal ion binding	GO:0015031//protein transport;GO:0016050//vesicle organization;GO:0016082//synaptic vesicle priming;GO:0050432//catecholamine secretion	gi|34452713|ref|NP_899631.1|/0/calcium-dependent secretion activator 1 isoform 2 [Homo sapiens]
2070	5393	0	1	0.01	0.04	2	Up	0.485886	0.707024	EYA4	EYA transcriptional coactivator and phosphatase 4	K15616	GO:0005634//nucleus;GO:0005737//cytoplasm	GO:0004725//protein tyrosine phosphatase activity;GO:0046872//metal ion binding	GO:0006281//DNA repair;GO:0006355//regulation of transcription, DNA-templated;GO:0007601//visual perception;GO:0007605//sensory perception of sound;GO:0016568//chromatin modification;GO:0035335//peptidyl-tyrosine dephosphorylation;GO:0042474//middle ear morphogenesis;GO:0048839//inner ear development	gi|98991763|ref|NP_742101.2|/0/eyes absent homolog 4 isoform b [Homo sapiens]
256158	15670	0	3	0.01	0.04	2	Up	0.118043	0.300005	HMCN2	hemicentin 2	K12567	-	-	-	gi|625180307|ref|NP_001278744.1|/0/hemicentin-2 precursor [Homo sapiens]
23349	5950	0	1	0.01	0.04	2	Up	0.485886	0.705588	PHF24	KIAA1045	K02085	-	GO:0046872//metal ion binding	-	gi|5689427|dbj|BAA82997.1|/0/KIAA1045 protein [Homo sapiens]
401265	5743	0	1	0.01	0.04	2	Up	0.485886	0.705359	KLHL31	kelch-like family member 31	K10467	-	-	GO:0006355//regulation of transcription, DNA-templated	gi|51479184|ref|NP_001003760.2|/0/kelch-like protein 31 [Homo sapiens]
129684	5376	0	1	0.01	0.04	2	Up	0.485886	0.704958	CNTNAP5	contactin associated protein-like 5	K07380	GO:0016021//integral component of membrane	-	GO:0007155//cell adhesion	gi|18640734|ref|NP_570129.1|/0/contactin-associated protein-like 5 precursor [Homo sapiens]
202333	12911	1	5	0.02	0.08	2	Up	0.115934	0.298334	CMYA5	cardiomyopathy associated 5	K00907	GO:0031430//M band;GO:0043034//costamere;GO:0048471//perinuclear region of cytoplasm	GO:0042802//identical protein binding	GO:0014733//regulation of skeletal muscle adaptation;GO:0032513//negative regulation of protein phosphatase type 2B activity;GO:0070885//negative regulation of calcineurin-NFAT signaling cascade	gi|62241003|ref|NP_705838.3|/0/cardiomyopathy-associated protein 5 [Homo sapiens]
114821	4895	0	1	0.01	0.04	2	Up	0.485886	0.70194	ZBED9	zinc finger, BED-type containing 9	K09230	GO:0005634//nucleus	GO:0003676//nucleic acid binding;GO:0003700//transcription factor activity, sequence-specific DNA binding;GO:0046983//protein dimerization activity	GO:0015074//DNA integration	gi|46195755|ref|NP_443155.1|/0/SCAN domain-containing protein 3 [Homo sapiens]
353189	5334	0	1	0.01	0.04	2	Up	0.485886	0.701487	SLCO4C1	solute carrier organic anion transporter family, member 4C1	K14355	GO:0016021//integral component of membrane;GO:0016323//basolateral plasma membrane;GO:0070062//extracellular exosome	GO:0005215//transporter activity	GO:0007275//multicellular organism development;GO:0007283//spermatogenesis;GO:0030154//cell differentiation;GO:0043252//sodium-independent organic anion transport;GO:0055085//transmembrane transport	gi|38679890|ref|NP_851322.3|/0/solute carrier organic anion transporter family member 4C1 [Homo sapiens]
131578	5883	0	1	0.01	0.04	2	Up	0.485886	0.699961	LRRC15	leucine rich repeat containing 15	K13023;K06260	GO:0016021//integral component of membrane;GO:0070062//extracellular exosome	GO:0001968//fibronectin binding;GO:0005518//collagen binding;GO:0043236//laminin binding	GO:0030335//positive regulation of cell migration;GO:0046813//receptor-mediated virion attachment to host cell;GO:0090005//negative regulation of establishment of protein localization to plasma membrane	gi|288541295|ref|NP_001128529.2|/0/leucine-rich repeat-containing protein 15 isoform a precursor [Homo sapiens]
4488	2224	9	34	0.83	3.23	1.96035	Up	7.2342e-05	0.000734177	MSX2	msh homeobox 2	K09341	GO:0005634//nucleus;GO:0005667//transcription factor complex;GO:0005737//cytoplasm	GO:0000978//RNA polymerase II core promoter proximal region sequence-specific DNA binding;GO:0000982//transcription factor activity, RNA polymerase II core promoter proximal region sequence-specific binding;GO:0003712//transcription cofactor activity;GO:0008134//transcription factor binding	GO:0000122//negative regulation of transcription from RNA polymerase II promoter;GO:0002063//chondrocyte development;GO:0002076//osteoblast development;GO:0003148//outflow tract septum morphogenesis;GO:0003198//epithelial to mesenchymal transition involved in endocardial cushion formation;GO:0003416//endochondral bone growth;GO:0008285//negative regulation of cell proliferation;GO:0009952//anteri…	gi|27886557|ref|NP_002440.2|/1.16267e-150/homeobox protein MSX-2 [Homo sapiens]
387856	2380	1	4	0.09	0.35	1.95936	Up	0.205706	0.438065	CCDC184	coiled-coil domain containing 184	K06237;K06236;K11977;K03626	GO:0005737//cytoplasm	-	-	gi|197245386|ref|NP_001013657.3|/8.53922e-107/coiled-coil domain-containing protein 184 [Homo sapiens]
146562	2716	1	4	0.08	0.31	1.9542	Up	0.205706	0.438326	C16orf71	chromosome 16 open reading frame 71	K11653	-	-	-	gi|578827996|ref|XP_006720914.1|/0/PREDICTED: uncharacterized protein C16orf71 isoform X2 [Homo sapiens]
79767	2548	4	15	0.32	1.24	1.9542	Up	0.00987344	0.0464135	ELMO3	engulfment and cell motility 3	K12366	-	-	-	gi|87298935|ref|NP_078988.2|/0/engulfment and cell motility protein 3 [Homo sapiens]
7980	2443.02	200	744	16.81	64.23	1.93393	Up	7.494e-78	4.46692e-75	TFPI2	tissue factor pathway inhibitor 2	K03909	GO:0005578//proteinaceous extracellular matrix	GO:0004867//serine-type endopeptidase inhibitor activity;GO:0005201//extracellular matrix structural constituent	GO:0007596//blood coagulation;GO:0010951//negative regulation of endopeptidase activity	gi|635114779|ref|XP_007980333.1|/5.72902e-160/PREDICTED: tissue factor pathway inhibitor 2 [Chlorocebus sabaeus]
4884	5437	3	11	0.11	0.42	1.93289	Up	0.0306806	0.113424	NPTX1	neuronal pentraxin I	K11453	GO:0005739//mitochondrion;GO:0005886//plasma membrane;GO:0030133//transport vesicle;GO:0043005//neuron projection	GO:0046872//metal ion binding	GO:0006839//mitochondrial transport;GO:0007268//synaptic transmission;GO:0007417//central nervous system development;GO:0035865//cellular response to potassium ion;GO:0043653//mitochondrial fragmentation involved in apoptotic process;GO:0060385//axonogenesis involved in innervation;GO:0071333//cellular response to glucose stimulus	gi|55770878|ref|NP_002513.2|/0/neuronal pentraxin-1 precursor [Homo sapiens]
146771	3317	1.57	6.06	0.1	0.38	1.926	Up	0.0643108	0.196683	TCAM1P	testicular cell adhesion molecule 1, pseudogene	K06769	GO:0016020//membrane	-	GO:0016337//single organismal cell-cell adhesion	gi|297701501|ref|XP_002827766.1|/0/PREDICTED: intercellular adhesion molecule 5-like [Pongo abelii]
57622	3212	7	26	0.45	1.7	1.91754	Up	0.000610976	0.00470723	LRFN1	leucine rich repeat and fibronectin type III domain containing 1	K07523	GO:0014069//postsynaptic density;GO:0016021//integral component of membrane;GO:0030054//cell junction;GO:0045211//postsynaptic membrane	-	-	gi|149773484|ref|NP_065913.1|/0/leucine-rich repeat and fibronectin type III domain-containing protein 1 precursor [Homo sapiens]
27190	711	3	11	0.9	3.39	1.91329	Up	0.0306806	0.113447	IL17B	interleukin 17B	K05490	GO:0005615//extracellular space	GO:0005125//cytokine activity	GO:0006955//immune response;GO:0007267//cell-cell signaling;GO:1900017//positive regulation of cytokine production involved in inflammatory response	gi|7657228|ref|NP_055258.1|/9.47371e-104/interleukin-17B precursor [Homo sapiens]
60677	2854	2	7	0.14	0.52	1.89308	Up	0.09973	0.268904	CELF6	CUGBP, Elav-like family member 6	K13207	GO:0005634//nucleus;GO:0005737//cytoplasm	GO:0000166//nucleotide binding;GO:0003723//RNA binding	GO:0000381//regulation of alternative mRNA splicing, via spliceosome	gi|70780381|ref|NP_443072.3|/0/CUGBP Elav-like family member 6 isoform 1 [Homo sapiens]
389649	2077	2.37	8.31	0.23	0.85	1.88583	Up	0.0588452	0.183867	C8orf86	chromosome 8 open reading frame 86	K11447;K06264;K01539;K00939	-	-	-	gi|46409448|ref|NP_997295.1|/6.51054e-125/uncharacterized protein C8orf86 [Homo sapiens]
56963	3058.05	2	7	0.13	0.48	1.88452	Up	0.09973	0.269229	RGMA	repulsive guidance molecule family member a	K06847	GO:0005783//endoplasmic reticulum;GO:0005886//plasma membrane;GO:0009986//cell surface;GO:0031225//anchored component of membrane	GO:0015026//coreceptor activity	GO:0001843//neural tube closure;GO:0007411//axon guidance;GO:0030510//regulation of BMP signaling pathway	gi|402875323|ref|XP_003901459.1|/0/PREDICTED: repulsive guidance molecule A isoform 2 [Papio anubis]
169436	3196.75	2.13	7.3	0.13	0.48	1.88452	Up	0.09973	0.268823	STKLD1	serine/threonine kinase-like domain containing 1	K13911;K08857;K12831;K05736	-	GO:0004672//protein kinase activity;GO:0005524//ATP binding	GO:0006468//protein phosphorylation	gi|525345385|ref|NP_714921.4|/0/probable inactive protein kinase-like protein SgK071 [Homo sapiens]
6029	299	24.92	89.01	19.14	70.33	1.87755	Up	1.3741e-10	4.42731e-09	RN7SL1	RNA, 7SL, cytoplasmic 1	-	-	-	-	gi|594691438|ref|XP_007193055.1|/2.80009e-52/PREDICTED: uncharacterized protein LOC103017900 [Balaenoptera acutorostrata scammoni]
353514	1222.23	2	7.55	0.36	1.32	1.87447	Up	0.09973	0.269107	LILRA5	leukocyte immunoglobulin-like receptor, subfamily A (with TM domain), member 5	K06512	GO:0005576//extracellular region;GO:0016021//integral component of membrane	-	GO:0045087//innate immune response	gi|32895365|ref|NP_871715.1|/1.13896e-148/leukocyte immunoglobulin-like receptor subfamily A member 5 isoform 4 [Homo sapiens]
503637	2107	13.35	47.46	1.3	4.76	1.87245	Up	4.58912e-06	6.4464e-05	DUXAP8	double homeobox A pseudogene 8	K09228;K09332	-	-	-	gi|426345654|ref|XP_004040519.1|/1.50617e-56/PREDICTED: double homeobox protein A-like, partial [Gorilla gorilla gorilla]
284837	4622	6	21	0.26	0.95	1.86942	Up	0.00292932	0.0174201	AATBC	apoptosis associated transcript in bladder cancer	K06236	-	-	-	gi|74711021|sp|Q6ZR03.1|YU004_HUMAN/0/RecName: Full=Uncharacterized protein FLJ46757
26784	134	2	7	4.12	14.84	1.84877	Up	0.09973	0.269066	SNORA64	small nucleolar RNA, H/ACA box 64	-	GO:0005654//nucleoplasm;GO:0005730//nucleolus;GO:0022627//cytosolic small ribosomal subunit;GO:0070062//extracellular exosome	GO:0003729//mRNA binding;GO:0003735//structural constituent of ribosome;GO:0017134//fibroblast growth factor binding;GO:0019899//enzyme binding	GO:0000184//nuclear-transcribed mRNA catabolic process, nonsense-mediated decay;GO:0006413//translational initiation;GO:0006414//translational elongation;GO:0006415//translational termination;GO:0006614//SRP-dependent cotranslational protein targeting to membrane;GO:0019083//viral transcription;GO:0051347//positive regulation of transferase activity	gi|119606000|gb|EAW85594.1|/7.77617e-18/ribosomal protein S2, isoform CRA_c [Homo sapiens]
2921	1166	2	7	0.36	1.29	1.8413	Up	0.09973	0.26931	CXCL3	chemokine (C-X-C motif) ligand 3	K05505	GO:0005615//extracellular space	GO:0008009//chemokine activity;GO:0008047//enzyme activator activity;GO:0008083//growth factor activity	GO:0002237//response to molecule of bacterial origin;GO:0006954//inflammatory response;GO:0006955//immune response;GO:0007186//G-protein coupled receptor signaling pathway;GO:0007399//nervous system development;GO:0008285//negative regulation of cell proliferation;GO:0030036//actin cytoskeleton organization;GO:0030593//neutrophil chemotaxis;GO:0035556//intracellular signal transduction;GO:0043085…	gi|119626102|gb|EAX05697.1|/8.36038e-73/chemokine (C-X-C motif) ligand 3, isoform CRA_a [Homo sapiens]
80333	2178	4	14	0.38	1.36	1.83954	Up	0.0162737	0.0691062	KCNIP4	Kv channel interacting protein 4	K13764	GO:0005886//plasma membrane;GO:0030425//dendrite;GO:0043025//neuronal cell body	GO:0005244//voltage-gated ion channel activity;GO:0005267//potassium channel activity;GO:0005509//calcium ion binding;GO:0005515//protein binding	GO:0034765//regulation of ion transmembrane transport;GO:0071805//potassium ion transmembrane transport	gi|78190486|ref|NP_001030175.1|/1.69335e-126/Kv channel-interacting protein 4 isoform 5 [Homo sapiens]
3664	4256	2.99	10.19	0.14	0.5	1.8365	Up	0.0196475	0.0803238	IRF6	interferon regulatory factor 6	K10154	GO:0005634//nucleus;GO:0005829//cytosol;GO:0070062//extracellular exosome	GO:0000975//regulatory region DNA binding;GO:0003700//transcription factor activity, sequence-specific DNA binding;GO:0005515//protein binding	GO:0007050//cell cycle arrest;GO:0008285//negative regulation of cell proliferation;GO:0030216//keratinocyte differentiation;GO:0043616//keratinocyte proliferation;GO:0045893//positive regulation of transcription, DNA-templated;GO:0048468//cell development;GO:0060333//interferon-gamma-mediated signaling pathway;GO:0060337//type I interferon signaling pathway;GO:0060644//mammary gland epithelial c…	gi|5453700|ref|NP_006138.1|/0/interferon regulatory factor 6 isoform 1 [Homo sapiens]
1837	2574	2	3	0.07	0.25	1.8365	Up	0.66104	0.79967	DTNA	dystrobrevin, alpha	K10366	GO:0005737//cytoplasm;GO:0005886//plasma membrane;GO:0016014//dystrobrevin complex;GO:0030054//cell junction;GO:0030424//axon;GO:0031234//extrinsic component of cytoplasmic side of plasma membrane;GO:0042383//sarcolemma;GO:0043234//protein complex;GO:0045202//synapse	GO:0005509//calcium ion binding;GO:0005515//protein binding;GO:0008270//zinc ion binding;GO:0030165//PDZ domain binding	GO:0006941//striated muscle contraction;GO:0007165//signal transduction;GO:0007274//neuromuscular synaptic transmission	gi|62087784|dbj|BAD92339.1|/0/dystrobrevin alpha isoform 2 variant [Homo sapiens]
92369	2945	2	7	0.14	0.5	1.8365	Up	0.09973	0.269148	SPSB4	splA/ryanodine receptor domain and SOCS box containing 4	K10343	GO:0005737//cytoplasm	GO:0005515//protein binding	GO:0016567//protein ubiquitination;GO:0035556//intracellular signal transduction	gi|18254460|ref|NP_543138.1|/5.16859e-157/SPRY domain-containing SOCS box protein 4 [Homo sapiens]
400550	2906.68	2	6.84	0.14	0.5	1.8365	Up	0.166089	0.377526	FENDRR	FOXF1 adjacent non-coding developmental regulatory RNA	K12734;K14572;K09131;K00591;K07994	-	-	-	gi|119615834|gb|EAW95428.1|/2.15433e-61/hCG1731588, isoform CRA_c [Homo sapiens]
286554	3461	1.1	4.1	0.07	0.25	1.8365	Up	0.205706	0.437336	BCORP1	BCL6 corepressor pseudogene 1	K06264	GO:0031519//PcG protein complex	GO:0003714//transcription corepressor activity;GO:0004842//ubiquitin-protein transferase activity;GO:0005515//protein binding;GO:0008134//transcription factor binding;GO:0031072//heat shock protein binding;GO:0042826//histone deacetylase binding;GO:0044212//transcription regulatory region DNA binding	GO:0000122//negative regulation of transcription from RNA polymerase II promoter;GO:0000415//negative regulation of histone H3-K36 methylation;GO:0007275//multicellular organism development;GO:0007507//heart development;GO:0010605;GO:0016570//histone modification;GO:0030502//negative regulation of bone mineralization;GO:0031324//negative regulation of cellular metabolic process;GO:0035518//histon…	gi|74006710|ref|XP_861091.1|/4.22436e-105/PREDICTED: BCL-6 corepressor isoformX4 [Canis lupus familiaris]
100506392	852.53	15	31.4	2.24	7.99	1.8347	Up	0.0142845	0.0624843	SLC16A1-AS1	SLC16A1 antisense RNA 1	-	-	-	-	gi|119576959|gb|EAW56555.1|/4.07219e-37/hCG1997081 [Homo sapiens]
100289473	747	1.5	5.25	0.43	1.53	1.83112	Up	0.115934	0.298678	LOC100289473	cytoskeleton associated protein 2-like pseudogene	K06551	-	-	-	gi|119631018|gb|EAX10613.1|/4.62488e-121/hCG2019710, isoform CRA_b [Homo sapiens]
64078	4573	2	7	0.09	0.32	1.83007	Up	0.09973	0.269188	SLC28A3	solute carrier family 28 (concentrative nucleoside transporter), member 3	K11536	GO:0005789//endoplasmic reticulum membrane;GO:0005886//plasma membrane;GO:0016021//integral component of membrane	GO:0001882//nucleoside binding;GO:0015389//pyrimidine- and adenine-specific:sodium symporter activity;GO:0015390//purine-specific nucleoside:sodium symporter activity	GO:0006863//purine nucleobase transport;GO:0015855//pyrimidine nucleobase transport;GO:0015860//purine nucleoside transmembrane transport;GO:0015864//pyrimidine nucleoside transport;GO:0072531//pyrimidine-containing compound transmembrane transport	gi|635074373|ref|XP_007967805.1|/0/PREDICTED: solute carrier family 28 member 3 isoform X1 [Chlorocebus sabaeus]
53820	2260	4.83	16.44	0.44	1.54	1.80735	Up	0.00593014	0.0310521	RIPPLY3	ripply transcriptional repressor 3	K11447;K00939	GO:0005634//nucleus	-	GO:0000122//negative regulation of transcription from RNA polymerase II promoter;GO:0007507//heart development;GO:0060037//pharyngeal system development	gi|9506557|ref|NP_061835.1|/6.33302e-112/protein ripply3 [Homo sapiens]
4703	26202	2	9	0.02	0.07	1.80735	Up	0.0342154	0.122958	NEB	nebulin	K00907;K06106	-	-	-	gi|403310693|ref|NP_001258137.1|/0/nebulin isoform 4 [Homo sapiens]
9053	4245.06	3	10	0.14	0.49	1.80735	Up	0.0507626	0.165374	MAP7	microtubule-associated protein 7	K10433	GO:0005874//microtubule;GO:0005875//microtubule associated complex;GO:0016323//basolateral plasma membrane;GO:0048471//perinuclear region of cytoplasm	GO:0005102//receptor binding;GO:0005198//structural molecule activity	GO:0000902//cell morphogenesis;GO:0001578//microtubule bundle formation;GO:0006687//glycosphingolipid metabolic process;GO:0006970//response to osmotic stress;GO:0006997//nucleus organization;GO:0007163//establishment or maintenance of cell polarity;GO:0007281//germ cell development;GO:0007283//spermatogenesis;GO:0008283//cell proliferation;GO:0009566//fertilization;GO:0032526//response to retino…	gi|4505101|ref|NP_003971.1|/0/ensconsin isoform 3 [Homo sapiens]
100132708	2272	1	3.37	0.09	0.31	1.78427	Up	0.357484	0.605984	CYP4F30P	cytochrome P450, family 4, subfamily F, polypeptide 30, pseudogene	K00490;K00939	-	GO:0080019//fatty-acyl-CoA reductase (alcohol-forming) activity	-	gi|332814368|ref|XP_003309287.1|/1.19559e-69/PREDICTED: uncharacterized protein C2orf14-like 2-like [Pan troglodytes]
9914	3494	1	4	0.07	0.24	1.77761	Up	0.205706	0.437388	ATP2C2	ATPase, Ca++ transporting, type 2C, member 2	K01537	GO:0000139//Golgi membrane;GO:0016021//integral component of membrane	GO:0005388//calcium-transporting ATPase activity;GO:0005515//protein binding;GO:0005524//ATP binding;GO:0046872//metal ion binding	GO:0034220//ion transmembrane transport	gi|612339339|ref|NP_001278383.1|/0/calcium-transporting ATPase type 2C member 2 isoform 3 [Homo sapiens]
100132163	1332	3	10	0.47	1.6	1.76734	Up	0.0507626	0.165404	PHKA2-AS1	PHKA2 antisense RNA 1	K07190	GO:0005829//cytosol;GO:0005886//plasma membrane;GO:0005964//phosphorylase kinase complex	GO:0004553//hydrolase activity, hydrolyzing O-glycosyl compounds;GO:0004689//phosphorylase kinase activity;GO:0005516//calmodulin binding	GO:0005980//glycogen catabolic process;GO:0006006//glucose metabolic process;GO:0006468//protein phosphorylation;GO:0044281//small molecule metabolic process	gi|513009570|ref|XP_004866206.1|/1.46285e-32/PREDICTED: phosphorylase b kinase regulatory subunit alpha, liver isoform isoform X2 [Heterocephalus glaber]
284612	3779	1	3	0.05	0.17	1.76553	Up	0.357484	0.607135	SYPL2	synaptophysin-like 2	K05456;K11647;K13172;K03626	GO:0030285//integral component of synaptic vesicle membrane	GO:0005215//transporter activity	GO:0006810//transport;GO:0006874//cellular calcium ion homeostasis;GO:0021762//substantia nigra development	gi|397466398|ref|XP_003804949.1|/0/PREDICTED: LOW QUALITY PROTEIN: synaptophysin-like protein 2 [Pan paniscus]
653483	2311	2.64	8.58	0.23	0.78	1.76184	Up	0.0588452	0.183931	MLLT4-AS1	MLLT4 antisense RNA 1 (head to head)	K13106;K03626	-	-	-	gi|5006253|dbj|BAA78633.1|/7.58964e-153/HGC6.4 [Homo sapiens]
10686	3290	3.82	12.75	0.24	0.81	1.75489	Up	0.0183078	0.0758174	CLDN16	claudin 16	K06087	GO:0005886//plasma membrane;GO:0005923//bicellular tight junction;GO:0016021//integral component of membrane	GO:0005198//structural molecule activity;GO:0015095//magnesium ion transmembrane transporter activity;GO:0042802//identical protein binding	GO:0006875//cellular metal ion homeostasis;GO:0007588//excretion;GO:0015693//magnesium ion transport;GO:0016338//calcium-independent cell-cell adhesion via plasma membrane cell-adhesion molecules	gi|5729970|ref|NP_006571.1|/1.69266e-180/claudin-16 [Homo sapiens]
400511	2907	1.57	5.13	0.11	0.37	1.75002	Up	0.115934	0.298807	LINC01567	long intergenic non-protein coding RNA 1567	K11447;K00939	-	-	-	gi|205371865|sp|Q6ZSR6.3|YP007_HUMAN/4.35743e-116/RecName: Full=Putative uncharacterized protein FLJ45256
724087	556	2.43	7.9	0.94	3.16	1.74919	Up	0.09973	0.269351	LINC01545	long intergenic non-protein coding RNA 1545	K12756;K03914;K08857;K00591;K09057	-	-	-	gi|119579680|gb|EAW59276.1|/3.77743e-62/hCG2038189, partial [Homo sapiens]
101927750	912	5.28	16.53	1.17	3.92	1.74435	Up	0.0140934	0.0620427	ATP6V1B1-AS1	ATP6V1B1 antisense RNA 1	K01875;K00939;K04482	GO:0005887//integral component of plasma membrane;GO:0031965//nuclear membrane	GO:0004937//alpha1-adrenergic receptor activity;GO:0046982//protein heterodimerization activity	GO:0002027//regulation of heart rate;GO:0003321;GO:0006915//apoptotic process;GO:0006939//smooth muscle contraction;GO:0007202//activation of phospholipase C activity;GO:0007568//aging;GO:0008285//negative regulation of cell proliferation;GO:0009725//response to hormone;GO:0032229//negative regulation of synaptic transmission, GABAergic;GO:0035024//negative regulation of Rho protein signal transd…	gi|1710216|gb|AAB50206.1|/7.83308e-10/unknown [Homo sapiens]
5493	6256	1	3	0.03	0.1	1.73697	Up	0.357484	0.609102	PPL	periplakin	K10386	GO:0005634//nucleus;GO:0005739//mitochondrion;GO:0005856//cytoskeleton;GO:0005886//plasma membrane;GO:0030057//desmosome;GO:0070062//extracellular exosome	GO:0005200//structural constituent of cytoskeleton;GO:0005515//protein binding	GO:0031424//keratinization	gi|45439327|ref|NP_002696.3|/0/periplakin [Homo sapiens]
5156	6574	1	3	0.03	0.1	1.73697	Up	0.357484	0.608117	PDGFRA	platelet-derived growth factor receptor, alpha polypeptide	K04363	GO:0005634//nucleus;GO:0005737//cytoplasm;GO:0005887//integral component of plasma membrane;GO:0009897//external side of plasma membrane	GO:0005018//platelet-derived growth factor alpha-receptor activity;GO:0005021//vascular endothelial growth factor-activated receptor activity;GO:0005161//platelet-derived growth factor receptor binding;GO:0005524//ATP binding;GO:0038085//vascular endothelial growth factor binding;GO:0042803//protein homodimerization activity;GO:0048407//platelet-derived growth factor binding	GO:0001553//luteinization;GO:0001701//in utero embryonic development;GO:0007173//epidermal growth factor receptor signaling pathway;GO:0007204//positive regulation of cytosolic calcium ion concentration;GO:0008210//estrogen metabolic process;GO:0008543//fibroblast growth factor receptor signaling pathway;GO:0010544//negative regulation of platelet activation;GO:0010863//positive regulation of pho…	gi|578808637|ref|XP_006714102.1|/0/PREDICTED: platelet-derived growth factor receptor alpha isoform X2 [Homo sapiens]
139716	4253	2	6	0.09	0.3	1.73697	Up	0.166089	0.37767	GAB3	GRB2-associated binding protein 3	K08091	-	-	GO:0030225//macrophage differentiation	gi|533112500|ref|NP_001269212.1|/0/GRB2-associated-binding protein 3 isoform 3 [Homo sapiens]
1844	1708	5	16	0.6	1.99	1.72973	Up	0.0140934	0.0620733	DUSP2	dual specificity phosphatase 2	K04459	GO:0005654//nucleoplasm	GO:0004725//protein tyrosine phosphatase activity;GO:0008330//protein tyrosine/threonine phosphatase activity;GO:0017017//MAP kinase tyrosine/serine/threonine phosphatase activity;GO:0051019//mitogen-activated protein kinase binding	GO:0000188//inactivation of MAPK activity;GO:0001706//endoderm formation;GO:0035335//peptidyl-tyrosine dephosphorylation;GO:0042981//regulation of apoptotic process	gi|4758206|ref|NP_004409.1|/1.01013e-180/dual specificity protein phosphatase 2 [Homo sapiens]
390	2715.94	500	1600	37.43	124.05	1.72865	Up	1.30663e-140	1.29807e-137	RND3	Rho family GTPase 3	K07859	GO:0000139//Golgi membrane;GO:0005886//plasma membrane	GO:0003924//GTPase activity;GO:0005515//protein binding;GO:0005525//GTP binding	GO:0006184;GO:0007155//cell adhesion;GO:0007264//small GTPase mediated signal transduction;GO:0030036//actin cytoskeleton organization	gi|4885069|ref|NP_005159.1|/5.63712e-137/rho-related GTP-binding protein RhoE precursor [Homo sapiens]
55964	4444.98	3.01	9.06	0.13	0.43	1.72583	Up	0.082775	0.233947	2016-09-03	septin 3	K04557	GO:0005829//cytosol;GO:0030054//cell junction;GO:0031105//septin complex;GO:0042734//presynaptic membrane;GO:0043005//neuron projection	GO:0005525//GTP binding	GO:0007049//cell cycle;GO:0051301//cell division	gi|156602655|ref|NP_663786.2|/0/neuronal-specific septin-3 isoform A [Homo sapiens]
[truncated: 16,878 more rows]
